# Supplementary material for: Mapping the m1A, m5C, m6A and m7G methylation atlas in zebrafish brain under hypoxic conditions by MeRIP-seq
Source: BMC Genomics. 2022 Feb 8;23:105. doi: 10.1186/s12864-022-08350-w (PMC8822802; doi:10.1186/s12864-022-08350-w)
Supplement: Supplementary file 1 — Additional file 1. Supplemental Table 1. Detailed information of the methylated genes and the methylated nucleotides on the mRNAs. [file 12864_2022_8350_MOESM1_ESM.xlsx]

## Sheet: m1A Normoxia
chrom	GeneName	GeneID	transcript_id	txStart	txEnd	score	Peak_length	-10*log10(pvalue)	fold_enrichment	FDR
11	ankrd13c	325167	ENSDART00000163185	45406625	45406726	7.28	101	7.28	3.08	100
12	shisa6	796884	ENSDART00000186179	11469	11570	866.78	101	866.78	5.21	27.82
12	wdr45b	393210	ENSDART00000152327	46558	46985	15.06	427	15.06	4.09	100
12	mprip	558831	ENSDART00000160252	503001	503500	823.91	499	823.91	6.82	28.8
12	mprip	558831	ENSDART00000160252	504543	504681	112.37	138	112.37	4.28	68.28
12	mprip	558831	ENSDART00000160252	515743	515891	128.55	148	128.55	4.25	64.87
12	mprip	558831	ENSDART00000160252	516825	516943	65.78	118	65.78	4.44	80.78
12	mprip	558831	ENSDART00000160252	517959	518119	80.73	160	80.73	3.46	75.77
12	mprip	558831	ENSDART00000160252	521669	521832	3100	163	3100	107.38	13.61
12	bsk146	405767	ENSDART00000158355	554072	554261	48.02	189	48.02	3.02	87.07
12	bsk146	405767	ENSDART00000158355	558040	558201	175.94	161	175.94	5.69	58.01
12	prkar1ab	550427	ENSDART00000165225	2870670	2870770	58.26	100	58.26	3.61	83.6
12	prkar1ab	550427	ENSDART00000165225	2875119	2875319	14.32	200	14.32	2.94	100
12	prkar1ab	550427	ENSDART00000165225	2881124	2881283	209.63	159	209.63	4.69	53.97
12	prkar1ab	550427	ENSDART00000165225	2882979	2883040	300.07	61	300.07	6.99	46.38
12	pagr1	326076	ENSDART00000152482	3723650	3724069	2016.6	419	2016.6	14.45	16.84
12	pagr1	326076	ENSDART00000108771	3726407	3726741	1559.44	334	1559.44	18.25	19.6
12	eif3c	334234	ENSDART00000016791	3944228	3944586	39.77	358	39.77	3.01	90.62
12	eif3c	334234	ENSDART00000016791	3953859	3954114	3100	255	3100	29.27	13.61
12	eif3c	334234	ENSDART00000016791	3955456	3955584	3100	128	3100	17.33	13.61
12	eif3c	334234	ENSDART00000016791	3956746	3956868	1456.07	122	1456.07	10.69	20.92
12	mapk7	541323	ENSDART00000042277	4231461	4231875	157.72	414	157.72	5.13	60.61
12	hrc	553296	ENSDART00000152168	4387638	4388531	542.28	893	542.28	6.75	35.69
12	prr12a	564766	ENSDART00000110514	4611066	4611554	3100	488	3100	19.72	13.61
12	prr12a	564766	ENSDART00000110514	4613471	4613605	66.92	134	66.92	5.24	80.38
12	prr12a	564766	ENSDART00000110514	4615167	4615655	83.61	488	83.61	3.3	74.95
12	prr12a	564766	ENSDART00000110514	4617996	4622507	149.61	4511	149.61	4.82	61.43
12	prr12a	564766	ENSDART00000110514	4631361	4632390	5.8	1029	5.8	2.47	100
12	kansl1a	564520	ENSDART00000128145	4690277	4690930	8.83	653	8.83	3.59	100
12	kansl1a	564520	ENSDART00000128145	4691052	4691669	31.51	617	31.51	3.71	95.11
12	mapta	100000342	ENSDART00000121718	4734317	4735020	31.34	703	31.34	4.73	95.25
12	prrt2	100329612	ENSDART00000164178	5090565	5090876	15.61	311	15.61	3.26	100
12	phyhiplb	100004913	ENSDART00000152524	7454430	7454638	6.45	208	6.45	2.61	100
12	ank3b	100126016	ENSDART00000148673	7765227	7765326	10.79	99	10.79	3.27	100
12	jmjd1cb	558436	ENSDART00000113148	8622573	8623406	181.34	833	181.34	5.76	57.28
12	jmjd1cb	558436	ENSDART00000113148	8625885	8627549	10.31	1664	10.31	2.37	100
12	ppp1r9bb	100331262	ENSDART00000091489	9744514	9744647	147.88	133	147.88	5.44	61.84
12	ppp1r9bb	100331262	ENSDART00000091489	9749558	9749679	1091.42	121	1091.42	9.5	25.89
12	ppp1r9bb	100331262	ENSDART00000091489	9755769	9755905	1231.8	136	1231.8	10.32	23.89
12	ppp1r9bb	100331262	ENSDART00000091489	9757882	9758032	451.03	150	451.03	6.92	39.04
12	rundc3ab	393118	ENSDART00000123712	9830730	9830893	51.23	163	51.23	3.51	86.08
12	psmc5	445285	ENSDART00000106191	10163584	10163675	5.08	91	5.08	2.07	100
12	get4	796309	ENSDART00000036989	11306564	11306766	66.87	202	66.87	3.85	80.42
12	waplb	100141368	ENSDART00000150191	11752682	11752887	15.49	205	15.49	2.8	100
12	neurod2	114435	ENSDART00000002078	14920894	14921518	3100	624	3100	37.06	13.61
12	neurod2	114435	ENSDART00000002078	14922782	14922955	232.88	173	232.88	7.05	51.85
12	plxdc1	100286775	ENSDART00000133533	15363462	15363634	284.72	172	284.72	6.87	47.55
12	hexim1	562319	ENSDART00000053003	15565395	15566567	2332.74	1172	2332.74	8.1	15.49
12	mpp3b	799884	ENSDART00000152409	16233076	16233252	17.57	176	17.57	2.96	100
12	pank1b	565059	ENSDART00000020824	16959097	16959274	31.43	177	31.43	3.55	95.16
12	ptenb	368415	ENSDART00000079138	17402693	17402915	509.39	222	509.39	6.86	36.29
12	ptenb	368415	ENSDART00000079138	17405524	17405691	46.78	167	46.78	3.35	87.74
12	cyth3a	100002190	ENSDART00000020628	17542447	17542602	74.25	155	74.25	3.73	77.72
12	cyth3a	100002190	ENSDART00000020628	17560829	17561244	28.89	415	28.89	3.73	96.91
12	usp42	327528	ENSDART00000134597	17574744	17574989	81.57	245	81.57	3.97	75.52
12	tecpr1a	556500	ENSDART00000090484	17799671	17799846	4.06	175	4.06	2.78	100
12	grid2ipb	559717	ENSDART00000134944	18635053	18635367	34.43	314	34.43	3.61	93.3
12	grid2ipb	559717	ENSDART00000134944	18637974	18638715	1278.65	741	1278.65	7.36	23.29
12	grid2ipb	559717	ENSDART00000134944	18655941	18656080	6.07	139	6.07	2.19	100
12	cbx7b	101882803	ENSDART00000127536	18919131	18919414	677.07	283	677.07	10.43	31.73
12	cbx7b	101882803	ENSDART00000127536	18922071	18922469	28.29	398	28.29	3.38	97.38
12	ep300a	559273	ENSDART00000172574	18929015	18929910	83.3	895	83.3	5.98	74.92
12	ep300a	559273	ENSDART00000168405	18943440	18943656	735.08	216	735.08	11.19	29.98
12	kctd17	568267	ENSDART00000153086	19036379	19036830	28.92	451	28.92	4.21	96.9
12	kctd17	568267	ENSDART00000153086	19058634	19058769	18.2	135	18.2	3.02	100
12	pdap1a	322973	ENSDART00000066393	19200320	19200403	477.58	83	477.58	7.46	37.52
12	pdap1a	322973	ENSDART00000066393	19203039	19203567	1224.02	528	1224.02	16.41	24.17
12	tnrc6b	321362	ENSDART00000153428	19284168	19286970	3100	2802	3100	49.15	13.61
12	tnrc6b	321362	ENSDART00000153428	19301172	19301675	9.42	503	9.42	2.51	100
12	csnk1e	100006858	ENSDART00000066391	19310037	19310236	8.99	199	8.99	2.84	100
12	csnk1e	100006858	ENSDART00000183987	19320620	19321087	3.88	467	3.88	2.25	100
12	maff	393307	ENSDART00000044860	19340785	19342033	3100	1248	3100	27	13.61
12	rsl1d1	563247	ENSDART00000078266	19389821	19389965	12.48	144	12.48	3.55	100
12	snx29	565513	ENSDART00000114248	19430024	19430385	5.4	361	5.4	2.98	100
12	arhgap17a	550254	ENSDART00000115015	20478294	20478831	231.55	537	231.55	6.46	52.07
12	neurl4	555331	ENSDART00000109707	22487387	22487818	1103.24	431	1103.24	13.39	26.09
12	neurl4	555331	ENSDART00000109707	22489648	22490159	187.02	511	187.02	5.13	56.58
12	zbtb4	798710	ENSDART00000172310	22540895	22540943	1873.78	48	1873.78	22.47	17.47
12	polr2a	553347	ENSDART00000172066	22560066	22560470	62.68	404	62.68	5.09	81.9
12	polr2a	553347	ENSDART00000172066	22570179	22571633	3100	1454	3100	21.57	13.61
12	mkxa	799136	ENSDART00000111801	23008265	23008546	135.91	281	135.91	5.51	63.62
12	mkxa	799136	ENSDART00000111801	23009208	23009312	103.02	104	103.02	5.04	70
12	waca	323904	ENSDART00000078896	23400314	23400566	67.9	252	67.9	4.25	80.07
12	waca	323904	ENSDART00000078896	23406347	23406499	28.17	152	28.17	2.73	97.36
12	waca	323904	ENSDART00000078896	23411211	23411339	58.03	128	58.03	4.06	83.72
12	waca	323904	ENSDART00000078896	23414839	23415436	139.92	597	139.92	6.38	63.15
12	svila	30112	ENSDART00000066331	23917105	23917299	8.61	194	8.61	3.38	100
12	nrxn1a	565531	ENSDART00000088178	24465436	24465881	44.45	445	44.45	4.35	88.64
12	fbxo11a	777607	ENSDART00000153436	24842907	24843451	14.87	544	14.87	2.66	100
12	calm2b	192322	ENSDART00000014868	24953331	24953570	3100	239	3100	17.54	13.61
12	calm2b	192322	ENSDART00000014868	24954598	24954629	923.75	31	923.75	7.5	27.46
12	calm2b	192322	ENSDART00000189086	24957389	24958328	3100	939	3100	6.24	13.61
12	rhoq	327510	ENSDART00000135368	25149902	25150279	4.76	377	4.76	2.37	100
12	prkcea	100005075	ENSDART00000105608	25640479	25640627	566.9	148	566.9	8.87	34.89
12	sncgb	553679	ENSDART00000186386	25897033	25897078	2445.12	45	2445.12	9.94	15.06
12	sncgb	553679	ENSDART00000186386	25904432	25904560	3100	128	3100	11.9	13.61
12	sncgb	553679	ENSDART00000186386	25916270	25916530	3100	260	3100	16.3	13.61
12	ndel1a	394244	ENSDART00000022495	26467846	26467942	368.37	96	368.37	4.78	42.07
12	ndel1a	394244	ENSDART00000162115	26471711	26471810	12.44	99	12.44	2.96	100
12	ndel1a	394244	ENSDART00000022495	26476050	26476204	111.94	154	111.94	4.87	68.34
12	kctd2	751724	ENSDART00000035925	26594012	26594322	6.39	310	6.39	2.31	100
12	zeb1b	114425	ENSDART00000047724	26751879	26752983	3100	1104	3100	58.74	13.61
12	zeb1b	114425	ENSDART00000047724	26758178	26758804	119.46	626	119.46	5.03	66.72
12	zeb1b	114425	ENSDART00000047724	26764274	26764430	134.58	156	134.58	4.5	63.8
12	zeb1b	114425	ENSDART00000047724	26774556	26774724	211.8	168	211.8	6.4	53.47
12	zeb1b	114425	ENSDART00000047724	26851642	26851726	274.13	84	274.13	6.63	48.71
12	znf438	798757	ENSDART00000087329	26963675	26964220	21.01	545	21.01	2.9	100
12	fbrs	100535921	ENSDART00000111679	27036455	27036906	52.86	451	52.86	4.63	85.51
12	fbrs	100535921	ENSDART00000111679	27037723	27037912	264.56	189	264.56	6.09	49.44
12	fbrs	100535921	ENSDART00000111679	27050601	27050816	7.13	215	7.13	2.25	100
12	srcap	563456	ENSDART00000188634	27073307	27073570	1443.42	263	1443.42	8.76	20.92
12	srcap	563456	ENSDART00000153426	27083381	27083696	119.21	315	119.21	6.81	66.68
12	srcap	563456	ENSDART00000153426	27088405	27089777	229.91	1372	229.91	7.65	52.13
12	arl4d	323573	ENSDART00000066269	27244554	27245186	78.46	632	78.46	4.89	76.4
12	dhx8	606595	ENSDART00000066282	27584749	27585115	81.79	366	81.79	5.3	75.53
12	tbkbp1	559568	ENSDART00000153284	28640781	28640981	1353.58	200	1353.58	15.94	22.36
12	cbx1b	415180	ENSDART00000039667	28871265	28871541	20.6	276	20.6	3.01	100
12	cbx1b	415180	ENSDART00000139923	28881186	28881310	150.31	124	150.31	5.57	61.46
12	rnf40	798088	ENSDART00000076342	28924342	28924478	3100	136	3100	26.03	13.61
12	rnf40	798088	ENSDART00000076342	28926955	28927218	3100	263	3100	46.16	13.61
12	adgra1a	560847	ENSDART00000108795	29207374	29208215	66.75	841	66.75	4.8	80.43
12	bms1	553241	ENSDART00000053761	29246276	29246470	1862.2	194	1862.2	19.43	17.59
12	bms1	553241	ENSDART00000053761	29251055	29251591	3100	536	3100	59.77	13.61
12	bms1	553241	ENSDART00000053761	29255092	29255247	282.38	155	282.38	4.5	47.74
12	bms1	553241	ENSDART00000053761	29258587	29258794	874.45	207	874.45	12.8	27.76
12	nrg3b	101882495	ENSDART00000126744	29623779	29624481	785.01	702	785.01	13.57	29.22
12	atrnl1b	569196	ENSDART00000042514	30031556	30032188	293.65	632	293.65	8.59	46.86
12	ablim1b	541550	ENSDART00000042572	30109697	30109905	31.5	208	31.5	3.38	95.09
12	afap1l2	567369	ENSDART00000102081	30304757	30304931	16.96	174	16.96	2.9	100
12	entpd1	445151	ENSDART00000148888	30777524	30777743	147.92	219	147.92	5.33	61.86
12	tcf7l2	30510	ENSDART00000121527	30980643	30981463	163.47	820	163.47	5.58	59.79
12	tcf7l2	30510	ENSDART00000121527	30981577	30982183	416.76	606	416.76	7.56	40.26
12	tcf7l2	30510	ENSDART00000005562	30988240	30988289	148.82	49	148.82	7.02	61.73
12	tcf7l2	30510	ENSDART00000005562	30989594	30989757	16.29	163	16.29	2.26	100
12	tcf7l2	30510	ENSDART00000145967	30997428	30997517	25.7	89	25.7	2.23	99.16
12	tcf7l2	30510	ENSDART00000005562	30999930	31000033	42.03	103	42.03	2.9	89.78
12	tcf7l2	30510	ENSDART00000005562	31003991	31004124	16.93	133	16.93	2.53	100
12	zdhhc6	324468	ENSDART00000153179	31435493	31435642	23.09	149	23.09	3.44	100
12	dnmbp	100005174	ENSDART00000152971	31674124	31675302	49.64	1178	49.64	4.56	86.46
12	rbfox3a	100538330	ENSDART00000175712	32729563	32729879	4.65	316	4.65	2.13	100
12	rbfox3a	100538330	ENSDART00000153146	33038756	33038882	1341.52	126	1341.52	12.85	22.55
12	ccdc57	100318317	ENSDART00000124982	33395547	33396059	4.49	512	4.49	2.19	100
12	ccdc57	100318317	ENSDART00000124083	33439805	33440203	9.39	398	9.39	3.07	100
12	ccdc57	100318317	ENSDART00000124083	33442498	33442687	3.32	189	3.32	2.31	100
12	slc38a10	561739	ENSDART00000126420	34810432	34810867	290.39	435	290.39	6.24	47.1
12	slc38a10	561739	ENSDART00000126420	34813886	34813982	521	96	521	9.24	36.09
12	slc38a10	561739	ENSDART00000153097	34819633	34820904	3100	1271	3100	26.3	13.61
12	qki2	393815	ENSDART00000027034	34995088	34995205	528.49	117	528.49	4.97	35.98
12	qki2	393815	ENSDART00000027034	35008660	35008748	178.86	88	178.86	3.08	57.69
12	qki2	393815	ENSDART00000027034	35011852	35012152	249.26	300	249.26	5.78	50.32
12	sec24c	571870	ENSDART00000162175	35567782	35568574	281.95	792	281.95	8.23	47.78
12	chmp6b	445397	ENSDART00000166072	35591211	35591293	23.67	82	23.67	3.31	100
12	chmp6b	445397	ENSDART00000181861	35593094	35593426	6.23	332	6.23	2.49	100
12	cep131	563066	ENSDART00000085662	35842177	35842374	353.67	197	353.67	7.23	43
12	cep131	563066	ENSDART00000085662	35846480	35846658	650.19	178	650.19	8.65	32.75
12	cep131	563066	ENSDART00000085662	35847481	35847624	1019.55	143	1019.55	10.9	26.42
12	cep131	563066	ENSDART00000085662	35850857	35850932	135.99	75	135.99	3.67	63.59
12	cep131	563066	ENSDART00000085662	35851631	35851749	594.78	118	594.78	8.83	33.94
12	cep131	563066	ENSDART00000085662	35853627	35853735	148.16	108	148.16	3.32	61.79
12	cep131	563066	ENSDART00000085662	35858207	35858409	287.81	202	287.81	6.93	47.26
12	rnf213b	563001	ENSDART00000166634	35934627	35935661	407.03	1034	407.03	6.69	40.36
12	map2k6	65239	ENSDART00000171268	36142166	36142280	9.91	114	9.91	2.01	100
12	sdk2b	564922	ENSDART00000140353	37463512	37464013	14.02	501	14.02	3.44	100
12	dnai2b	101884977	ENSDART00000188726	38706376	38706649	59.48	273	59.48	3.91	83.08
12	epc1a	566686	ENSDART00000158811	41447963	41448109	183.44	146	183.44	5.51	57.04
12	epc1a	566686	ENSDART00000158811	41449922	41450129	275.35	207	275.35	4.94	48.67
12	kif5ba	563459	ENSDART00000170976	41510534	41510959	13.65	425	13.65	4.48	100
12	kif5ba	563459	ENSDART00000170976	41535782	41535973	140.93	191	140.93	3.86	63.06
12	kif5ba	563459	ENSDART00000170976	41537983	41538190	570.1	207	570.1	4.99	35
12	jakmip3	100334213	ENSDART00000170423	41636618	41636825	9.48	207	9.48	2.73	100
12	bnip3	336116	ENSDART00000162302	41701714	41701883	4.66	169	4.66	2.05	100
12	TCERG1L	101886358	ENSDART00000186161	42196767	42197297	888.86	530	888.86	12.85	27.78
12	ptprea	100499203	ENSDART00000004122	43377122	43377536	13.81	414	13.81	2.61	100
12	wbp2	553565	ENSDART00000098932	45209020	45209170	10.38	150	10.38	2.83	100
12	wbp2	553565	ENSDART00000098932	45214738	45214818	12.42	80	12.42	2.23	100
12	wbp2	553565	ENSDART00000098932	45215796	45216405	276.18	609	276.18	7.11	48.6
12	wbp2	553565	ENSDART00000098932	45216435	45217485	138.76	1050	138.76	5.61	63.21
12	FADS6	100538024	ENSDART00000189164	46608494	46609046	424.29	552	424.29	7.85	40.08
12	zranb1a	334230	ENSDART00000186506	47044741	47044987	2644.77	246	2644.77	17.7	14.85
12	zranb1a	334230	ENSDART00000084714	47050988	47051565	3100	577	3100	22.97	13.61
12	mtr	378847	ENSDART00000158568	47099517	47099658	5.22	141	5.22	2.73	100
12	grem2b	550399	ENSDART00000160260	47558256	47558276	36.01	20	36.01	4.62	92.37
12	lzts2b	100005471	ENSDART00000112010	47734309	47734957	45.98	648	45.98	4.09	87.87
12	arhgap44	100333556	ENSDART00000158157	48529643	48529835	3100	192	3100	38.21	13.61
12	arhgap44	100333556	ENSDART00000168389	48537964	48538302	126.69	338	126.69	7.23	65.05
12	SYDE1	568166	ENSDART00000114996	48606883	48607294	511.78	411	511.78	11.97	36.28
12	anxa11b	353365	ENSDART00000149089	48816140	48816227	26.71	87	26.71	2.13	98.13
12	anxa11b	353365	ENSDART00000149089	48826359	48826681	5	322	5	2.97	100
12	dlg5b.1	101883945	ENSDART00000109315	48841352	48841989	80.78	637	80.78	5.06	75.77
12	dlg5b.1	101883945	ENSDART00000109315	48854212	48854525	21.83	313	21.83	3.08	100
12	dlg5b.1	101883945	ENSDART00000109315	48856335	48856566	191.27	231	191.27	7.35	55.8
12	dlg5b.1	101883945	ENSDART00000109315	48857738	48857923	106.98	185	106.98	4.62	69.33
12	acadsb	100037342	ENSDART00000112479	49161750	49161886	8.64	136	8.64	3.2	100
13	ppp4r3b	336198	ENSDART00000165772	12123	12263	87.8	140	87.8	3.72	73.58
13	ppp4r3b	336198	ENSDART00000165772	14678	15033	11.06	355	11.06	2.25	100
13	dnaaf2	606664	ENSDART00000167840	111211	111877	401.26	666	401.26	6.22	40.57
13	dnaaf2	606664	ENSDART00000167840	113707	113841	472.25	134	472.25	11.02	37.73
13	ewsr1b	322880	ENSDART00000057248	178424	178635	352.08	211	352.08	6.99	43.19
13	ppp1r21	492333	ENSDART00000169273	213609	213756	7.75	147	7.75	3.29	100
13	cfap36	678564	ENSDART00000102511	233481	233584	51.66	103	51.66	3.67	85.81
13	cfap36	678564	ENSDART00000102511	237946	238084	249.29	138	249.29	6.36	50.33
13	ddx21	799650	ENSDART00000093149	327592	327841	730.77	249	730.77	13.21	30.04
13	slit1a	556123	ENSDART00000066080	568249	568406	10.24	157	10.24	2.19	100
13	slit1a	556123	ENSDART00000066080	638170	638485	27.85	315	27.85	3.44	97.6
13	psmb1	445413	ENSDART00000007231	1151200	1151410	16.27	210	16.27	2.73	100
13	olig3	566728	ENSDART00000111052	1307625	1307864	230.58	239	230.58	7.58	52.13
13	rab23	553778	ENSDART00000019983	1386218	1386405	5.49	187	5.49	2.19	100
13	DST	100333215	ENSDART00000165987	1581457	1581634	113.77	177	113.77	4.38	67.96
13	DST	100333215	ENSDART00000165987	1651631	1651733	31.9	102	31.9	2.98	94.76
13	DST	100333215	ENSDART00000165987	1677872	1678006	267.94	134	267.94	4.56	48.93
13	lrrc1	541316	ENSDART00000158462	2271187	2271332	95.34	145	95.34	4.38	71.93
13	wdr11	558865	ENSDART00000114328	2746246	2746439	4.43	193	4.43	2.55	100
13	EML4	100334728	ENSDART00000184820	2927636	2927872	69.65	236	69.65	5.04	79.36
13	ubr2	559136	ENSDART00000102748	3286964	3287146	14.21	182	14.21	2.37	100
13	qkib	100462714	ENSDART00000018737	3718629	3718772	68.16	143	68.16	3.38	79.91
13	qkib	100462714	ENSDART00000018737	3755244	3755361	1480.88	117	1480.88	5.9	20.49
13	qkib	100462714	ENSDART00000018737	3777129	3777249	988.96	120	988.96	7.86	26.52
13	qkib	100462714	ENSDART00000018737	3819474	3819562	27.64	88	27.64	2.38	97.68
13	qkib	100462714	ENSDART00000189841	3821160	3821558	77.06	398	77.06	3.01	76.93
13	qkib	100462714	ENSDART00000183554	3826267	3826370	300.37	103	300.37	4.95	46.39
13	yipf3	334511	ENSDART00000012759	3938525	3938777	15.18	252	15.18	3.17	100
13	yipf3	334511	ENSDART00000012759	3941932	3942142	161.36	210	161.36	5.21	60.12
13	tjap1	566060	ENSDART00000058238	3980394	3981384	4.84	990	4.84	2.43	100
13	mea1	415201	ENSDART00000058242	4225172	4225250	350.63	78	350.63	5.69	43.14
13	mea1	415201	ENSDART00000058242	4226437	4226729	434.39	292	434.39	8.95	39.74
13	znf318	100330539	ENSDART00000122406	4309877	4311941	3100	2064	3100	72.96	13.61
13	znf318	100330539	ENSDART00000122406	4319913	4320014	6.37	101	6.37	2.84	100
13	znf318	100330539	ENSDART00000122406	4325103	4325749	649.9	646	649.9	5.49	32.72
13	sft2d1	393343	ENSDART00000108935	4368503	4368629	97.83	126	97.83	4.44	71.21
13	micu1	561210	ENSDART00000092521	4888197	4888384	41.95	187	41.95	3.97	89.79
13	nolc1	561131	ENSDART00000102651	4978609	4979803	65.22	1194	65.22	6.99	80.86
13	meis1b	170446	ENSDART00000102576	5551138	5551250	8.72	112	8.72	2.33	100
13	spred2b	793290	ENSDART00000045292	5936639	5937034	3100	395	3100	20.42	13.61
13	ppm1g	368275	ENSDART00000109665	6194750	6195193	3100	443	3100	45.67	13.61
13	ppm1g	368275	ENSDART00000109665	6197381	6197510	3100	129	3100	55.21	13.61
13	ppm1g	368275	ENSDART00000109665	6199198	6199433	4.54	235	4.54	2.67	100
13	csmd1a	550553	ENSDART00000065228	6580484	6580679	7.35	195	7.35	2.07	100
13	gbf1	566350	ENSDART00000146592	7745175	7745728	564.05	553	564.05	6.58	35.02
13	h2afy2	558711	ENSDART00000121952	7759572	7759761	46.35	189	46.35	3.28	87.73
13	dhx57	555250	ENSDART00000190842	8352657	8353504	321.23	847	321.23	5.21	44.67
13	ppm1ba	30672	ENSDART00000144755	10692754	10692866	6.3	112	6.3	2.49	100
13	ppm1ba	30672	ENSDART00000144755	10696286	10697022	178.85	736	178.85	5.04	57.68
13	cep170aa	557463	ENSDART00000108709	10983640	10984281	129.89	641	129.89	7.92	64.72
13	cep170aa	557463	ENSDART00000108709	11001807	11003307	276.18	1500	276.18	10.26	48.59
13	cep170aa	557463	ENSDART00000135989	11047958	11048100	10.62	142	10.62	2.31	100
13	cep170aa	557463	ENSDART00000135989	11072843	11072964	269.36	121	269.36	9.36	48.92
13	akt3a	560549	ENSDART00000164566	11212485	11212617	7.72	132	7.72	2.49	100
13	akt3a	560549	ENSDART00000164566	11226655	11226767	49.32	112	49.32	3.88	86.65
13	akt3a	560549	ENSDART00000158632	11353735	11353850	4.64	115	4.64	2.84	100
13	akt3a	560549	ENSDART00000158632	11360135	11360457	3100	322	3100	20.35	13.61
13	adss	550502	ENSDART00000018155	11536697	11536951	1632.44	254	1632.44	13.59	19.1
13	dctn1b	100003026	ENSDART00000102411	11607426	11607618	390.6	192	390.6	4.98	41.21
13	dctn1b	100003026	ENSDART00000102411	11610300	11610460	177.79	160	177.79	3.4	57.91
13	dctn1b	100003026	ENSDART00000102411	11613449	11613654	95.27	205	95.27	3.31	71.9
13	dctn1b	100003026	ENSDART00000102411	11614402	11614600	47.28	198	47.28	2.61	87.37
13	gng2	550256	ENSDART00000163053	12045474	12045613	8.43	139	8.43	3.44	100
13	letm1	570745	ENSDART00000079558	13079798	13079972	319.24	174	319.24	7.88	44.75
13	letm1	570745	ENSDART00000079558	13091034	13091169	157.15	135	157.15	2.97	60.67
13	letm1	570745	ENSDART00000079558	13094014	13094208	286.13	194	286.13	6.34	47.44
13	letm1	570745	ENSDART00000079558	13099402	13099624	3.63	222	3.63	2.36	100
13	slc4a11	559346	ENSDART00000113089	13770979	13771131	1370.21	152	1370.21	15.82	22.09
13	slc4a11	559346	ENSDART00000113089	13796731	13796782	30.94	51	30.94	3.14	95.59
13	slc4a11	559346	ENSDART00000166859	13805384	13805558	379.69	174	379.69	8	41.55
13	slc4a11	559346	ENSDART00000113089	13922484	13922696	52.65	212	52.65	4.53	85.53
13	rab11fip5a	562719	ENSDART00000163132	15112960	15113472	5.21	512	5.21	3.2	100
13	mark3a	334300	ENSDART00000013525	15656014	15656118	4.88	104	4.88	2.25	100
13	mark3a	334300	ENSDART00000013525	15657910	15658150	212.71	240	212.71	5.12	53.39
13	klc1a	393928	ENSDART00000008987	15838150	15838427	579.01	277	579.01	5.66	34.81
13	klc1a	393928	ENSDART00000008987	15842513	15842678	268.16	165	268.16	5.94	48.91
13	klc1a	393928	ENSDART00000008987	15874342	15874442	35.83	100	35.83	2.99	92.44
13	klc1a	393928	ENSDART00000008987	15882790	15882952	4.43	162	4.43	2.29	100
13	dlg5a	569065	ENSDART00000105496	16396812	16396996	17.64	184	17.64	2.9	100
13	dlg5a	569065	ENSDART00000105496	16405955	16406215	19.27	260	19.27	2.79	100
13	dlg5a	569065	ENSDART00000105496	16413161	16413392	221.88	231	221.88	5.27	52.73
13	dlg5a	569065	ENSDART00000105496	16420468	16420653	338.23	185	338.23	5.75	43.37
13	dlg5a	569065	ENSDART00000105496	16422837	16422970	526.58	133	526.58	10.6	35.99
13	dlg5a	569065	ENSDART00000105496	16425204	16425380	627.41	176	627.41	8.95	33.02
13	dlg5a	569065	ENSDART00000105496	16436017	16436884	10.5	867	10.5	3.48	100
13	dlg5a	569065	ENSDART00000105496	16463238	16463403	38.6	165	38.6	4.86	91.16
13	kcnma1a	568554	ENSDART00000122557	16842337	16842431	12.5	94	12.5	4.74	100
13	kcnma1a	568554	ENSDART00000122557	16878726	16878951	3.05	225	3.05	2.98	100
13	ccar1	568087	ENSDART00000133057	18414525	18414717	63.76	192	63.76	3.32	81.26
13	ccar1	568087	ENSDART00000133057	18418205	18418424	2950.29	219	2950.29	25.59	14.03
13	ccar1	568087	ENSDART00000133057	18423128	18423217	61.4	89	61.4	3.91	82.38
13	ccar1	568087	ENSDART00000133057	18425283	18425430	21.27	147	21.27	3.14	100
13	lzts2a	570926	ENSDART00000146795	18835116	18835278	1236.05	162	1236.05	17.71	23.83
13	eif3s10	327515	ENSDART00000111462	19306345	19306896	3100	551	3100	19.5	13.61
13	eif3s10	327515	ENSDART00000111462	19309203	19309388	3100	185	3100	15.14	13.61
13	eif3s10	327515	ENSDART00000111462	19316668	19317046	1486.78	378	1486.78	14.58	20.38
13	rab11fip2	100334729	ENSDART00000168566	19629003	19629413	4.18	410	4.18	2.13	100
13	gfra1a	79376	ENSDART00000165310	20517865	20518168	166.8	303	166.8	5.13	59.17
13	zswim8	100148379	ENSDART00000056432	21856223	21856969	161.42	746	161.42	4.92	60.11
13	zswim8	100148379	ENSDART00000056432	21870189	21870674	9.82	485	9.82	2.72	100
13	usp54a	563912	ENSDART00000173258	22369259	22369479	13.39	220	13.39	3.61	100
13	usp54a	563912	ENSDART00000173258	22371795	22372495	55.41	700	55.41	4.98	84.71
13	sncga	550229	ENSDART00000143906	22659152	22659376	64.18	224	64.18	3.45	81.12
13	nfkb2	415100	ENSDART00000134122	22725871	22726010	19.1	139	19.1	3.02	100
13	nfkb2	415100	ENSDART00000134122	22727281	22727419	25.42	138	25.42	2.55	99.28
13	hk1	406791	ENSDART00000057638	22977241	22977425	206.35	184	206.35	4.86	54.31
13	hk1	406791	ENSDART00000057638	22978467	22978580	13.89	113	13.89	2.1	100
13	hk1	406791	ENSDART00000057638	22985922	22986106	418.35	184	418.35	4.14	40.26
13	hk1	406791	ENSDART00000057638	22988165	22988285	114.38	120	114.38	4.27	67.89
13	slka	568838	ENSDART00000087786	24785710	24785836	71.57	126	71.57	3.61	78.54
13	slka	568838	ENSDART00000087786	24786812	24787001	49.87	189	49.87	2.65	86.46
13	slka	568838	ENSDART00000087786	24801892	24802072	21.84	180	21.84	3.03	100
13	slka	568838	ENSDART00000087786	24804154	24805286	65.12	1132	65.12	6.32	80.89
13	kat6b	568932	ENSDART00000136624	24874725	24875001	114.3	276	114.3	4.87	67.9
13	sec23ip	560750	ENSDART00000087553	25551713	25552222	262.48	509	262.48	6.19	49.62
13	papolg	393593	ENSDART00000015154	25827023	25827217	6.01	194	6.01	2.31	100
13	bcl11aa	678650	ENSDART00000087426	25851809	25853366	397.19	1557	397.19	7.45	40.65
13	bcl11aa	678650	ENSDART00000087426	25922784	25924542	3100	1758	3100	31.85	13.61
13	ccdc85a	100141348	ENSDART00000146712	27036372	27037050	431.03	678	431.03	8.16	39.93
13	ccdc85a	100141348	ENSDART00000146712	27037762	27038390	362.43	628	362.43	7.03	42.62
13	slc24a3	557196	ENSDART00000146227	27073900	27073923	4.9	23	4.9	2.98	100
13	slc24a3	557196	ENSDART00000146227	27201767	27201928	538.19	161	538.19	8.71	35.88
13	slc24a3	557196	ENSDART00000146227	27204299	27204570	3100	271	3100	19.9	13.61
13	rims1a	100149357	ENSDART00000112553	27673292	27673446	6.27	154	6.27	2.18	100
13	rims1a	100149357	ENSDART00000112553	27674266	27674438	12.2	172	12.2	3.28	100
13	ogfrl1	559942	ENSDART00000087097	27901663	27902116	430.65	453	430.65	8.35	39.91
13	smap1	777731	ENSDART00000041036	28062529	28062608	6.99	79	6.99	2.25	100
13	smap1	777731	ENSDART00000041036	28176632	28176713	24.65	81	24.65	2.43	99.91
13	smap1	777731	ENSDART00000079806	28184181	28184253	3.36	72	3.36	2.25	100
13	wbp1la	555492	ENSDART00000007211	28580356	28580563	27.81	207	27.81	3.26	97.59
13	ldb1a	30579	ENSDART00000015773	28732100	28732385	7.63	285	7.63	2.55	100
13	spock2	100320541	ENSDART00000110061	30125047	30125110	653.64	63	653.64	7.09	32.63
13	spock2	100320541	ENSDART00000132027	30128385	30128523	3100	138	3100	26.32	13.61
13	spock2	100320541	ENSDART00000186045	30131304	30132034	3100	730	3100	26.32	13.61
13	zmiz1a	561061	ENSDART00000110884	30565005	30565263	9.68	258	9.68	3.32	100
13	zmiz1a	561061	ENSDART00000110884	30569589	30570621	41.58	1032	41.58	5.78	89.91
13	ercc6	560477	ENSDART00000112380	30878463	30879172	590.78	709	590.78	10.23	34.13
13	ercc6	560477	ENSDART00000112380	30883188	30883320	7.29	132	7.29	2.55	100
13	ercc6	560477	ENSDART00000134809	30905540	30906154	16.65	614	16.65	3.73	100
13	rtn1a	323706	ENSDART00000076571	31440678	31441042	399.06	364	399.06	6.21	40.61
13	ppm1aa	30704	ENSDART00000127843	31562751	31563011	36.58	260	36.58	4.13	92.05
13	sertad4	797299	ENSDART00000124445	31809770	31810618	94.38	848	94.38	6.28	72.07
13	syt14a	564702	ENSDART00000010831	31844010	31844324	11.62	314	11.62	3.23	100
13	sobpa	573683	ENSDART00000076423	32794166	32795484	98.88	1318	98.88	4.58	71.04
13	rock2a	317747	ENSDART00000133882	32829917	32830109	238.97	192	238.97	6.24	50.99
13	rock2a	317747	ENSDART00000133882	32898998	32899322	8.34	324	8.34	2.61	100
13	rbm25a	568088	ENSDART00000183671	33002690	33002998	41.62	308	41.62	4.15	89.89
13	rbm25a	568088	ENSDART00000134140	33004339	33004724	3100	385	3100	37.29	13.61
13	rbm25a	568088	ENSDART00000134140	33009506	33009734	3100	228	3100	80.17	13.61
13	rbm25a	568088	ENSDART00000147165	33017560	33017720	3100	160	3100	14.84	13.61
13	rdh12	436597	ENSDART00000137315	33059406	33059562	152.78	156	152.78	6.46	61.37
13	zfyve26	324565	ENSDART00000075953	33098956	33099514	5.32	558	5.32	2.67	100
13	trip11	100537975	ENSDART00000109667	33197875	33198214	5.74	339	5.74	2.85	100
13	golga5	406720	ENSDART00000057386	33216283	33216412	35.1	129	35.1	3.26	92.95
13	golga5	406720	ENSDART00000057386	33218167	33218371	41.14	204	41.14	3.24	90.14
13	rtf1	100000471	ENSDART00000130127	33229876	33230570	1443.44	694	1443.44	21.03	20.94
13	rtf1	100000471	ENSDART00000130127	33238837	33239042	3100	205	3100	11.47	13.61
13	ndufaf1	503714	ENSDART00000136356	33246149	33246429	193.79	280	193.79	6.99	55.6
13	rrbp1a	553448	ENSDART00000133073	33635673	33637127	461.8	1454	461.8	7.07	38.41
13	macrod2	393521	ENSDART00000173361	34313122	34313196	32.33	74	32.33	2.96	94.59
13	macrod2	393521	ENSDART00000173361	34460424	34460506	513.32	82	513.32	9.12	36.19
13	macrod2	393521	ENSDART00000173361	34483554	34483599	531.02	45	531.02	9.06	35.91
13	macrod2	393521	ENSDART00000173361	34488657	34488750	1748.27	93	1748.27	19.43	18.46
13	macrod2	393521	ENSDART00000173361	34507543	34507576	403.28	33	403.28	6.93	40.49
13	macrod2	393521	ENSDART00000173361	34508244	34508286	130.65	42	130.65	4.21	64.63
13	macrod2	393521	ENSDART00000173361	34514110	34514176	344.39	66	344.39	5.51	43.21
13	macrod2	393521	ENSDART00000173361	34519537	34519615	901.42	78	901.42	13.92	27.63
13	macrod2	393521	ENSDART00000173361	34523199	34523277	930.94	78	930.94	12.56	27.23
13	btbd3b	562593	ENSDART00000129559	35051687	35051897	516.46	210	516.46	8.92	36.26
13	gpr75	100538001	ENSDART00000159690	35747384	35748173	15.19	789	15.19	3.28	100
13	lgmn	406625	ENSDART00000189978	36039636	36040266	25.62	630	25.62	4.15	99.11
13	slc8a3	560561	ENSDART00000100204	36206333	36206458	138.75	125	138.75	4.4	63.24
13	slc8a3	560561	ENSDART00000100204	36263089	36264276	131.03	1187	131.03	5.68	64.59
13	actn1	560400	ENSDART00000100217	36362320	36362435	252.52	115	252.52	6.69	50.12
13	actn1	560400	ENSDART00000140243	36391110	36391502	3193.51	392	3193.51	19.13	11.11
13	pacs2	794778	ENSDART00000114744	36525863	36525982	36.43	119	36.43	3.61	92.09
13	srsf5a	335396	ENSDART00000043312	36530256	36530871	7.49	615	7.49	2.99	100
13	gmfb	406384	ENSDART00000030211	36585445	36585652	29.58	207	29.58	3.01	96.65
13	sos2	561670	ENSDART00000085319	36640037	36640863	968.05	826	968.05	9.72	26.86
13	atl1	571909	ENSDART00000111832	36764714	36764872	7.01	158	7.01	2.19	100
13	nin	571879	ENSDART00000129562	36821556	36822626	768.2	1070	768.2	8.23	29.53
13	phf3	553518	ENSDART00000100352	37671851	37673123	126.49	1272	126.49	5.27	65.03
13	adgrb3	566117	ENSDART00000132691	38455703	38455868	19.85	165	19.85	2.78	100
13	CNNM1	562504	ENSDART00000158338	40477353	40477594	8.52	241	8.52	2.49	100
13	pcdh15a	368476	ENSDART00000163331	41482035	41482092	168.38	57	168.38	3.32	59.02
13	pcdh15a	368476	ENSDART00000163331	41546351	41546779	26.89	428	26.89	3.32	98
13	cdc42ep3	447829	ENSDART00000074707	42124565	42124647	134.82	82	134.82	7.58	63.73
13	cdh23	407978	ENSDART00000016602	43212152	43212231	85.05	79	85.05	4.5	74.74
13	ablim1a	100003558	ENSDART00000084416	43515145	43515254	31.75	109	31.75	3.44	94.87
13	zfyve21	100004144	ENSDART00000042588	43658831	43659208	10.16	377	10.16	2.98	100
13	khdrbs1a	30082	ENSDART00000159021	45022108	45022527	784.16	419	784.16	6.21	29.24
13	syf2	445043	ENSDART00000099950	45434841	45434967	117.47	126	117.47	3.5	67.03
13	ldlrap1b	791153	ENSDART00000058093	45645138	45645167	6.62	29	6.62	2.49	100
13	bsdc1	794882	ENSDART00000005195	45980162	45980340	14.34	178	14.34	2.61	100
13	zc3h6	559312	ENSDART00000109978	47821523	47821609	25.05	86	25.05	2.84	99.48
13	zc3h6	559312	ENSDART00000109978	47826421	47826638	92.6	217	92.6	4.74	72.56
13	zc3h6	559312	ENSDART00000109978	47829923	47830049	3100	126	3100	25.57	13.61
13	zc3h6	559312	ENSDART00000109978	47838108	47838700	255.21	592	255.21	8.95	49.93
13	golga4	559226	ENSDART00000109469	48064334	48064349	5.89	15	5.89	2.43	100
13	golga4	559226	ENSDART00000109469	48111436	48111592	90.03	156	90.03	4.27	73.07
13	golga4	559226	ENSDART00000109469	48112710	48112809	466.24	99	466.24	8.23	38.03
13	golga4	559226	ENSDART00000109469	48115862	48116041	3100	179	3100	42.86	13.61
13	golga4	559226	ENSDART00000109469	48116675	48116823	1737.21	148	1737.21	14.91	18.75
13	golga4	559226	ENSDART00000109469	48122836	48122920	32.46	84	32.46	3.79	94.62
13	tomm20a	406309	ENSDART00000128415	49612182	49612375	13.09	193	13.09	3.08	100
13	tomm20a	406309	ENSDART00000128415	49618935	49619118	29.1	183	29.1	4.21	96.82
13	tomm20a	406309	ENSDART00000128415	49633276	49633476	2090.04	200	2090.04	11.82	16.77
13	tomm20a	406309	ENSDART00000128415	49636111	49636322	127.17	211	127.17	3.9	64.99
13	tomm20a	406309	ENSDART00000128415	49642752	49642825	107.16	73	107.16	4.09	69.37
13	tomm20a	406309	ENSDART00000128415	49645914	49646063	3100	149	3100	26.28	13.61
13	tomm20a	406309	ENSDART00000128415	49648676	49648753	1826.11	77	1826.11	18.84	18.05
13	tomm20a	406309	ENSDART00000128415	49651762	49651842	533.37	80	533.37	9.36	35.91
13	ggps1	336798	ENSDART00000037559	49766127	49768237	2013.55	2110	2013.55	13.27	16.8
13	lyst	100150726	ENSDART00000099439	49935745	49935819	227.74	74	227.74	5.45	52.14
13	gpatch11	436666	ENSDART00000034541	50238270	50238387	86.32	117	86.32	4.38	74.27
13	gpatch11	436666	ENSDART00000034541	50240093	50240184	481.02	91	481.02	8	37.33
13	gpatch11	436666	ENSDART00000034541	50243276	50243397	120.29	121	120.29	4.21	66.45
13	gpatch11	436666	ENSDART00000034541	50244650	50244877	349.62	227	349.62	6.71	43.13
13	sirt1	797132	ENSDART00000098209	50345560	50345947	68.38	387	68.38	3.85	79.78
13	nkx6.2	565782	ENSDART00000163847	51581987	51582306	4.79	319	4.79	2.25	100
13	lbh	393492	ENSDART00000184663	51844057	51844264	208.52	207	208.52	6.69	54.08
13	srfb	393604	ENSDART00000168648	51921852	51922290	40.53	438	40.53	5.04	90.25
14	lyar	393652	ENSDART00000166173	33490	33737	3012.41	247	3012.41	21.22	14.08
14	mcm7	192333	ENSDART00000159300	98058	98191	3.06	133	3.06	2.67	100
14	WDR1	394014	ENSDART00000185606	171131	171327	69.84	196	69.84	4.38	79.29
14	bod1l1	100332682	ENSDART00000164988	221319	221425	43.63	106	43.63	3.47	88.94
14	bod1l1	100332682	ENSDART00000161122	222903	223008	76.47	105	76.47	4.8	77.02
14	bod1l1	100332682	ENSDART00000161122	224815	224918	13.41	103	13.41	2.37	100
14	bod1l1	100332682	ENSDART00000161122	226068	226759	171.97	691	171.97	6.81	58.5
14	bod1l1	100332682	ENSDART00000161122	228443	228744	48.93	301	48.93	5.09	86.84
14	bod1l1	100332682	ENSDART00000161122	230110	230256	9.14	146	9.14	2.07	100
14	bod1l1	100332682	ENSDART00000161122	231671	232104	113.32	433	113.32	4.63	68.09
14	bod1l1	100332682	ENSDART00000161122	234762	234911	282.83	149	282.83	5.89	47.7
14	bod1l1	100332682	ENSDART00000161122	236429	236792	3100	363	3100	26.75	13.61
14	fgf2	404231	ENSDART00000168951	572525	572742	9.19	217	9.19	3.02	100
14	sec24b	334633	ENSDART00000106708	1127522	1127951	5.27	429	5.27	2.19	100
14	tbc1d9	563578	ENSDART00000083797	1369899	1370128	8.63	229	8.63	2.61	100
14	pcdh2g17	554064	ENSDART00000111335	1889939	1890939	82.46	1000	82.46	7.18	75.34
14	pcdh2g17	554064	ENSDART00000111335	1895021	1895119	3.37	98	3.37	2.13	100
14	pcdh2g17	554064	ENSDART00000111335	1905616	1905675	4.17	59	4.17	2.22	100
14	pcdh2ab9	493595	ENSDART00000160123	2163211	2163454	155.72	243	155.72	5.19	61.05
14	pcdh2ab6	493592	ENSDART00000081870	2205794	2206476	15.65	682	15.65	4.18	100
14	spock1	100331540	ENSDART00000109378	2754265	2754337	27.28	72	27.28	3.14	97.93
14	spock1	100331540	ENSDART00000109378	2779960	2780006	9.59	46	9.59	2.07	100
14	spock1	100331540	ENSDART00000162446	2932547	2932846	13.47	299	13.47	2.84	100
14	slc35a4	777628	ENSDART00000090196	3064990	3065513	28.19	523	28.19	3.5	97.36
14	hmgxb3	101886434	ENSDART00000162445	3071311	3071603	4.42	292	4.42	2.07	100
14	pdgfrb	559529	ENSDART00000167247	3224187	3224445	11.52	258	11.52	2.19	100
14	snx25	793657	ENSDART00000169527	3975401	3975677	90.17	276	90.17	3.71	73.12
14	frmpd1b	101882587	ENSDART00000127318	4199100	4199494	4.59	394	4.59	2.34	100
14	ap1ar	100332265	ENSDART00000041468	4796666	4797011	27.03	345	27.03	2.98	98.06
14	ap1ar	100332265	ENSDART00000041468	4801745	4801844	4.63	99	4.63	2.84	100
14	tubb4b	336681	ENSDART00000041279	5861434	5861624	29.5	190	29.5	2.78	96.81
14	adam19b	571252	ENSDART00000097214	6607490	6607724	73.96	234	73.96	4.21	77.81
14	clk4a	321857	ENSDART00000126279	6940579	6940844	233.49	265	233.49	5.37	51.75
14	clk4a	321857	ENSDART00000126279	6943776	6943934	3100	158	3100	12.69	13.61
14	stox2b	100003272	ENSDART00000167994	7172401	7173103	45.14	702	45.14	3.67	88.23
14	hars	447847	ENSDART00000142158	7377551	7377742	123.01	191	123.01	4.8	65.98
14	hars	447847	ENSDART00000141471	7386678	7386806	46.62	128	46.62	3.55	87.75
14	hars	447847	ENSDART00000141471	7390001	7390274	100.23	273	100.23	5.15	70.78
14	brd8	337414	ENSDART00000123139	7699442	7699510	3100	68	3100	67.99	13.61
14	brd8	337414	ENSDART00000028623	7699934	7700027	3100	93	3100	89.6	13.61
14	brd8	337414	ENSDART00000028623	7701568	7701638	3100	70	3100	133.67	13.61
14	brd8	337414	ENSDART00000028623	7705048	7705171	90.14	123	90.14	4.62	73.13
14	brd8	337414	ENSDART00000028623	7707776	7707871	78.09	95	78.09	5.39	76.51
14	brd8	337414	ENSDART00000028623	7715599	7715784	28.18	185	28.18	3.73	97.38
14	brd8	337414	ENSDART00000028623	7717481	7717976	2804.57	495	2804.57	17.47	13.96
14	brd8	337414	ENSDART00000028623	7721059	7721262	646.98	203	646.98	10.37	32.71
14	ppp3cb	550554	ENSDART00000029981	7885587	7885707	82.01	120	82.01	3.97	75.43
14	ube2d2	393934	ENSDART00000161307	7892020	7892406	60.67	386	60.67	4.22	82.53
14	psd2	557199	ENSDART00000169091	8127892	8128277	10.34	385	10.34	2.9	100
14	psd2	557199	ENSDART00000169091	8153141	8153546	3100	405	3100	16.33	13.61
14	psd2	557199	ENSDART00000169091	8155563	8156262	127.7	699	127.7	2.97	64.95
14	eif1ad	393440	ENSDART00000016727	8450887	8451284	2043.57	397	2043.57	21.21	16.84
14	eif1ad	393440	ENSDART00000016727	8452233	8452342	250.99	109	250.99	5.04	50.2
14	il1rapl2	100149452	ENSDART00000054687	9955015	9955169	8.71	154	8.71	2.37	100
14	atrx	323299	ENSDART00000125865	10691959	10692145	473.82	186	473.82	5.19	37.66
14	atrx	323299	ENSDART00000125865	10707873	10708013	50.45	140	50.45	3.74	86.26
14	hspa9	373085	ENSDART00000012438	12164496	12164637	43.11	141	43.11	2.81	89.11
14	thoc2	368417	ENSDART00000054611	12465383	12465571	1389.59	188	1389.59	18.07	21.86
14	thoc2	368417	ENSDART00000054611	12470895	12470998	3205.51	103	3205.51	22.67	7.14
14	thoc2	368417	ENSDART00000054611	12471963	12472340	3100	377	3100	22.23	13.61
14	gria3b	368416	ENSDART00000178444	12538169	12538284	9.86	115	9.86	2.35	100
14	nlgn3a	562702	ENSDART00000168749	14532008	14533060	24.58	1052	24.58	2.9	100
14	cetn2	100006257	ENSDART00000161693	14663709	14663847	19.07	138	19.07	3.02	100
14	cetn2	100006257	ENSDART00000161693	14664962	14665179	84.69	217	84.69	4.32	74.72
14	polr1a	327078	ENSDART00000159352	16201513	16201646	315.93	133	315.93	7.35	44.9
14	polr1a	327078	ENSDART00000159352	16203838	16204078	42	240	42	5.69	89.79
14	maml1	567335	ENSDART00000108868	16402290	16402961	155.18	671	155.18	6.34	61.06
14	canx	406757	ENSDART00000089021	16437453	16437573	1056.26	120	1056.26	6.59	26.23
14	canx	406757	ENSDART00000089021	16460646	16460844	4.56	198	4.56	2.41	100
14	canx	406757	ENSDART00000089021	16476811	16476863	14.91	52	14.91	2.9	100
14	limch1b	557200	ENSDART00000161201	16813815	16814073	83.01	258	83.01	4.74	75.09
14	limch1b	557200	ENSDART00000161201	16968072	16968325	107.46	253	107.46	5.15	69.38
14	limch1b	557200	ENSDART00000161201	16993740	16993895	3100	155	3100	23.79	13.61
14	limch1b	557200	ENSDART00000170208	17010707	17010821	10.35	114	10.35	2.25	100
14	limch1b	557200	ENSDART00000161201	17014227	17014320	109.1	93	109.1	4.27	69.05
14	jakmip1	555987	ENSDART00000160971	17279166	17279346	66.64	180	66.64	3.85	80.46
14	jakmip1	555987	ENSDART00000160971	17281679	17282174	35.76	495	35.76	3.67	92.53
14	fmr1	259191	ENSDART00000123434	20177535	20177718	6.82	183	6.82	2.65	100
14	rnf20	402838	ENSDART00000125309	21072704	21072854	44.04	150	44.04	3.85	88.68
14	rnf20	402838	ENSDART00000125309	21078055	21078350	2137.18	295	2137.18	15.39	16.41
14	rnf20	402838	ENSDART00000125309	21079860	21080017	512.89	157	512.89	8.5	36.26
14	rnf20	402838	ENSDART00000125309	21091881	21091980	3.65	99	3.65	2.01	100
14	rnf20	402838	ENSDART00000125309	21094582	21094651	5.49	69	5.49	2.07	100
14	rnf20	402838	ENSDART00000125309	21097377	21097574	71.25	197	71.25	4.32	78.71
14	CTBP1	65229	ENSDART00000168539	21198249	21198768	53.41	519	53.41	4.09	85.32
14	egr1	30498	ENSDART00000054460	21333219	21335044	865.33	1825	865.33	6.58	27.78
14	reep2	568927	ENSDART00000043162	21617840	21618005	31.85	165	31.85	3.32	94.83
14	kdm3b	326643	ENSDART00000161713	21655925	21656573	1053.14	648	1053.14	12.2	26.18
14	kdm3b	326643	ENSDART00000089845	21658514	21658682	319.52	168	319.52	8.12	44.74
14	kdm3b	326643	ENSDART00000172442	21660170	21660741	449.95	571	449.95	7.61	39.11
14	ran	30572	ENSDART00000034438	21686206	21686317	17.95	111	17.95	2.49	100
14	stx3a	393515	ENSDART00000073707	21699128	21699450	4.32	322	4.32	2.84	100
14	kdm2ab	799441	ENSDART00000111839	21770558	21770822	123.81	264	123.81	5.6	65.81
14	kdm2ab	799441	ENSDART00000186326	21772079	21772931	3100	852	3100	21.84	13.61
14	ctbp1	65229	ENSDART00000144367	21828992	21829048	25.13	56	25.13	3.38	99.47
14	med19a	767651	ENSDART00000054410	22105033	22105130	18.69	97	18.69	2.61	100
14	ccng1	171473	ENSDART00000109065	22132387	22132559	28.1	172	28.1	3.02	97.38
14	enox2	566327	ENSDART00000161628	23187080	23187223	24.65	143	24.65	3.32	99.91
14	enox2	566327	ENSDART00000084664	23269571	23269715	11.69	144	11.69	2.84	100
14	enox2	566327	ENSDART00000084664	23444242	23444433	5.94	191	5.94	2.07	100
14	hspa4b	334086	ENSDART00000002469	23700026	23700211	79.35	185	79.35	4.21	76.25
14	hspa4b	334086	ENSDART00000002469	23702462	23702618	120.84	156	120.84	4.09	66.34
14	kif3a	550267	ENSDART00000123338	23975941	23976086	82.02	145	82.02	4.03	75.45
14	kif3a	550267	ENSDART00000124944	23977983	23978305	3.21	322	3.21	2.43	100
14	kif3a	550267	ENSDART00000123338	23981957	23982155	3100	198	3100	10.06	13.61
14	kif3a	550267	ENSDART00000123338	23991490	23991647	3100	157	3100	16.55	13.61
14	kif3a	550267	ENSDART00000123338	23993813	23993994	350.51	181	350.51	5.93	43.11
14	hnrnpa0a	323529	ENSDART00000122660	24277555	24278969	3100	1414	3100	21.55	13.61
14	arhgef37	101883655	ENSDART00000106039	24848550	24848834	35.04	284	35.04	3.32	92.96
14	ppargc1b	555906	ENSDART00000170871	24984877	24985310	171.62	433	171.62	4.94	58.55
14	ppargc1b	555906	ENSDART00000170871	24990390	24990928	3100	538	3100	19.32	13.61
14	matr3l1.1	556124	ENSDART00000135004	25070909	25071041	3.34	132	3.34	2.41	100
14	matr3l1.1	556124	ENSDART00000135004	25072178	25073019	740.35	841	740.35	8.7	29.96
14	matr3l1.1	556124	ENSDART00000136630	25084763	25085061	62.1	298	62.1	4.21	82.06
14	cplx2	556701	ENSDART00000163669	25539463	25540007	3015.07	544	3015.07	18.55	14.11
14	cplx2	556701	ENSDART00000163669	25543464	25543640	3100	176	3100	13.88	13.61
14	cplx2	556701	ENSDART00000163669	25555281	25555427	3100	146	3100	12.83	13.61
14	cplx2	556701	ENSDART00000163669	25577048	25577094	1142.35	46	1142.35	15.49	25.21
14	sparc	321357	ENSDART00000039660	25947013	25947101	5.94	88	5.94	2.19	100
14	ahnak	559276	ENSDART00000088484	26759331	26759600	2639.56	269	2639.56	12.01	14.82
14	ahnak	559276	ENSDART00000088484	26771467	26771624	1010.41	157	1010.41	10.2	26.56
14	ahnak	559276	ENSDART00000088484	26793928	26794832	389.56	904	389.56	8.22	41.25
14	pin4	553574	ENSDART00000026846	28432895	28433015	22.41	120	22.41	3.14	100
14	pin4	553574	ENSDART00000026846	28434924	28435044	11.14	120	11.14	2.49	100
14	pin4	553574	ENSDART00000026846	28437111	28437192	71.54	81	71.54	2.67	78.57
14	stag2b	560751	ENSDART00000088094	28520196	28520323	148.98	127	148.98	5.54	61.67
14	sorbs2b	563408	ENSDART00000088004	29824618	29825062	9.8	444	9.8	2.55	100
14	micu3b	100536173	ENSDART00000087859	30474430	30474513	28.8	83	28.8	3.73	96.93
14	pfdn6	393485	ENSDART00000183141	30557288	30557637	62.24	349	62.24	3.79	81.96
14	mrpl11	436829	ENSDART00000019898	30568960	30569129	11.96	169	11.96	2.84	100
14	fosl1a	564241	ENSDART00000008373	30741841	30742502	10.69	661	10.69	3.38	100
14	cfl1	321496	ENSDART00000006132	30795558	30795666	445.81	108	445.81	3.83	39.45
14	rap2c	474323	ENSDART00000014095	30978433	30978738	10.17	305	10.17	2.78	100
14	mbnl3	567027	ENSDART00000173282	30992624	30993327	625.77	703	625.77	9.38	33.1
14	mbnl3	567027	ENSDART00000111601	30998766	30998861	10.34	95	10.34	2.43	100
14	hs6st2	378450	ENSDART00000002250	31082517	31083058	19.11	541	19.11	3.02	100
14	gpc3	387365	ENSDART00000173108	31218616	31218821	10.18	205	10.18	2.25	100
14	ccdc160	108192093	ENSDART00000173088	31474285	31475045	6.75	760	6.75	2.96	100
14	phf6	327070	ENSDART00000006463	31501250	31501384	6.25	134	6.25	2.25	100
14	phf6	327070	ENSDART00000006463	31503302	31503435	18.49	133	18.49	2.61	100
14	phf6	327070	ENSDART00000006463	31507188	31507268	28.79	80	28.79	2.13	96.91
14	map7d3	794500	ENSDART00000173036	31669277	31669824	3.84	547	3.84	2.49	100
14	map7d3	794500	ENSDART00000127303	31677477	31677658	3100	181	3100	41.14	13.61
14	map7d3	794500	ENSDART00000127303	31679604	31679740	3100	136	3100	29.63	13.61
14	map7d3	794500	ENSDART00000127303	31681715	31681963	139.26	248	139.26	6.1	63.22
14	map7d3	794500	ENSDART00000127303	31696288	31696397	210.41	109	210.41	6.58	53.79
14	map7d3	794500	ENSDART00000127303	31698318	31698482	3100	164	3100	27.82	13.61
14	map7d3	794500	ENSDART00000173036	31715327	31715412	487.71	85	487.71	6.97	37.23
14	atp11c	368385	ENSDART00000052938	32550455	32550563	147.57	108	147.57	4.71	61.95
14	nkrf	797627	ENSDART00000166351	32856328	32856822	10.21	494	10.21	2.92	100
14	ube2a	797853	ENSDART00000172545	32866183	32866427	3.75	244	3.75	3.38	100
14	dlg3	564081	ENSDART00000078856	33124172	33124297	12.56	125	12.56	2.73	100
14	dlg3	564081	ENSDART00000078856	33177575	33177997	53.5	422	53.5	3.6	85.31
14	sept6	322694	ENSDART00000135700	33307976	33308145	219.85	169	219.85	6.72	52.86
14	sept6	322694	ENSDART00000137997	33327912	33328031	13.49	119	13.49	2.55	100
14	upf3b	393929	ENSDART00000010019	33339905	33340287	318.6	382	318.6	8.23	44.79
14	upf3b	393929	ENSDART00000010019	33347625	33347817	3100	192	3100	51.65	13.61
14	nkap	336120	ENSDART00000001318	33419816	33420005	4.56	189	4.56	2.7	100
14	tmem255a	798934	ENSDART00000185737	33454365	33454703	55.34	338	55.34	4.21	84.74
14	lamp2	541406	ENSDART00000124242	33481398	33481530	162.47	132	162.47	3.67	59.95
14	cul4b	560313	ENSDART00000085295	33502163	33502513	23.52	350	23.52	2.96	100
14	cul4b	560313	ENSDART00000085295	33504321	33504818	419.64	497	419.64	9.06	40.25
14	zdhhc9	560095	ENSDART00000085335	33564895	33565274	24.83	379	24.83	4.09	99.78
14	apln	798375	ENSDART00000075312	33723087	33723416	19.3	329	19.3	3.08	100
14	apln	798375	ENSDART00000132488	33744573	33744942	13.34	369	13.34	2.37	100
14	lonrf1	560773	ENSDART00000135556	34068074	34068808	34.37	734	34.37	4.67	93.33
14	gria1a	798689	ENSDART00000021437	34191441	34191546	9.13	105	9.13	2.01	100
14	sh3tc2	100535152	ENSDART00000188806	34785443	34785589	144.91	146	144.91	6.16	62.2
14	adrb2a	565838	ENSDART00000167787	34830377	34830615	124.56	238	124.56	6.52	65.6
14	gpm6aa	368223	ENSDART00000058503	36378146	36378494	3100	348	3100	10.14	13.61
14	rnf130	553950	ENSDART00000158052	36863299	36863432	65.71	133	65.71	4.98	80.79
14	hnrnpa0b	334222	ENSDART00000129958	38845785	38847197	3100	1412	3100	37.95	13.61
14	hnrnpa0l	321899	ENSDART00000052511	38849431	38850739	903.01	1308	903.01	8.08	27.58
14	diaph2	556029	ENSDART00000147443	39843698	39843834	7.36	136	7.36	2.37	100
14	pcdh19	555688	ENSDART00000149443	40339299	40339472	93.92	173	93.92	6.24	72.34
14	drp2	558055	ENSDART00000170042	40924344	40924582	1957.41	238	1957.41	16.94	17.04
14	gar1	393950	ENSDART00000111189	43610171	43610312	1096.89	141	1096.89	13.98	25.97
14	gar1	393950	ENSDART00000111189	43612745	43612860	375.91	115	375.91	7.94	41.82
14	gar1	393950	ENSDART00000111189	43614115	43614175	38.92	60	38.92	3.2	90.99
14	gar1	393950	ENSDART00000111189	43615356	43615562	525.86	206	525.86	8.47	35.98
14	gar1	393950	ENSDART00000111189	43616480	43616572	45.37	92	45.37	2.61	88.14
14	ubxn1	322073	ENSDART00000173284	45471770	45471920	11.52	150	11.52	2.19	100
14	ubxn1	322073	ENSDART00000126979	45475596	45475788	3100	192	3100	27.19	13.61
14	ubxn1	322073	ENSDART00000126979	45480036	45480159	13.94	123	13.94	3.26	100
14	scyl1	793792	ENSDART00000074038	45575296	45575825	258.35	529	258.35	7.94	49.91
14	scyl1	793792	ENSDART00000074038	45577691	45578024	170.5	333	170.5	4.79	58.8
14	ccdc88b	100330741	ENSDART00000112470	45732509	45732953	80.51	444	80.51	5.75	75.86
14	ccdc88b	100330741	ENSDART00000110103	45757929	45758073	9.04	144	9.04	2.37	100
14	slu7	492495	ENSDART00000145241	46003972	46004132	545.76	160	545.76	6.49	35.6
14	slu7	492495	ENSDART00000145241	46007209	46007363	10.73	154	10.73	2.67	100
14	slu7	492495	ENSDART00000141545	46016005	46016119	225.64	114	225.64	5.39	52.37
14	slu7	492495	ENSDART00000145241	46017879	46018299	69.19	420	69.19	4.5	79.49
14	elf2a	445489	ENSDART00000038670	46063043	46063239	4.07	196	4.07	2.31	100
14	naa15a	323672	ENSDART00000017785	46145842	46146056	221.33	214	221.33	6.81	52.72
14	naa15a	323672	ENSDART00000017785	46146644	46146838	1086.47	194	1086.47	14.16	25.94
14	naa15a	323672	ENSDART00000017785	46154142	46154825	46.28	683	46.28	3.61	87.74
14	setd7	436729	ENSDART00000056734	46208664	46208866	16.22	202	16.22	2.37	100
14	cabp2b	559616	ENSDART00000173428	46260170	46260336	342.86	166	342.86	7.88	43.36
14	cabp2b	559616	ENSDART00000172979	46274601	46274856	105.91	255	105.91	5.15	69.42
14	prom1a	322857	ENSDART00000105417	46503777	46503784	78.88	7	78.88	3.67	76.36
14	ldb2a	30577	ENSDART00000149571	46694395	46694529	50.25	134	50.25	4.03	86.34
14	ldb2a	30577	ENSDART00000149571	46701862	46701986	23.9	124	23.9	2.9	100
14	qdpra	566323	ENSDART00000058789	46876851	46877212	729.94	361	729.94	9.11	30.02
14	qdpra	566323	ENSDART00000058789	46878080	46878161	71.54	81	71.54	2.84	78.57
14	mif	751093	ENSDART00000165514	48960077	48960707	40.29	630	40.29	2.9	90.27
14	sept8b	571702	ENSDART00000021260	49047441	49047620	339.63	179	339.63	8	43.41
14	sept8b	571702	ENSDART00000021260	49049832	49050001	680.26	169	680.26	8.76	31.54
14	ppp2ca	550585	ENSDART00000042421	49118859	49119750	58.69	891	58.69	4.55	83.34
14	nsd1a	556086	ENSDART00000084114	49209914	49210892	806.22	978	806.22	11.83	29.17
14	tnip1	449958	ENSDART00000169441	49382009	49382278	27.01	269	27.01	4.59	98.03
14	tnip1	449958	ENSDART00000020961	49385773	49385954	14.15	181	14.15	2.62	100
14	tnip1	449958	ENSDART00000020961	49419226	49419352	40.87	126	40.87	3.73	90.24
14	fam193b	569234	ENSDART00000159988	49952411	49953039	458.59	628	458.59	8.65	38.44
14	sncb	393944	ENSDART00000158723	50771272	50771403	11.99	131	11.99	2.13	100
14	faf2	497596	ENSDART00000029797	51002846	51003018	36.43	172	36.43	3.14	92.08
14	faf2	497596	ENSDART00000029797	51005039	51005217	35.65	178	35.65	4.82	92.58
14	cltb	100329879	ENSDART00000178932	51030537	51030649	67.62	112	67.62	4.15	80.24
14	cltb	100329879	ENSDART00000178932	51031322	51031440	66.93	118	66.93	3.79	80.38
14	cltb	100329879	ENSDART00000178932	51038693	51038990	22.83	297	22.83	3.14	100
14	cplx2	556701	ENSDART00000088912	51829316	51829511	3100	195	3100	32.07	13.61
14	cplx2	556701	ENSDART00000088912	51830939	51831115	3100	176	3100	32.56	13.61
14	cplx2	556701	ENSDART00000088912	51855016	51855047	3100	31	3100	63.38	13.61
14	noa1	564706	ENSDART00000163856	52408618	52409026	15.25	408	15.25	2.61	100
14	tcerg1a	323071	ENSDART00000159297	52490076	52490274	96.68	198	96.68	4.74	71.72
14	tcerg1a	323071	ENSDART00000159297	52494595	52494756	36.21	161	36.21	5.45	92.25
14	tcerg1a	323071	ENSDART00000159297	52497669	52497805	10.16	136	10.16	2.43	100
14	ppp2r2ca	100002802	ENSDART00000075749	52541267	52541365	10.89	98	10.89	2.31	100
14	atp6v0e1	450017	ENSDART00000188151	52568203	52568499	4.37	296	4.37	2.42	100
15	bace1	403005	ENSDART00000158734	96929	97205	649.15	276	649.15	8.58	32.72
15	ftr86	767638	ENSDART00000102274	515982	516194	39.12	212	39.12	2.73	90.9
15	schip1	550605	ENSDART00000102125	1430446	1430481	3.6	35	3.6	2.43	100
15	kpna4	327373	ENSDART00000034456	1617089	1617179	5.97	90	5.97	2.61	100
15	rabgef1l	393915	ENSDART00000023153	1718667	1718755	170.73	88	170.73	6.46	58.77
15	rabgef1l	393915	ENSDART00000023153	1730508	1730688	6.36	180	6.36	2.78	100
15	cul3b	572370	ENSDART00000159032	1774048	1774209	6.07	161	6.07	2.25	100
15	cul3b	572370	ENSDART00000159032	1775697	1775926	24.46	229	24.46	3.23	99.98
15	taf15	558760	ENSDART00000102410	1825271	1825672	148.31	401	148.31	9	61.77
15	taf15	558760	ENSDART00000102410	1828328	1828452	3100	124	3100	53.95	13.61
15	taf15	558760	ENSDART00000102410	1829304	1829407	3100	103	3100	41.27	13.61
15	taf15	558760	ENSDART00000102410	1830426	1830556	1319.08	130	1319.08	11.91	22.77
15	taf15	558760	ENSDART00000102410	1831101	1831211	67.09	110	67.09	3.55	80.31
15	taf15	558760	ENSDART00000102410	1838310	1838444	1088.54	134	1088.54	6.87	25.93
15	taf15	558760	ENSDART00000102410	1839978	1840084	88.11	106	88.11	3.67	73.53
15	taf15	558760	ENSDART00000102410	1841296	1841369	639.23	73	639.23	7.43	32.84
15	taf15	558760	ENSDART00000102410	1843227	1843261	11.52	34	11.52	2.49	100
15	taf15	558760	ENSDART00000102410	1843721	1843991	154.05	270	154.05	4.43	61.32
15	porb	327556	ENSDART00000149703	1866714	1866839	1809.62	125	1809.62	14.39	18.23
15	porb	327556	ENSDART00000149703	1869600	1869750	850.86	150	850.86	11.97	28.22
15	sbds	394096	ENSDART00000150104	1891688	1891957	340.93	269	340.93	8.47	43.46
15	rsrc1	405883	ENSDART00000185913	2191899	2192080	35.45	181	35.45	3.08	92.67
15	rsrc1	405883	ENSDART00000147710	2199363	2199486	14.07	123	14.07	3.61	100
15	rsrc1	405883	ENSDART00000147710	2235819	2235987	215.31	168	215.31	6.63	53.17
15	cux1b	445120	ENSDART00000063329	2520318	2520417	32.72	99	32.72	3.38	94.43
15	cux1b	445120	ENSDART00000063329	2524616	2524754	145.77	138	145.77	5.98	62.15
15	cux1b	445120	ENSDART00000063329	2527022	2527146	547.87	124	547.87	9.06	35.47
15	fndc3a	101882783	ENSDART00000172842	3038509	3038759	7.65	250	7.65	2.66	100
15	foxo1a	768121	ENSDART00000171723	3284415	3285081	27.17	666	27.17	3.42	98.01
15	rnf168	334081	ENSDART00000185583	4112073	4112244	49.22	171	49.22	4.74	86.63
15	rnf168	334081	ENSDART00000185583	4119216	4119450	11.29	234	11.29	2.55	100
15	ece2b	793465	ENSDART00000170562	4189544	4189655	179.99	111	179.99	7.64	57.45
15	eif4h	402996	ENSDART00000132227	4587893	4588009	1366.15	116	1366.15	11.76	22.08
15	eif4h	402996	ENSDART00000132227	4593014	4593179	2103.53	165	2103.53	16.71	16.56
15	eif4h	402996	ENSDART00000132227	4596533	4596623	11.73	90	11.73	2.25	100
15	eif4h	402996	ENSDART00000144949	4602624	4602718	1214.28	94	1214.28	13.33	24.42
15	eif4h	402996	ENSDART00000144949	4606144	4606209	119.11	65	119.11	4.8	66.66
15	eif4h	402996	ENSDART00000144949	4607090	4607278	131.84	188	131.84	4.64	64.29
15	spcs2	541342	ENSDART00000142995	4988188	4988262	438.98	74	438.98	11.08	39.49
15	spcs2	541342	ENSDART00000062852	4991674	4991758	195.55	84	195.55	5.86	55.48
15	phkg1a	565379	ENSDART00000045985	5742379	5742531	5.96	152	5.96	2.13	100
15	hnrnpl2	573096	ENSDART00000171528	5799060	5799183	609.55	123	609.55	10.37	33.79
15	brwd1	798858	ENSDART00000154812	5853016	5853242	30.9	226	30.9	2.92	95.68
15	sh3bgr	445130	ENSDART00000121529	5939475	5939550	78.04	75	78.04	2.84	76.5
15	sh3bgr	445130	ENSDART00000152520	5943366	5943510	351.25	144	351.25	7.11	43.16
15	dscamb	386937	ENSDART00000098038	6238109	6238385	243.09	276	243.09	8.04	50.85
15	dscamb	386937	ENSDART00000098038	6244199	6244478	29.4	279	29.4	3.68	96.77
15	arhgap35a	321749	ENSDART00000090675	8606820	8607684	266.18	864	266.18	5.47	49.19
15	calm3a	327379	ENSDART00000172114	9272187	9272328	3.97	141	3.97	2.44	100
15	gab2	564517	ENSDART00000169912	9466471	9467031	5.53	560	5.53	2.31	100
15	tenm4	30156	ENSDART00000162133	10243652	10243899	66.6	247	66.6	4.09	80.44
15	strn4	562780	ENSDART00000161930	11693623	11693908	6.98	285	6.98	2.37	100
15	strn4	562780	ENSDART00000161930	11720320	11720424	11.87	104	11.87	2.78	100
15	strn4	562780	ENSDART00000193630	11722466	11722821	26.91	355	26.91	3.64	98.02
15	strn4	562780	ENSDART00000161930	11727797	11727972	43.36	175	43.36	3.12	88.99
15	strn4	562780	ENSDART00000161930	11757466	11757647	9.94	181	9.94	2.25	100
15	prkd2	100330152	ENSDART00000167671	11870311	11870650	29.18	339	29.18	3.26	96.8
15	dscaml1	100002762	ENSDART00000159879	12072368	12072680	15.65	312	15.65	3.43	100
15	dscaml1	100002762	ENSDART00000159879	12105566	12105772	5.85	206	5.85	2.19	100
15	fxyd6	333987	ENSDART00000170543	12318862	12319134	3.56	272	3.56	2.55	100
15	dpf1	566219	ENSDART00000160675	14306049	14306128	7.81	79	7.81	2.31	100
15	proca1	100149324	ENSDART00000101918	15446488	15447288	30.32	800	30.32	4.14	96.2
15	synrg	555257	ENSDART00000115129	15965611	15965739	3.74	128	3.74	2.94	100
15	synrg	555257	ENSDART00000115129	15983133	15983194	74.76	61	74.76	2.61	77.61
15	srsf1a	406288	ENSDART00000080413	16074692	16074907	125.72	215	125.72	6.12	65.21
15	srsf1a	406288	ENSDART00000135658	16076015	16076399	163.53	384	163.53	4.54	59.81
15	flot2b	393612	ENSDART00000101789	16392058	16392149	20.72	91	20.72	2.84	100
15	tyw1	562076	ENSDART00000142870	16840734	16840861	56.66	127	56.66	3.55	84.15
15	tyw1	562076	ENSDART00000142870	16857782	16857902	5.94	120	5.94	2.19	100
15	tyw1	562076	ENSDART00000142870	16861168	16861447	23.06	279	23.06	3.32	100
15	plin2	794841	ENSDART00000062069	17040415	17040688	5.84	273	5.84	2.13	100
15	mrpl28	554098	ENSDART00000080777	17138267	17138640	3100	373	3100	42.18	13.61
15	cltcb	503600	ENSDART00000134512	17306487	17306611	16.95	124	16.95	3.14	100
15	cltcb	503600	ENSDART00000134512	17339869	17340198	10.25	329	10.25	2.4	100
15	vmp1	336789	ENSDART00000018461	17343318	17343388	37.87	70	37.87	3.44	91.4
15	vmp1	336789	ENSDART00000018461	17347988	17348121	14.34	133	14.34	2.07	100
15	phldb1b	570275	ENSDART00000113142	17959985	17960103	87.72	118	87.72	4.32	73.56
15	phldb1b	570275	ENSDART00000113142	17983453	17983609	6.27	156	6.27	2	100
15	phldb1b	570275	ENSDART00000113142	17994319	17994466	100.63	147	100.63	3.61	70.65
15	dixdc1a	360137	ENSDART00000078723	18130108	18130600	1016.23	492	1016.23	16.23	26.58
15	ncam1b	114442	ENSDART00000019006	18371430	18371891	38.43	461	38.43	4.21	91.22
15	ncam1b	114442	ENSDART00000019006	18574454	18574716	4.49	262	4.49	2.22	100
15	igsf9ba	567389	ENSDART00000092705	19221093	19221291	5.58	198	5.58	2.73	100
15	igsf9ba	567389	ENSDART00000092705	19250198	19250543	141.71	345	141.71	4.86	62.89
15	acad8	394130	ENSDART00000062569	19335645	19335787	11.52	142	11.52	2.19	100
15	dyrk1ab	327466	ENSDART00000054416	19893273	19893747	18.49	474	18.49	3.2	100
15	dyrk1ab	327466	ENSDART00000054416	19894373	19894818	133.1	445	133.1	5.21	64.04
15	map6b	100334879	ENSDART00000114267	19915559	19916493	565.37	934	565.37	8.54	34.99
15	med13b	564707	ENSDART00000152355	20073992	20074356	22.64	364	22.64	3.02	100
15	med13b	564707	ENSDART00000152355	20081333	20081926	12.68	593	12.68	3.44	100
15	med13b	564707	ENSDART00000152355	20094479	20095157	270.66	678	270.66	6.83	48.88
15	supt5h	64275	ENSDART00000166846	20364472	20364684	3100	212	3100	69.81	13.61
15	supt5h	64275	ENSDART00000062676	20367611	20367731	3100	120	3100	63.36	13.61
15	supt5h	64275	ENSDART00000062676	20369433	20369590	3100	157	3100	77.76	13.61
15	sgsm2	799094	ENSDART00000092357	20543769	20543827	139.09	58	139.09	5.45	63.18
15	sgsm2	799094	ENSDART00000092357	20628631	20628760	18.72	129	18.72	2.55	100
15	sgsm2	799094	ENSDART00000092357	20629481	20629664	22.12	183	22.12	2.78	100
15	ulk2	100329702	ENSDART00000153726	20885574	20885846	323.83	272	323.83	5.42	44.47
15	usf1	393266	ENSDART00000162619	21252531	21252645	7.82	114	7.82	3.86	100
15	sik2b	567919	ENSDART00000089953	21783627	21784361	122.07	734	122.07	5.96	66.18
15	spa17	564082	ENSDART00000110665	22280267	22280466	107.6	199	107.6	3.58	69.39
15	cbl	492364	ENSDART00000006085	23256311	23256680	33.02	369	33.02	4.34	94.1
15	cbl	492364	ENSDART00000006085	23264146	23264583	6.1	437	6.1	2.78	100
15	kmt2a	557048	ENSDART00000104525	23401999	23403661	217.65	1662	217.65	8.71	52.9
15	kmt2a	557048	ENSDART00000148840	23419804	23420170	7.57	366	7.57	2.75	100
15	zc3h4	557823	ENSDART00000109318	23710769	23712227	329.35	1458	329.35	5.57	44.16
15	zc3h4	557823	ENSDART00000109318	23712661	23712907	84.81	246	84.81	5.27	74.8
15	zc3h4	557823	ENSDART00000109318	23715845	23716074	3100	229	3100	55.27	13.61
15	zc3h4	557823	ENSDART00000109318	23718243	23718478	2244	235	2244	16.89	16.07
15	zc3h4	557823	ENSDART00000109318	23721270	23721452	207.56	182	207.56	5.45	54.24
15	appbp2	322995	ENSDART00000002824	23942512	23942861	59.5	349	59.5	5.09	83.09
15	myo18ab	559005	ENSDART00000153951	23952150	23952597	90.08	447	90.08	3.65	73.11
15	myo18ab	559005	ENSDART00000088648	24017194	24017301	38.79	107	38.79	4.32	91.03
15	myo18ab	559005	ENSDART00000088648	24072443	24072533	13.15	90	13.15	2.46	100
15	myo18ab	559005	ENSDART00000088648	24075801	24075921	1496.29	120	1496.29	12.33	20.26
15	myo18ab	559005	ENSDART00000088648	24081491	24081619	562.1	128	562.1	6.63	35.07
15	myo18ab	559005	ENSDART00000088648	24084692	24084847	183.13	155	183.13	3.94	57.02
15	myo18ab	559005	ENSDART00000088648	24089835	24090036	511.24	201	511.24	4.79	36.27
15	myo18ab	559005	ENSDART00000088648	24092554	24092665	1095.07	111	1095.07	9.5	25.96
15	myo18ab	559005	ENSDART00000088648	24094661	24094766	562.74	105	562.74	8.07	35.05
15	myo18ab	559005	ENSDART00000088648	24096375	24096522	39.3	147	39.3	3.38	90.84
15	ywhae1	322060	ENSDART00000032306	24746443	24746686	888.21	243	888.21	7.46	27.73
15	ywhae1	322060	ENSDART00000032306	24749845	24750045	3207.66	200	3207.66	8.56	8.33
15	vps53	492817	ENSDART00000122184	25153205	25153403	4.15	198	4.15	2.31	100
15	mnta	559570	ENSDART00000159793	25175925	25176705	1079.18	780	1079.18	8.58	25.95
15	mnta	559570	ENSDART00000159793	25177487	25177680	4.38	193	4.38	2.13	100
15	mnta	559570	ENSDART00000159793	25197491	25198107	40.64	616	40.64	4.38	90.34
15	pafah1b1a	394246	ENSDART00000042218	25273313	25273888	12.36	575	12.36	3.89	100
15	cluha	562666	ENSDART00000047471	25357694	25357888	12.46	194	12.46	2.73	100
15	pak4	431769	ENSDART00000009545	25478199	25478333	4.95	134	4.95	2.19	100
15	taok1a	100004576	ENSDART00000155880	25598866	25599079	680.44	213	680.44	5.43	31.59
15	tsr1	325037	ENSDART00000135409	25635325	25635473	47.64	148	47.64	3.61	87.24
15	tsr1	325037	ENSDART00000052645	25638495	25638724	8.6	229	8.6	2.55	100
15	tsr1	325037	ENSDART00000052645	25640874	25641209	47.81	335	47.81	4.27	87.14
15	tsr1	325037	ENSDART00000052645	25643215	25643366	586.87	151	586.87	9.24	34.5
15	tsr1	325037	ENSDART00000052645	25645437	25645637	987.94	200	987.94	8.53	26.49
15	tsr1	325037	ENSDART00000052645	25649899	25650120	219.59	221	219.59	8.53	52.87
15	hic1	436585	ENSDART00000077853	25688217	25689444	3100	1227	3100	28.94	13.61
15	wdr81	100333062	ENSDART00000156621	26563938	26564798	242.82	860	242.82	6.37	50.78
15	pitpnm3	337272	ENSDART00000077582	26843936	26844277	12.21	341	12.21	2.49	100
15	ccdc9	550140	ENSDART00000027563	26915214	26915665	3100	451	3100	45.38	13.61
15	ccdc9	550140	ENSDART00000027563	26919172	26919278	3100	106	3100	35.5	13.61
15	ccdc9	550140	ENSDART00000027563	26922115	26922174	1860.07	59	1860.07	12.03	17.64
15	ccdc9	550140	ENSDART00000027563	26923942	26924124	2644.94	182	2644.94	16.82	14.86
15	ccdc9	550140	ENSDART00000027563	26926332	26926662	2275.74	330	2275.74	19.96	15.85
15	ccdc9	550140	ENSDART00000027563	26928943	26929093	10.72	150	10.72	2.84	100
15	lhx1a	30463	ENSDART00000005641	27707767	27708045	57.32	278	57.32	3.73	83.84
15	git1	568935	ENSDART00000057696	28433600	28434042	61.09	442	61.09	3.94	82.52
15	git1	568935	ENSDART00000057696	28480011	28480514	5.27	503	5.27	2.37	100
15	ankrd13b	568981	ENSDART00000015286	28482861	28483345	1980.09	484	1980.09	22.27	17.05
15	nova2	553201	ENSDART00000060244	28698506	28698650	47.89	144	47.89	4.82	87.13
15	cd3eap	792693	ENSDART00000122536	28787114	28787667	161.76	553	161.76	5.63	59.96
15	ksr1b	556779	ENSDART00000048103	31099515	31099959	7.87	444	7.87	2.55	100
15	vezf1b	556915	ENSDART00000086592	31244024	31244560	12.48	536	12.48	3.55	100
15	hmgb1b	795095	ENSDART00000156047	31513151	31513644	859.57	493	859.57	9.05	27.93
15	arfip2a	449664	ENSDART00000133867	32249061	32249246	14.13	185	14.13	2.84	100
15	stard13b	100005208	ENSDART00000159882	33494949	33495048	44.4	99	44.4	4.09	88.62
15	pds5b	565592	ENSDART00000158445	33745001	33745371	83.85	370	83.85	4.03	74.95
15	pds5b	565592	ENSDART00000158445	33746743	33746855	376.59	112	376.59	4.59	41.79
15	pds5b	565592	ENSDART00000158445	33748930	33749395	3100	465	3100	15.56	13.61
15	pds5b	565592	ENSDART00000158445	33755470	33755613	52.51	143	52.51	4.47	85.55
15	etv1	563876	ENSDART00000167052	34189330	34189575	2839.18	245	2839.18	8.39	14.02
15	etv1	563876	ENSDART00000167052	34195202	34195331	83.99	129	83.99	3.13	74.91
15	bag6	83910	ENSDART00000110964	34638699	34639013	31.22	314	31.22	3.85	95.38
15	gabbr1a	373873	ENSDART00000154256	34719714	34719906	6.63	192	6.63	2.11	100
15	sh3bp5la	406439	ENSDART00000099723	34854990	34855571	12.65	581	12.65	4.21	100
15	sh3bp5la	406439	ENSDART00000099723	34864135	34864198	16.18	63	16.18	2.96	100
15	sh3bp5la	406439	ENSDART00000099723	34865572	34866118	19.33	546	19.33	3.97	100
15	dhx16	336645	ENSDART00000006288	34924642	34924882	94.56	240	94.56	4.86	72.01
15	dhx16	336645	ENSDART00000006288	34927517	34927772	2126.36	255	2126.36	14.04	16.42
15	dhx16	336645	ENSDART00000006288	34930206	34930445	1523.42	239	1523.42	12.8	20
15	nyap2a	100000797	ENSDART00000192955	35709203	35710031	801.88	828	801.88	14.35	29.16
15	nyap2a	100000797	ENSDART00000110003	35737613	35737921	8.22	308	8.22	2.84	100
15	nyap2a	100000797	ENSDART00000110003	35760659	35761773	3.7	1114	3.7	2.19	100
15	sst1.1	326018	ENSDART00000059791	36156985	36157201	25.26	216	25.26	3.23	99.46
15	kirrel3l	557315	ENSDART00000163622	36993101	36993155	59.79	54	59.79	4.62	82.84
15	kirrel3l	557315	ENSDART00000183625	37015213	37015873	43.25	660	43.25	5.39	89.05
15	aplp1	404233	ENSDART00000157762	37209978	37210175	3100	197	3100	13.78	13.61
15	aplp1	404233	ENSDART00000157762	37212489	37212812	3100	323	3100	19.28	13.61
15	kmt2bb	566825	ENSDART00000148870	37480770	37481546	211.19	776	211.19	7.43	53.62
15	kmt2bb	566825	ENSDART00000148870	37484692	37484904	5.11	212	5.11	2.84	100
15	stim1a	556360	ENSDART00000122134	38282551	38282729	15.05	178	15.05	2.6	100
15	robo2	60309	ENSDART00000014877	39158959	39159131	17.35	172	17.35	3.79	100
15	robo2	60309	ENSDART00000014877	39162391	39162574	5.23	183	5.23	2.21	100
15	robo1	30769	ENSDART00000097134	39372679	39372800	45.65	121	45.65	3.67	88.08
15	robo1	30769	ENSDART00000097134	39387214	39387372	79.39	158	79.39	3.43	76.25
15	efhd1	335521	ENSDART00000063779	40188075	40188380	3100	305	3100	30.73	13.61
15	mtnr1ba	30669	ENSDART00000075940	41027465	41027723	9.79	258	9.79	3.85	100
15	scaf4b	552961	ENSDART00000152731	42302794	42303027	4.96	233	4.96	2.43	100
15	tiam1b	100330358	ENSDART00000169751	42550639	42551156	3.06	517	3.06	3.04	100
15	slc8a2b	567212	ENSDART00000164879	42767802	42767923	3.08	121	3.08	2.19	100
15	slc8a2b	567212	ENSDART00000164879	42958476	42958853	16.89	377	16.89	4.45	100
15	slc8a2b	567212	ENSDART00000164879	42962895	42962999	246.77	104	246.77	5.21	50.31
15	slc8a2b	567212	ENSDART00000164879	42969047	42969172	75.72	125	75.72	3.87	77.37
15	flj13639	677747	ENSDART00000011737	43166510	43166566	44.72	56	44.72	3	88.5
15	actn4	322221	ENSDART00000182528	43398316	43398603	30.85	287	30.85	2.93	95.75
15	actn4	322221	ENSDART00000182528	43509564	43510541	251.55	977	251.55	5.7	50.21
15	grm5b	100332913	ENSDART00000170398	43657132	43657173	115.76	41	115.76	5.15	67.52
15	nlrc3l	100538217	ENSDART00000172485	43982087	43982338	7.99	251	7.99	2.49	100
15	cwf19l2	619271	ENSDART00000167722	44283722	44283815	535.15	93	535.15	11.67	35.88
15	cwf19l2	619271	ENSDART00000167722	44290507	44290618	183.24	111	183.24	3.91	57.03
15	cwf19l2	619271	ENSDART00000167722	44295005	44295131	1016.09	126	1016.09	9.66	26.57
15	cwf19l2	619271	ENSDART00000167722	44310118	44310238	298.33	120	298.33	5.15	46.45
15	cwf19l2	619271	ENSDART00000167722	44314950	44315044	712.29	94	712.29	11.79	30.68
15	cwf19l2	619271	ENSDART00000167722	44319082	44319930	3100	848	3100	29.56	13.61
15	msantd4	570586	ENSDART00000155763	44474663	44475577	737.95	914	737.95	9.4	29.98
15	gria4a	407735	ENSDART00000042083	44689482	44689689	20.53	207	20.53	3.37	100
15	DYNC2H1	100332402	ENSDART00000182047	45086931	45086971	973.12	40	973.12	10.84	26.7
15	DYNC2H1	100332402	ENSDART00000185291	45129175	45129289	6.15	114	6.15	2.19	100
15	fgf12b	751749	ENSDART00000090596	45510002	45510412	14.79	410	14.79	3.2	100
15	ilkap	100037350	ENSDART00000124567	46735953	46736432	2168.78	479	2168.78	25	16.49
15	gap43	30608	ENSDART00000167860	47161916	47162047	3100	131	3100	27.4	13.61
15	gap43	30608	ENSDART00000167860	47172801	47173288	3100	487	3100	12.62	13.61
15	gap43	30608	ENSDART00000167860	47175713	47176151	13.16	438	13.16	3.39	100
15	anapc15	751740	ENSDART00000182730	47336475	47336801	16.02	326	16.02	3.08	100
15	CLPB	103908697	ENSDART00000128224	47386938	47387037	68.38	99	68.38	3.02	79.78
15	CLPB	103908697	ENSDART00000128224	47392820	47392935	4.65	115	4.65	2.75	100
15	clpb	103908697	ENSDART00000155709	47418913	47421363	1995.64	2450	1995.64	8.99	17.09
15	sidt2	796833	ENSDART00000067583	47540239	47540322	799	83	799	6.99	29.12
15	paf1	553020	ENSDART00000168722	47620236	47620365	3100	129	3100	28.34	13.61
15	paf1	553020	ENSDART00000168722	47623120	47623452	3100	332	3100	39.16	13.61
15	SAMD4B	100330543	ENSDART00000116506	47930203	47931591	1002.33	1388	1002.33	14.06	26.57
15	SAMD4B	100330543	ENSDART00000116506	47933847	47934446	3100	599	3100	62.67	13.61
15	SAMD4B	100330543	ENSDART00000116506	47937175	47937247	3100	72	3100	59.57	13.61
16	irx1a	403019	ENSDART00000161774	815325	816238	929.92	913	929.92	12.12	27.2
16	rprd2b	556426	ENSDART00000112345	1209381	1211162	136.18	1781	136.18	5.08	63.56
16	preb	436911	ENSDART00000171378	2568715	2568911	23.29	196	23.29	3.02	100
16	preb	436911	ENSDART00000171378	2571345	2571581	59.29	236	59.29	4.32	83.13
16	mtf1	195821	ENSDART00000174521	4133702	4134435	3.38	733	3.38	3.08	100
16	rrp15	327053	ENSDART00000018686	4196984	4197315	68.97	331	68.97	4.27	79.62
16	rrp15	327053	ENSDART00000018686	4200452	4200627	7.93	175	7.93	2.78	100
16	rrp15	327053	ENSDART00000018686	4201862	4202134	705.11	272	705.11	9.95	31.03
16	rrp15	327053	ENSDART00000018686	4202944	4203022	220.47	78	220.47	4.38	52.77
16	vegfaa	30682	ENSDART00000167719	4317562	4317879	34.49	317	34.49	3.26	93.28
16	soga3a	558933	ENSDART00000156685	5187432	5188125	263.45	693	263.45	6.84	49.52
16	soga3a	558933	ENSDART00000156685	5190147	5190372	405.29	225	405.29	6.52	40.47
16	soga3a	558933	ENSDART00000156685	5193344	5193908	194.68	564	194.68	5.58	55.61
16	plecb	567310	ENSDART00000014024	5486604	5487080	126.34	476	126.34	5.84	65.03
16	mbpb	368319	ENSDART00000149206	6821320	6822125	135.61	805	135.61	5.3	63.64
16	snrka	436661	ENSDART00000104323	8053954	8054902	47.89	948	47.89	4.11	87.11
16	triob	368847	ENSDART00000000382	8782854	8782958	3.21	104	3.21	2.72	100
16	adcy2a	563724	ENSDART00000084264	9383387	9383629	928.76	242	928.76	14.51	27.23
16	prpf3	403072	ENSDART00000126154	9446908	9447064	626.06	156	626.06	12.08	33.08
16	prpf3	403072	ENSDART00000136522	9449528	9449712	74.76	184	74.76	4.03	77.61
16	taf2	324486	ENSDART00000165565	9605392	9605710	42.61	318	42.61	4.1	89.33
16	pip5k1ab	492549	ENSDART00000020859	9751555	9751779	16.95	224	16.95	2.57	100
16	psmd4b	550287	ENSDART00000020654	9774119	9774233	57.02	114	57.02	3.92	83.97
16	psmd4b	550287	ENSDART00000020654	9777374	9777772	666.2	398	666.2	9.69	32.2
16	tubb5	386701	ENSDART00000055380	10325679	10327552	45.26	1873	45.26	7.15	88.16
16	mdc1	569805	ENSDART00000121966	10340242	10341733	3100	1491	3100	52.36	13.61
16	ino80e	402932	ENSDART00000032877	10417063	10417175	4.57	112	4.57	2.73	100
16	ino80e	402932	ENSDART00000032877	10419768	10419977	359.95	209	359.95	8.83	42.83
16	ino80e	402932	ENSDART00000161568	10425748	10426426	138.43	678	138.43	6.87	63.28
16	vars	114427	ENSDART00000173132	10475364	10475514	9.51	150	9.51	3.2	100
16	atp1a3b	64611	ENSDART00000161969	10806317	10806510	49.95	193	49.95	3.3	86.48
16	atp1a3b	64611	ENSDART00000161969	10819524	10820909	200.38	1385	200.38	6.39	54.92
16	erfl3	565909	ENSDART00000091183	11029761	11030301	417.07	540	417.07	9.83	40.22
16	cicb	323246	ENSDART00000140674	11166596	11170352	300.7	3756	300.7	9.56	46.35
16	cicb	323246	ENSDART00000140674	11193586	11193769	98.12	183	98.12	3.01	71.12
16	cicb	323246	ENSDART00000140674	11195908	11196096	2754.4	188	2754.4	11.71	14.37
16	cicb	323246	ENSDART00000140674	11198953	11199797	635.36	844	635.36	10.21	32.94
16	cicb	323246	ENSDART00000140674	11206614	11206796	26.74	182	26.74	3.34	98.08
16	cicb	323246	ENSDART00000140674	11214897	11215217	718.47	320	718.47	8.06	30.47
16	znf574	798589	ENSDART00000125158	11313752	11314589	1298.81	837	1298.81	19.37	23.19
16	leng8	100037367	ENSDART00000113345	12263143	12263564	739.6	421	739.6	11.98	29.94
16	rasip1	102725533	ENSDART00000114411	12531844	12532105	63.5	261	63.5	5.15	81.37
16	rasip1	102725533	ENSDART00000114411	12533663	12533890	38.63	227	38.63	3.08	91.16
16	nat14	751624	ENSDART00000180537	12636290	12637170	1982.43	880	1982.43	12.79	17.09
16	epn1	406671	ENSDART00000124544	12748020	12748104	13.45	84	13.45	2.67	100
16	epn1	406671	ENSDART00000124544	12754781	12755226	7.47	445	7.47	2.49	100
16	u2af2a	557103	ENSDART00000008535	12812689	12812955	22.26	266	22.26	3.1	100
16	u2af2a	557103	ENSDART00000008535	12813980	12814137	146.37	157	146.37	4.18	62.04
16	cacng8b	100003329	ENSDART00000103894	12919037	12919303	485.82	266	485.82	7.52	37.33
16	cacng8b	100003329	ENSDART00000103894	12953560	12953739	13.79	179	13.79	2.41	100
16	cacng7b	100003278	ENSDART00000133735	12984435	12984631	21.14	196	21.14	4.86	100
16	cacng7b	100003278	ENSDART00000133735	13004086	13004166	449.57	80	449.57	7.94	39.2
16	ube2s	565498	ENSDART00000047452	13673895	13674274	14.98	379	14.98	2.5	100
16	cdc42ep5	558275	ENSDART00000090221	13876313	13877328	28.39	1015	28.39	3.26	97.29
16	fdps	552997	ENSDART00000184401	14025029	14025096	2640.42	67	2640.42	16.01	14.83
16	col14a1a	321298	ENSDART00000137912	14707959	14708112	242.95	153	242.95	5.8	50.85
16	col14a1a	321298	ENSDART00000134087	15048241	15048777	52.92	536	52.92	3.38	85.5
16	rbm12b	334496	ENSDART00000111912	16234355	16235137	30.13	782	30.13	2.57	96.35
16	setd2	794199	ENSDART00000137672	16275940	16276085	73.05	145	73.05	3.32	78.13
16	setd2	794199	ENSDART00000137672	16276621	16276756	27.6	135	27.6	3.2	97.69
16	setd2	794199	ENSDART00000137672	16278577	16278904	27.89	327	27.89	3.67	97.59
16	setd2	794199	ENSDART00000137672	16281615	16281874	877.01	259	877.01	11.87	27.81
16	myh14	563011	ENSDART00000047409	16908430	16908637	536.31	207	536.31	4.49	35.85
16	myh14	563011	ENSDART00000047409	16912246	16912384	1383.75	138	1383.75	8.3	21.83
16	myh14	563011	ENSDART00000047409	16913003	16913127	1976.91	124	1976.91	5.84	17.03
16	myh14	563011	ENSDART00000047409	16914088	16914260	3100	172	3100	15.4	13.61
16	myh14	563011	ENSDART00000047409	16915548	16915761	3100	213	3100	23.44	13.61
16	myh14	563011	ENSDART00000047409	16916880	16917087	274.66	207	274.66	4.32	48.67
16	myh14	563011	ENSDART00000047409	16920993	16921242	3100	249	3100	30.78	13.61
16	myh14	563011	ENSDART00000047409	16923507	16923720	331.45	213	331.45	5.55	43.97
16	myh14	563011	ENSDART00000047409	16924503	16924716	1211.73	213	1211.73	8.29	24.46
16	myh14	563011	ENSDART00000047409	16925427	16925589	21.28	162	21.28	2.96	100
16	myh14	563011	ENSDART00000047409	16930472	16930681	276.21	209	276.21	5.49	48.61
16	myh14	563011	ENSDART00000047409	16932963	16933072	142.47	109	142.47	4.4	62.8
16	iffo1b	563794	ENSDART00000089386	17121985	17122236	6.94	251	6.94	2.66	100
16	iffo1b	563794	ENSDART00000089386	17125984	17126115	27.43	131	27.43	2.34	97.86
16	iffo1b	563794	ENSDART00000089386	17133802	17133923	4.7	121	4.7	2.25	100
16	iffo1b	563794	ENSDART00000089386	17151826	17151887	59.27	61	59.27	2.25	83.15
16	iffo1b	563794	ENSDART00000089386	17161478	17162676	5.23	1198	5.23	4.4	100
16	nop2	321130	ENSDART00000114272	17248402	17248625	834.45	223	834.45	12.56	28.34
16	nop2	321130	ENSDART00000114272	17249364	17249609	481.96	245	481.96	9.72	37.34
16	zyx	564246	ENSDART00000143056	17316328	17316871	5.82	543	5.82	2.19	100
16	zyx	564246	ENSDART00000143056	17327429	17327674	3.3	245	3.3	2.37	100
16	fam131bb	556725	ENSDART00000103750	17389115	17389268	105.42	153	105.42	4.5	69.4
16	fam131bb	556725	ENSDART00000103750	17435593	17435818	5.03	225	5.03	2.26	100
16	casp2	373118	ENSDART00000128388	17555238	17555456	21.91	218	21.91	4.32	100
16	ccdc106a	503526	ENSDART00000011936	17646225	17646432	53.48	207	53.48	3.45	85.34
16	rxrbb	30486	ENSDART00000021596	18538811	18538959	3.93	148	3.93	2.13	100
16	fhod3b	570795	ENSDART00000131438	18648849	18649763	164.62	914	164.62	5.83	59.54
16	fhod3b	570795	ENSDART00000131438	18652452	18652646	3100	194	3100	21.13	13.61
16	hdac9b	393789	ENSDART00000079155	19840724	19841435	85.97	711	85.97	5.81	74.45
16	hdac9b	393789	ENSDART00000079159	19890166	19890366	558.97	200	558.97	9.77	35.14
16	chn2	570999	ENSDART00000014769	20492246	20492799	403.02	553	403.02	10.07	40.53
16	tax1bp1b	324152	ENSDART00000040727	20813530	20813708	20.55	178	20.55	3.08	100
16	tax1bp1b	324152	ENSDART00000040727	20815679	20815766	119.28	87	119.28	4.36	66.71
16	tax1bp1b	324152	ENSDART00000040727	20822867	20823026	4.87	159	4.87	3.07	100
16	tax1bp1b	324152	ENSDART00000040727	20828536	20828627	100.36	91	100.36	3.91	70.79
16	tax1bp1b	324152	ENSDART00000040727	20831526	20831675	693.32	149	693.32	5.28	31.36
16	tax1bp1b	324152	ENSDART00000040727	20833187	20833346	406.9	159	406.9	3.63	40.35
16	tax1bp1b	324152	ENSDART00000040727	20836178	20836369	7.13	191	7.13	2.45	100
16	ddr1	100007346	ENSDART00000159870	21576885	21577075	113.15	190	113.15	4.86	68.16
16	gnl1	568505	ENSDART00000088513	21651751	21652078	460.56	327	460.56	7.6	38.36
16	gnl1	568505	ENSDART00000088513	21655307	21655482	4.01	175	4.01	2.19	100
16	gnl1	568505	ENSDART00000088513	21665555	21665709	263.12	154	263.12	6.05	49.55
16	gnl1	568505	ENSDART00000088513	21667883	21668082	140.52	199	140.52	5.26	63.11
16	setdb1b	768131	ENSDART00000165824	21900241	21900406	24.15	165	24.15	3.71	100
16	setdb1b	768131	ENSDART00000165824	21909726	21909959	1297.11	233	1297.11	15.22	23.16
16	setdb1b	768131	ENSDART00000165824	21912052	21912210	729.94	158	729.94	11.55	30.03
16	pbxip1b	553293	ENSDART00000127570	22752880	22754410	3100	1530	3100	48.41	13.61
16	pbxip1b	553293	ENSDART00000125963	22757731	22757990	3100	259	3100	13.35	13.61
16	pbxip1b	553293	ENSDART00000125963	22760855	22760972	1202.31	117	1202.31	8.91	24.53
16	pbxip1b	553293	ENSDART00000125963	22761586	22761630	102.84	44	102.84	2.5	70.02
16	pbxip1b	553293	ENSDART00000127570	22775410	22775528	221.12	118	221.12	5.18	52.79
16	trim46a	569905	ENSDART00000045891	23359084	23359432	346.79	348	346.79	8.59	43.19
16	snx27b	393512	ENSDART00000021092	23495618	23496035	31.37	417	31.37	2.74	95.21
16	snx27b	393512	ENSDART00000021092	23504872	23505104	8.51	232	8.51	2.31	100
16	adar	58119	ENSDART00000146708	23556288	23557101	138.84	813	138.84	6.49	63.21
16	osgin2	570268	ENSDART00000132243	23880676	23881162	53.8	486	53.8	4.98	85.29
16	gtpbp10	436727	ENSDART00000058970	23892548	23892742	23.55	194	23.55	2.84	100
16	bcam	767689	ENSDART00000136982	24030458	24030600	1575.74	142	1575.74	10.67	19.51
16	bcam	767689	ENSDART00000103176	24135366	24135573	9.91	207	9.91	2.43	100
16	cadm4	492787	ENSDART00000134120	24213751	24214593	1887.39	842	1887.39	11	17.47
16	cadm4	492787	ENSDART00000134120	24277658	24277946	6.64	288	6.64	2.34	100
16	ywhabl	321729	ENSDART00000183920	24684106	24684415	268.04	309	268.04	3.87	48.92
16	znf576.1	100006440	ENSDART00000155666	25150832	25151790	411.4	958	411.4	7.41	40.37
16	prelid3a	563270	ENSDART00000154543	25285437	25285582	768.7	145	768.7	11.55	29.51
16	tbc1d31	563134	ENSDART00000114528	25311618	25311816	779.8	198	779.8	12.5	29.29
16	dync1i1	561525	ENSDART00000086409	25316972	25317125	25.16	153	25.16	3.08	99.49
16	dync1i1	561525	ENSDART00000086409	25318192	25318317	15.42	125	15.42	3.52	100
16	dync1i1	561525	ENSDART00000086409	25334308	25334434	76.06	126	76.06	5.69	77.28
16	dync1i1	561525	ENSDART00000086409	25337238	25337507	31.85	269	31.85	3.5	94.83
16	jarid2a	100007426	ENSDART00000086333	25487305	25487784	106.14	479	106.14	5.2	69.41
16	atxn1b	565841	ENSDART00000149411	25567922	25568512	575.54	590	575.54	8.74	34.97
16	tmem145	557826	ENSDART00000148653	26055922	26056024	6.43	102	6.43	2.18	100
16	tmem145	557826	ENSDART00000148653	26074334	26074529	111.63	195	111.63	4.99	68.35
16	arhgef1b	557983	ENSDART00000139355	26146098	26146271	180.6	173	180.6	5.39	57.4
16	epb41b	326287	ENSDART00000039746	26457554	26458112	3100	558	3100	24.76	13.61
16	epb41b	326287	ENSDART00000039746	26459474	26459606	48.6	132	48.6	3.67	86.89
16	epb41b	326287	ENSDART00000039746	26468144	26468426	821.99	282	821.99	6.35	28.77
16	epb41b	326287	ENSDART00000039746	26474981	26475227	746.89	246	746.89	6.38	29.67
16	epb41b	326287	ENSDART00000039746	26476497	26476743	364.79	246	364.79	7.11	42.49
16	epb41b	326287	ENSDART00000039746	26479229	26479463	51.87	234	51.87	3.94	85.74
16	epb41b	326287	ENSDART00000039746	26480364	26480604	3100	240	3100	20.67	13.61
16	epb41b	326287	ENSDART00000039746	26482835	26483135	3100	300	3100	51.37	13.61
16	l3mbtl1b	559572	ENSDART00000110260	26523866	26524046	6.09	180	6.09	3.38	100
16	erp44	393866	ENSDART00000027545	27417456	27418075	11.06	619	11.06	2.78	100
16	invs	245946	ENSDART00000015688	27493456	27494047	434.71	591	434.71	9.12	39.75
16	glipr2l	449805	ENSDART00000005625	27614988	27615294	7.83	306	7.83	2.73	100
16	nmt2	556483	ENSDART00000149306	28578351	28578528	909.29	177	909.29	10.63	27.5
16	nmt2	556483	ENSDART00000149306	28579506	28579651	244.94	145	244.94	6.95	50.58
16	abcb4	100136865	ENSDART00000148456	28657585	28657729	14.64	144	14.64	2.67	100
16	syt11b	794707	ENSDART00000078543	28855895	28856112	8.16	217	8.16	2.73	100
16	gon4l	555764	ENSDART00000088023	28995360	28995509	184.21	149	184.21	4.88	56.82
16	gon4l	555764	ENSDART00000088023	28998513	28998758	428.26	245	428.26	6.88	39.88
16	gon4l	555764	ENSDART00000088023	29013166	29014274	3100	1108	3100	84.25	13.61
16	gon4l	555764	ENSDART00000088023	29016422	29016717	672.18	295	672.18	10.01	32.01
16	gon4l	555764	ENSDART00000088023	29018964	29019267	254.31	303	254.31	5.09	50.05
16	gon4l	555764	ENSDART00000088023	29020334	29020509	604.69	175	604.69	9.18	33.84
16	gon4l	555764	ENSDART00000088023	29022861	29023135	62.63	274	62.63	4.92	81.96
16	gpatch4	555692	ENSDART00000150184	29029412	29030113	17.02	701	17.02	3.38	100
16	nes	100150939	ENSDART00000122681	29043812	29044628	117.67	816	117.67	5.9	66.98
16	nes	100150939	ENSDART00000122681	29050911	29051973	1351.72	1062	1351.72	15.74	22.33
16	ensab	100317933	ENSDART00000088146	29558529	29558751	5.73	222	5.73	3.05	100
16	mcl1b	373102	ENSDART00000149520	29587307	29587618	91.74	311	91.74	3.44	72.66
16	cct3	192327	ENSDART00000003752	30408763	30409187	823.16	424	823.16	8.69	28.75
16	cct3	192327	ENSDART00000003752	30414957	30415203	5.46	246	5.46	3.05	100
16	csnk2a1	30502	ENSDART00000008297	31437667	31438007	21.27	340	21.27	2.96	100
16	phf20l1	327626	ENSDART00000002930	31615079	31615305	70.06	226	70.06	3.2	79.24
16	phf20l1	327626	ENSDART00000002930	31618140	31618366	3100	226	3100	35.13	13.61
16	phf20l1	327626	ENSDART00000002930	31619868	31619953	205.46	85	205.46	5.86	54.29
16	phf20l1	327626	ENSDART00000002930	31620933	31621090	60.31	157	60.31	2.9	82.77
16	rbp5	171477	ENSDART00000190716	31709729	31709940	588.01	211	588.01	9.18	34.38
16	rbp5	171477	ENSDART00000169109	31714627	31714812	535.74	185	535.74	9.12	35.88
16	chd4b	560622	ENSDART00000148389	31767027	31767192	986.37	165	986.37	10.88	26.51
16	chd4b	560622	ENSDART00000148389	31768278	31768504	48.28	226	48.28	3.7	86.97
16	chd4b	560622	ENSDART00000148389	31771519	31771709	11.93	190	11.93	3.94	100
16	chd4b	560622	ENSDART00000148389	31782252	31782501	1813.54	249	1813.54	16.65	18.19
16	chd4b	560622	ENSDART00000148389	31785685	31785943	417.44	258	417.44	7.74	40.25
16	cdc42l	793158	ENSDART00000058737	31816529	31816978	24.85	449	24.85	3.61	99.76
16	atn1	321707	ENSDART00000133886	31854806	31857393	482.78	2587	482.78	10.89	37.35
16	atn1	321707	ENSDART00000133886	31858369	31859855	4.63	1486	4.63	3.05	100
16	phc1	403008	ENSDART00000058496	31951402	31952011	9.03	609	9.03	3.2	100
16	mboat7	393509	ENSDART00000047570	32025355	32025811	72.1	456	72.1	4.21	78.42
16	leng1	447852	ENSDART00000039109	32051799	32052019	124.45	220	124.45	4.91	65.59
16	leng1	447852	ENSDART00000039109	32055522	32055824	3100	302	3100	28.45	13.61
16	leng1	447852	ENSDART00000039109	32057513	32058013	2258.82	500	2258.82	22.39	16.03
16	prpf31	393476	ENSDART00000140794	32082358	32082756	3200.91	398	3200.91	24.29	6.25
16	cnot3a	449540	ENSDART00000102100	32119449	32120380	30.95	931	30.95	3.09	95.63
16	cnot3a	449540	ENSDART00000102100	32125794	32126002	89.73	208	89.73	4.11	73.07
16	cnot3a	449540	ENSDART00000102100	32127359	32127427	8.01	68	8.01	2.25	100
16	cnot3a	449540	ENSDART00000102100	32128217	32128345	46	128	46	3.44	87.85
16	sphk2	100150090	ENSDART00000147526	32140328	32141189	3100	861	3100	32.29	13.61
16	rwdd1	436808	ENSDART00000143928	32199653	32199797	17.99	144	17.99	2.43	100
16	pou3f2b	30397	ENSDART00000093250	32559838	32560898	100.17	1060	100.17	5.3	70.76
16	pnisr	563938	ENSDART00000123980	32664771	32666045	3100	1274	3100	23.31	13.61
16	pnisr	563938	ENSDART00000123980	32670800	32671036	2884.09	236	2884.09	11.01	13.99
16	prss35	431759	ENSDART00000170157	33002715	33003935	375.12	1220	375.12	9.84	41.82
16	pnrc2	565522	ENSDART00000145055	33103923	33104591	132.97	668	132.97	4.63	64.03
16	pnrc2	565522	ENSDART00000145055	33105490	33105677	109.59	187	109.59	3.29	68.94
16	gnl2	793727	ENSDART00000161807	33923112	33923594	79.89	482	79.89	5.21	76.18
16	arid1aa	100141358	ENSDART00000159969	33971929	33972580	528.12	651	528.12	5.92	36
16	arid1aa	100141358	ENSDART00000159969	33983583	33984319	808.92	736	808.92	12.81	29.06
16	phactr4b	393643	ENSDART00000145017	34212387	34212912	546.85	525	546.85	4.62	35.54
16	phactr4b	393643	ENSDART00000044235	34222390	34222777	1491.13	387	1491.13	11.08	20.32
16	phactr4b	393643	ENSDART00000044235	34225168	34225618	11.56	450	11.56	2.12	100
16	phactr4b	393643	ENSDART00000145485	34258621	34258931	443.75	310	443.75	9.3	39.5
16	stmn1b	550548	ENSDART00000041007	34523514	34523602	638.31	88	638.31	7.04	32.88
16	stmn1b	550548	ENSDART00000041007	34526021	34526547	3100	526	3100	6.41	13.61
16	cited4b	100006037	ENSDART00000183618	35536074	35536695	163.27	621	163.27	7.4	59.77
16	map7d1a	565172	ENSDART00000161393	35718518	35718587	29.83	69	29.83	2.67	96.53
16	map7d1a	565172	ENSDART00000161393	35728487	35728651	3100	164	3100	17.1	13.61
16	map7d1a	565172	ENSDART00000161393	35750533	35750772	12.67	239	12.67	2.49	100
16	map7d1a	565172	ENSDART00000161393	35752581	35752864	2476.12	283	2476.12	18.71	15.01
16	map7d1a	565172	ENSDART00000161393	35756308	35756489	1908	181	1908	11.98	17.32
16	map7d1a	565172	ENSDART00000161393	35758954	35759059	766.73	105	766.73	11.37	29.49
16	map7d1a	565172	ENSDART00000161393	35772712	35773201	8.01	489	8.01	2.9	100
16	plekho1b	562940	ENSDART00000114266	38067623	38067952	17.6	329	17.6	3.26	100
16	pi4kb	563201	ENSDART00000058666	38197933	38198290	9.04	357	9.04	2.13	100
16	emc2	407073	ENSDART00000023238	38729013	38729386	9.78	373	9.78	2.71	100
16	eny2	436700	ENSDART00000136215	38940785	38941195	188.78	410	188.78	5.09	56.24
16	ebag9	394069	ENSDART00000058546	39185271	39185685	893.9	414	893.9	12.3	27.71
16	ebag9	394069	ENSDART00000058546	39188944	39189036	777.04	92	777.04	11.43	29.28
16	ebag9	394069	ENSDART00000058546	39190736	39190837	136.19	101	136.19	3.39	63.57
16	stt3b	323918	ENSDART00000191330	39386581	39387331	65.36	750	65.36	4.58	80.89
16	stt3b	323918	ENSDART00000191330	39389840	39390237	49.09	397	49.09	3.55	86.7
16	rbms3	767747	ENSDART00000136719	39857040	39857198	43.32	158	43.32	3.55	88.97
16	dek	692304	ENSDART00000058586	41023611	41023944	3.81	333	3.81	2.13	100
16	ptpn23a	100007322	ENSDART00000102649	41115034	41117308	868.74	2274	868.74	4.82	27.73
16	mtdhb	553275	ENSDART00000015170	41717312	41717770	45.83	458	45.83	5.32	87.91
16	mtdhb	553275	ENSDART00000015170	41720334	41720424	112.27	90	112.27	5.79	68.34
16	gramd1a	555994	ENSDART00000142648	41912672	41912894	2158.08	222	2158.08	16.37	16.43
16	gramd1a	555994	ENSDART00000142648	41916684	41916827	10.49	143	10.49	2.99	100
16	gramd1a	555994	ENSDART00000142648	41943811	41944232	20.13	421	20.13	3.44	100
16	dyrk1b	556212	ENSDART00000038748	42072260	42073594	221.37	1334	221.37	5.68	52.74
16	dyrk1b	556212	ENSDART00000038748	42094562	42094708	70.76	146	70.76	4.05	78.95
16	fbl	406275	ENSDART00000076030	42181104	42181275	229.9	171	229.9	7.05	52.12
16	fbl	406275	ENSDART00000076030	42182063	42182216	1767.48	153	1767.48	13.57	18.38
16	fbl	406275	ENSDART00000076030	42184158	42184266	1727.93	108	1727.93	12.44	18.8
16	fbl	406275	ENSDART00000076030	42185977	42186093	1279.49	116	1279.49	14.75	23.26
16	cspg5a	558206	ENSDART00000102305	42322071	42322673	678.86	602	678.86	5.59	31.54
16	smarcc1a	403020	ENSDART00000109259	42424416	42424923	10.43	507	10.43	3.02	100
16	smarcc1a	403020	ENSDART00000109259	42431085	42431243	2948.47	158	2948.47	21.68	14.02
16	smarcc1a	403020	ENSDART00000109259	42433655	42433797	3100	142	3100	28.44	13.61
16	smarcc1a	403020	ENSDART00000109259	42440877	42441039	1756.15	162	1756.15	16.13	18.38
16	smarcc1a	403020	ENSDART00000109259	42441591	42441850	88.62	259	88.62	5.09	73.34
16	slc4a7	568872	ENSDART00000176570	42693256	42693349	95.31	93	95.31	3.02	71.91
16	polr3glb	449786	ENSDART00000014956	42833034	42833103	56.8	69	56.8	4.32	84.07
16	polr3glb	449786	ENSDART00000014956	42836871	42836928	107.01	57	107.01	5.57	69.35
16	polr3glb	449786	ENSDART00000014956	42840218	42840335	1660.91	117	1660.91	21.68	19.11
16	atad2	335063	ENSDART00000111963	43331229	43331403	182.5	174	182.5	6.34	57.05
16	atad2	335063	ENSDART00000111963	43332640	43332794	212.65	154	212.65	5.63	53.4
16	zfpm2a	568996	ENSDART00000058685	43824426	43824633	15.02	207	15.02	3.02	100
16	zfpm2a	568996	ENSDART00000058685	43920302	43920414	60.22	112	60.22	3.73	82.78
16	zfpm2a	568996	ENSDART00000058685	43971139	43971258	32.54	119	32.54	3.61	94.57
16	rims2a	393672	ENSDART00000165058	44344581	44344723	152.72	142	152.72	4.49	61.34
16	rims2a	393672	ENSDART00000165058	44379055	44379273	192.77	218	192.77	6.46	55.63
16	phf1	100334345	ENSDART00000134471	45424906	45425215	10.46	309	10.46	3.08	100
16	syngap1b	100151149	ENSDART00000093365	45590019	45590396	22.1	377	22.1	2.84	100
16	syngap1b	100151149	ENSDART00000093365	45643623	45644199	79	576	79	5.09	76.33
16	syngap1b	100151149	ENSDART00000093365	45670781	45670854	4.51	73	4.51	2.14	100
16	syngap1b	100151149	ENSDART00000143867	45677424	45677486	3100	62	3100	36.88	13.61
16	syngap1b	100151149	ENSDART00000093365	45686426	45686851	204.25	425	204.25	6.38	54.35
16	smg5	553261	ENSDART00000060809	45708960	45709098	404.92	138	404.92	5.8	40.46
16	smg5	553261	ENSDART00000060809	45710308	45711169	3100	861	3100	20.25	13.61
16	rbm8a	503767	ENSDART00000018253	45922174	45922311	1696.99	137	1696.99	13.27	19.03
16	rbm8a	503767	ENSDART00000018253	45926043	45926180	572.3	137	572.3	9.66	35
16	rbm8a	503767	ENSDART00000018253	45929689	45929878	19.19	189	19.19	2.75	100
16	otud7b	777637	ENSDART00000041811	45971061	45971189	67.68	128	67.68	3.02	80.18
16	otud7b	777637	ENSDART00000041811	45980506	45981321	105.03	815	105.03	5.34	69.46
16	mtmr11	101882209	ENSDART00000101753	46081214	46081348	305.06	134	305.06	5.51	45.99
16	sv2a	568033	ENSDART00000172232	46196181	46196409	1138.69	228	1138.69	8.19	25.27
16	rpz5	100003142	ENSDART00000105931	46492755	46493059	8.78	304	8.78	2.67	100
16	rpz5	100003142	ENSDART00000105931	46494579	46495025	5.63	446	5.63	2.85	100
16	ubqln4	334337	ENSDART00000074919	46672092	46672318	121.38	226	121.38	4.46	66.15
16	ubqln4	334337	ENSDART00000074919	46673059	46673199	113.5	140	113.5	5.17	68.02
16	sept7b	100000597	ENSDART00000074575	47390380	47391067	243.71	687	243.71	5.63	50.74
16	sept7b	100000597	ENSDART00000074575	47399516	47399642	104.68	126	104.68	4.52	69.53
16	sept7b	100000597	ENSDART00000074575	47404490	47404587	24.28	97	24.28	2.78	100
16	sept7b	100000597	ENSDART00000074575	47408079	47408197	7.73	118	7.73	2.76	100
16	pbx2	58136	ENSDART00000004751	48616263	48616556	12.79	293	12.79	2.67	100
16	satb1b	335165	ENSDART00000160784	49393402	49393757	248.39	355	248.39	7.02	50.39
16	satb1b	335165	ENSDART00000160784	49409142	49409349	3.93	207	3.93	2.52	100
16	rab5ab	393945	ENSDART00000015694	49647401	49647471	65.28	70	65.28	2.55	80.84
16	rab5ab	393945	ENSDART00000015694	49649705	49649922	34.64	217	34.64	3.42	93.2
16	ube2e2	445100	ENSDART00000049375	50006797	50007034	130.59	237	130.59	5.15	64.65
16	ube2e2	445100	ENSDART00000049375	50016192	50016375	81.3	183	81.3	4.14	75.54
16	etfb	406271	ENSDART00000010081	50215581	50215790	499.61	209	499.61	9.34	36.74
16	etfb	406271	ENSDART00000010081	50218370	50218529	6.52	159	6.52	2.68	100
16	pdcl	323645	ENSDART00000153959	51954547	51954826	4.64	279	4.64	2.54	100
16	pdcl	323645	ENSDART00000153959	51962048	51962232	50.8	184	50.8	4.19	86.14
16	pdcl	323645	ENSDART00000153959	51966752	51966846	185.68	94	185.68	4.5	56.71
16	ubr5	334627	ENSDART00000035761	52542549	52542762	8.72	213	8.72	2.35	100
16	ubr5	334627	ENSDART00000035761	52580435	52580567	415.46	132	415.46	8.53	40.22
16	ubr5	334627	ENSDART00000035761	52583465	52583577	3100	112	3100	27.35	13.61
16	ubr5	334627	ENSDART00000035761	52585731	52585971	1834.07	240	1834.07	16.23	17.93
16	ubr5	334627	ENSDART00000035761	52631324	52631483	2282.5	159	2282.5	19.93	15.69
16	ubr5	334627	ENSDART00000035761	52633520	52633640	375.59	120	375.59	8.83	41.8
16	ubr5	334627	ENSDART00000035761	52634613	52634690	560.48	77	560.48	6.63	35.17
16	ubr5	334627	ENSDART00000035761	52636395	52636477	34.5	82	34.5	3.14	93.26
16	atp6v1c1a	368907	ENSDART00000032275	52761880	52761974	8.77	94	8.77	3.28	100
16	brd9	393245	ENSDART00000009256	52961240	52961376	558.61	136	558.61	10.6	35.16
16	brd9	393245	ENSDART00000009256	52963801	52964016	1951.55	215	1951.55	13.84	17.21
16	brd9	393245	ENSDART00000009256	52966670	52966865	293.71	195	293.71	6.87	46.87
16	ptdss1a	393931	ENSDART00000010792	53278405	53278726	15.01	321	15.01	3.54	100
16	ptdss1a	393931	ENSDART00000010792	53295271	53295340	4.15	69	4.15	2.4	100
16	ptdss1a	393931	ENSDART00000010792	53298163	53298227	37.93	64	37.93	3.61	91.39
16	ptdss1a	393931	ENSDART00000010792	53301905	53302336	3.62	431	3.62	2.18	100
16	kif13a	100331282	ENSDART00000101404	53403260	53403404	13.22	144	13.22	2.67	100
16	gpatch3	791148	ENSDART00000083534	53591761	53592505	682.84	744	682.84	7.05	31.56
16	xrcc1	445480	ENSDART00000020033	54231645	54231751	29.95	106	29.95	2.49	96.4
16	xrcc1	445480	ENSDART00000020033	54239950	54240090	7.35	140	7.35	2.31	100
16	dennd4b	798528	ENSDART00000172113	54594215	54594680	4.49	465	4.49	2.19	100
17	klhdc2	100037324	ENSDART00000166339	135589	136016	1473.86	427	1473.86	11.85	20.73
17	PLCB2	569376	ENSDART00000121614	2366209	2366545	23.69	336	23.69	2.96	100
17	PLCB1	101886206	ENSDART00000188794	3850311	3850401	51.13	90	51.13	3	86.09
17	PLCB1	101886206	ENSDART00000188794	3855331	3855551	634.24	220	634.24	6.27	32.91
17	PLCB1	101886206	ENSDART00000188794	3859237	3859268	16.36	31	16.36	3	100
17	tmx4	792311	ENSDART00000168613	4016764	4017058	62.62	294	62.62	3.61	81.94
17	napba	553682	ENSDART00000153824	4318211	4318428	6.35	217	6.35	2.33	100
17	cdc5l	394059	ENSDART00000064313	5090781	5090946	10.11	165	10.11	2.69	100
17	enpp4	550586	ENSDART00000004043	5605745	5606452	99.4	707	99.4	6.63	70.98
17	rp1l1a	101882236	ENSDART00000153743	5820543	5821346	149.03	803	149.03	5.86	61.68
17	vsnl1b	561162	ENSDART00000157125	6715574	6716558	554.96	984	554.96	7.08	35.34
17	vsnl1b	561162	ENSDART00000031091	6720213	6720429	1102.07	216	1102.07	4.46	26.04
17	foxo3a	494532	ENSDART00000030773	6793000	6793522	7.38	522	7.38	3.39	100
17	stxbp5b	571925	ENSDART00000098731	7232633	7232842	10.92	209	10.92	2.41	100
17	stxbp5b	571925	ENSDART00000098731	7236434	7236655	2966.29	221	2966.29	24.73	13.9
17	stxbp5b	571925	ENSDART00000098731	7240954	7241066	574.84	112	574.84	9.89	35.01
17	stxbp5b	571925	ENSDART00000098731	7244254	7244420	15.95	166	15.95	2.73	100
17	syne1b	567576	ENSDART00000091828	7921189	7921345	198.32	156	198.32	4.41	55.08
17	syne1b	567576	ENSDART00000091828	7921936	7922092	108.3	156	108.3	4.41	69.22
17	syne1b	567576	ENSDART00000091828	7972335	7972458	4.35	123	4.35	2	100
17	syne1b	567576	ENSDART00000091828	7974755	7974941	23.72	186	23.72	2.82	100
17	ahi1	562701	ENSDART00000064668	8261472	8262011	8.97	539	8.97	3.02	100
17	cdc42bpaa	567912	ENSDART00000172443	8427350	8427593	317.58	243	317.58	6.36	44.84
17	ctbp2a	65230	ENSDART00000148971	8638238	8638713	79.77	475	79.77	3.58	76.21
17	psmc1a	336786	ENSDART00000150214	8927757	8927885	3.06	128	3.06	2.67	100
17	zranb1b	777720	ENSDART00000092113	8951448	8951875	156.91	427	156.91	5.61	60.7
17	zranb1b	777720	ENSDART00000092113	8975464	8976307	236.8	843	236.8	5.06	51.21
17	NPAS3	570491	ENSDART00000183311	9888678	9889913	219.33	1235	219.33	5.83	52.79
17	egln3	406602	ENSDART00000149640	9929590	9929951	90.03	361	90.03	5.21	73.07
17	snx6	567182	ENSDART00000148463	9979952	9980048	7.1	96	7.1	2.25	100
17	baz1a	334173	ENSDART00000092209	10047110	10047257	601.23	147	601.23	10.01	33.88
17	baz1a	334173	ENSDART00000092209	10050157	10050312	318.48	155	318.48	8.65	44.78
17	mgaa	569620	ENSDART00000137469	10566494	10566842	841.04	348	841.04	12.74	28.37
17	mgaa	569620	ENSDART00000110593	10572675	10573520	13.8	845	13.8	2.35	100
17	mapkbp1	100535386	ENSDART00000168897	10698471	10699035	12.43	564	12.43	3.22	100
17	arid4a	327404	ENSDART00000064412	11391943	11393020	5.12	1077	5.12	3.39	100
17	arid4a	327404	ENSDART00000064412	11394460	11394641	567.97	181	567.97	10.64	34.92
17	arid4a	327404	ENSDART00000064412	11395619	11395799	2254.27	180	2254.27	18.13	16.02
17	arid4a	327404	ENSDART00000064412	11398349	11398672	3100	323	3100	43.26	13.61
17	arid4a	327404	ENSDART00000064412	11400798	11401054	2293.49	256	2293.49	13.6	15.73
17	arid4a	327404	ENSDART00000064412	11402840	11402938	3.65	98	3.65	2.31	100
17	hnrnpua	566326	ENSDART00000020598	11474666	11474762	2163.8	96	2163.8	20.44	16.48
17	hnrnpua	566326	ENSDART00000020598	11476817	11477038	3100	221	3100	22.91	13.61
17	hnrnpua	566326	ENSDART00000020598	11480621	11480897	1406.01	276	1406.01	11.89	21.64
17	hnrnpua	566326	ENSDART00000020598	11482543	11482712	5.63	169	5.63	2.84	100
17	hnrnpua	566326	ENSDART00000020598	11490777	11490917	801	140	801	11.97	29.17
17	hnrnpua	566326	ENSDART00000020598	11492849	11492964	3100	115	3100	41.18	13.61
17	hnrnpua	566326	ENSDART00000020598	11494899	11495466	3100	567	3100	57.3	13.61
17	kif26ba	569545	ENSDART00000013170	11585057	11585672	3.05	615	3.05	2.85	100
17	cnsta	569425	ENSDART00000155329	12075804	12075935	50.73	131	50.73	3.61	86.07
17	cnsta	569425	ENSDART00000155329	12088731	12089111	1659.14	380	1659.14	13.37	19.1
17	cnsta	569425	ENSDART00000155329	12115477	12115998	3100	521	3100	34.69	13.61
17	snap25b	30711	ENSDART00000080927	12323200	12323249	62.21	49	62.21	2.31	81.99
17	stmn4l	436836	ENSDART00000064509	12698531	12698600	7.93	69	7.93	2.25	100
17	ralgapa1	556427	ENSDART00000112469	12767639	12767806	5.45	167	5.45	2.09	100
17	ralgapa1	556427	ENSDART00000112469	12818563	12818740	26.87	177	26.87	3.66	97.98
17	ralgapa1	556427	ENSDART00000112469	12857910	12858895	3100	985	3100	30.81	13.61
17	nfkbiab	323099	ENSDART00000192514	12945981	12946690	9.33	709	9.33	3.36	100
17	mia2	100150328	ENSDART00000172450	13045941	13046286	26.86	345	26.86	3.08	97.97
17	mia2	100150328	ENSDART00000159598	13068464	13068587	24.34	123	24.34	3.39	100
17	pnn	407733	ENSDART00000012670	13102522	13102617	670.12	95	670.12	7.96	32.05
17	pnn	407733	ENSDART00000012670	13106741	13106897	3100	156	3100	45.99	13.61
17	pnn	407733	ENSDART00000012670	13108354	13109722	3100	1368	3100	120.68	13.61
17	daam1a	557451	ENSDART00000024726	14496511	14496699	5.18	188	5.18	3.16	100
17	daam1a	557451	ENSDART00000024726	14502415	14502553	33.17	138	33.17	2.59	94.05
17	ppp1r13ba	563577	ENSDART00000037371	14614326	14615173	21.69	847	21.69	3.91	100
17	ppp1r13ba	563577	ENSDART00000037371	14618323	14618742	46.29	419	46.29	4.21	87.76
17	samd4a	100149858	ENSDART00000154987	15112071	15112946	1767	875	1767	15.72	18.37
17	samd4a	100149858	ENSDART00000154987	15115086	15116651	18.12	1565	18.12	3.44	100
17	map7a	571393	ENSDART00000110383	16054996	16055189	72.64	193	72.64	3.44	78.26
17	map7a	571393	ENSDART00000110383	16055976	16056078	485.67	102	485.67	8.65	37.31
17	map7a	571393	ENSDART00000110383	16057713	16057885	2659.5	172	2659.5	11.47	14.83
17	map7a	571393	ENSDART00000110383	16058484	16058641	1763.52	157	1763.52	8.43	18.34
17	map7a	571393	ENSDART00000110383	16064215	16064379	3100	164	3100	21.92	13.61
17	map7a	571393	ENSDART00000110383	16069073	16069689	184.14	616	184.14	5.09	56.86
17	kif13ba	571520	ENSDART00000156832	16259299	16259449	43.81	150	43.81	4.56	88.82
17	foxn3	692291	ENSDART00000151904	16565010	16565365	504.4	355	504.4	10.13	36.52
17	foxn3	692291	ENSDART00000136874	16622372	16622929	118.22	557	118.22	4.98	66.91
17	foxn3	692291	ENSDART00000151904	16733314	16734014	178.03	700	178.03	5.35	57.84
17	nrxn3a	563598	ENSDART00000064241	16962923	16963228	8.47	305	8.47	3.22	100
17	hhipl1	100002738	ENSDART00000090447	17939506	17940190	347.04	684	347.04	8.03	43.19
17	hhipl1	100002738	ENSDART00000090447	17944708	17945037	1325.36	329	1325.36	20.2	22.68
17	ccdc85ca	751667	ENSDART00000104999	17955062	17955956	5.43	894	5.43	3.29	100
17	bcl11ba	100093707	ENSDART00000144894	18174299	18176213	10.88	1914	10.88	3.05	100
17	flrt2	571972	ENSDART00000154186	19022529	19022990	70.26	461	70.26	4.74	79.19
17	smndc1	572679	ENSDART00000031547	20241410	20241569	1126.09	159	1126.09	10.45	25.49
17	smndc1	572679	ENSDART00000031547	20243257	20243432	587.12	175	587.12	8.53	34.45
17	add3b	553243	ENSDART00000078703	20248176	20248546	169.34	370	169.34	5.65	58.92
17	ccdc6a	335905	ENSDART00000063613	20674600	20675178	17.99	578	17.99	3.14	100
17	ccdc6a	335905	ENSDART00000063613	20695540	20695998	112.29	458	112.29	6.46	68.33
17	ank3a	103909035	ENSDART00000150056	20711261	20711735	140.09	474	140.09	6.05	63.16
17	ank3a	103909035	ENSDART00000088100	20802420	20802519	69.6	99	69.6	5.76	79.4
17	ank3a	103909035	ENSDART00000088100	20803768	20803867	13.98	99	13.98	2.36	100
17	ank3a	103909035	ENSDART00000088100	20806936	20807038	12.25	102	12.25	2.68	100
17	ank3a	103909035	ENSDART00000149630	20849762	20849906	595.76	144	595.76	12.56	33.93
17	plekha1a	406745	ENSDART00000131929	21887822	21887940	50.73	118	50.73	3.38	86.07
17	ttbk1b	100000353	ENSDART00000156872	22032989	22033574	119.39	585	119.39	5.13	66.69
17	ttbk1b	100000353	ENSDART00000156872	22035860	22036968	1546.9	1108	1546.9	17.91	19.87
17	ttbk1b	100000353	ENSDART00000114470	22047798	22048303	828.64	505	828.64	7.94	28.5
17	ttbk1b	100000353	ENSDART00000156872	22063230	22063374	363.05	144	363.05	7.88	42.52
17	ttbk1b	100000353	ENSDART00000156872	22067170	22067451	1029.07	281	1029.07	13.33	26.27
17	nphp1	100002391	ENSDART00000063716	22074603	22074838	18.22	235	18.22	2.9	100
17	mrps5	562703	ENSDART00000089689	22128067	22128301	21.92	234	21.92	2.67	100
17	slc8a1b	797199	ENSDART00000128875	22382479	22383070	107.05	591	107.05	4.47	69.35
17	slc8a1b	797199	ENSDART00000128875	22471989	22472102	925.21	113	925.21	8.83	27.41
17	slc8a1b	797199	ENSDART00000128875	22476913	22477059	1519.92	146	1519.92	14.99	20.04
17	birc6	796547	ENSDART00000157328	22646809	22647201	71.79	392	71.79	4.22	78.57
17	birc6	796547	ENSDART00000157328	22740670	22741404	19.25	734	19.25	4.49	100
17	rasgrp3	563441	ENSDART00000114212	23156079	23156315	29.33	236	29.33	3.08	96.74
17	fam98a	559900	ENSDART00000156411	23212726	23213434	3100	708	3100	39.1	13.61
17	fam98a	559900	ENSDART00000156411	23215287	23215455	8.09	168	8.09	2.43	100
17	ptena	794088	ENSDART00000104735	23655838	23656141	14.1	303	14.1	2.61	100
17	ptena	794088	ENSDART00000104735	23666285	23666524	8.25	239	8.25	2.78	100
17	ehbp1	560857	ENSDART00000064067	24177065	24177205	3.49	140	3.49	2.84	100
17	ehbp1	560857	ENSDART00000064067	24179138	24179264	27.56	126	27.56	3.26	97.75
17	ehbp1	560857	ENSDART00000156251	24182024	24182286	107.37	262	107.37	4	69.38
17	ehbp1	560857	ENSDART00000156251	24186007	24186242	15.37	235	15.37	2.96	100
17	rlf	562452	ENSDART00000092941	24597461	24598033	310.27	572	310.27	6.98	45.4
17	rlf	562452	ENSDART00000092941	24601406	24602105	29	699	29	3.91	96.91
17	stac	100005402	ENSDART00000154623	24757362	24757717	6.89	355	6.89	2.19	100
17	wdr43	317637	ENSDART00000112389	24833129	24833243	114.45	114	114.45	6.4	67.9
17	wdr43	317637	ENSDART00000112389	24834851	24835116	976.72	265	976.72	12.88	26.67
17	fam167b	556719	ENSDART00000170233	25395027	25395395	6.11	368	6.11	3.38	100
17	srrm1	406751	ENSDART00000121848	25435640	25436384	36.04	744	36.04	3.84	92.37
17	srrm1	406751	ENSDART00000121848	25437255	25437432	540.9	177	540.9	5.6	35.69
17	srrm1	406751	ENSDART00000121848	25439543	25439953	74.28	410	74.28	4.84	77.73
17	kcnh1a	560568	ENSDART00000029703	25765741	25765938	3.04	197	3.04	2.49	100
17	wapla	553345	ENSDART00000064817	25856670	25856931	14.03	261	14.03	2.84	100
17	wapla	553345	ENSDART00000064817	25864628	25864930	27.63	302	27.63	3.5	97.65
17	wapla	553345	ENSDART00000064817	25877514	25877733	20.78	219	20.78	3.26	100
17	ccser2a	793969	ENSDART00000122366	26537538	26538049	361.88	511	361.88	8.42	42.68
17	ndnfl	100148595	ENSDART00000153897	26569600	26569750	9.13	150	9.13	2.25	100
17	calm1a	406660	ENSDART00000034580	26713129	26714164	975.6	1035	975.6	6.73	26.68
17	nrde2	794348	ENSDART00000154492	26720704	26721090	19.98	386	19.98	2.49	100
17	larp1b	568156	ENSDART00000025096	26766104	26766159	37.84	55	37.84	2.07	91.23
17	larp1b	568156	ENSDART00000025096	26770973	26771199	687.17	226	687.17	9.36	31.56
17	larp1b	568156	ENSDART00000025096	26775419	26775537	33.17	118	33.17	2.55	93.98
17	pgrmc2	406378	ENSDART00000023470	26803469	26803898	40.15	429	40.15	3.97	90.33
17	ythdf2	393220	ENSDART00000186773	27418895	27419396	34.36	501	34.36	3.32	93.37
17	qkia	30471	ENSDART00000123588	27723489	27723840	3100	351	3100	22.63	13.61
17	qkia	30471	ENSDART00000123588	27748974	27749117	50.27	143	50.27	4.39	86.34
17	qkia	30471	ENSDART00000123588	27772717	27772834	2654.57	117	2654.57	8.15	14.82
17	qkia	30471	ENSDART00000123588	27783588	27783732	2026	144	2026	6.1	16.86
17	qkia	30471	ENSDART00000123588	27801559	27801647	89.94	88	89.94	4.17	73.06
17	qkia	30471	ENSDART00000169708	27803365	27803788	516.17	423	516.17	7.72	36.23
17	hectd1	100002034	ENSDART00000076344	28675113	28675360	3.6	247	3.6	3.2	100
17	hectd1	100002034	ENSDART00000076344	28682864	28683087	96.57	223	96.57	4.53	71.71
17	hectd1	100002034	ENSDART00000164981	28690592	28690814	26.42	222	26.42	4.74	98.5
17	strn3	563124	ENSDART00000126967	28706945	28707418	139.15	473	139.15	6.06	63.2
17	strn3	563124	ENSDART00000126967	28724754	28724931	138.29	177	138.29	5.1	63.34
17	prkd1	557123	ENSDART00000153937	28968380	28969081	21.02	701	21.02	4.32	100
17	foxg1a	30274	ENSDART00000104204	29118496	29119304	3.55	808	3.55	3.26	100
17	esrrga	405890	ENSDART00000009104	29901934	29902066	903.76	132	903.76	15.7	27.62
17	lpin1	799099	ENSDART00000153939	30448451	30448636	11.52	185	11.52	2.49	100
17	itsn2b	445153	ENSDART00000087111	30493168	30493926	3100	758	3100	163.64	13.61
17	itsn2b	445153	ENSDART00000087111	30496217	30496357	376.78	140	376.78	9.18	41.77
17	itsn2b	445153	ENSDART00000087111	30497996	30498146	1633.29	150	1633.29	14.4	19.11
17	itsn2b	445153	ENSDART00000087111	30500082	30500345	3100	263	3100	31.66	13.61
17	itsn2b	445153	ENSDART00000087111	30501728	30501842	2025.12	114	2025.12	15.21	16.82
17	nhsl1a	566695	ENSDART00000076739	30589946	30590454	17.97	508	17.97	3.14	100
17	yy1a	322397	ENSDART00000062811	30862628	30863252	52.83	624	52.83	4.1	85.51
17	disp2	405793	ENSDART00000062887	31185275	31185503	12.99	228	12.99	3.02	100
17	rpusd2	565088	ENSDART00000086511	31211981	31212418	14.92	437	14.92	2.73	100
17	znf839	566882	ENSDART00000154196	31632558	31633425	211.22	867	211.22	7.79	53.65
17	arhgap5	795752	ENSDART00000155073	31739417	31739639	50.25	222	50.25	3.91	86.34
17	arhgap5	795752	ENSDART00000086696	31742922	31743548	3.05	626	3.05	2.24	100
17	klf11b	559076	ENSDART00000145487	32366842	32367642	524.16	800	524.16	8.53	35.95
17	klf11b	559076	ENSDART00000145487	32368374	32368623	109.32	249	109.32	4.44	69.05
17	ywhaqb	335195	ENSDART00000018423	32503088	32503479	1809.83	391	1809.83	7.92	18.24
17	gcfc2	559280	ENSDART00000123399	32535853	32536084	152.08	231	152.08	6.34	61.39
17	smyd2a	541423	ENSDART00000077459	32779123	32779556	188.92	433	188.92	4.91	56.25
17	efr3ba	560858	ENSDART00000040346	33288996	33289349	311.97	353	311.97	8.56	45.3
17	dnajc27	402784	ENSDART00000123114	33300134	33300299	15.02	165	15.02	3.44	100
17	pth2	402812	ENSDART00000033691	33498220	33498701	104.83	481	104.83	5.09	69.49
17	fut8a	797512	ENSDART00000132294	33719414	33719504	3.02	90	3.02	2.07	100
17	fut8a	797512	ENSDART00000132294	33871239	33871402	40.13	163	40.13	3.03	90.35
17	eif2s1a	321807	ENSDART00000006058	34253697	34254062	58.29	365	58.29	3.71	83.61
17	myo6b	445472	ENSDART00000042203	36724692	36724771	101.04	79	101.04	4.56	70.44
17	myo6b	445472	ENSDART00000042203	36733806	36734015	174.89	209	174.89	5.33	58.21
17	dnmt3ab	553189	ENSDART00000151921	36992761	36992808	36.46	47	36.46	4.74	92.06
17	dnmt3ab	553189	ENSDART00000151921	37054808	37054959	976.13	151	976.13	16.82	26.65
17	asxl2	100150267	ENSDART00000190963	37194964	37195221	26.4	257	26.4	3.02	98.51
17	kif3cb	550547	ENSDART00000128715	37212465	37214196	287.4	1731	287.4	10.45	47.26
17	hadhab	793834	ENSDART00000076009	37252142	37252390	21.79	248	21.79	2.9	100
17	ptgr2	553234	ENSDART00000154414	37291347	37291557	20.62	210	20.62	3.32	100
17	elmsan1b	560411	ENSDART00000075978	37322955	37323316	3.43	361	3.43	2.43	100
17	ccdc88c	553231	ENSDART00000062010	38661891	38662887	1585.87	996	1585.87	18.13	19.45
17	crim1	404210	ENSDART00000050534	38928613	38929469	47.2	856	47.2	3.06	87.39
17	eprs	562037	ENSDART00000075743	39728882	39729151	460.37	269	460.37	6.59	38.33
17	eprs	562037	ENSDART00000075743	39732467	39732677	33.58	210	33.58	4.41	93.83
17	slc4a1ap	562351	ENSDART00000046003	40879330	40880183	47.32	853	47.32	2.94	87.34
17	slc4a1ap	562351	ENSDART00000046003	40883211	40883404	145.13	193	145.13	4.21	62.19
17	slc4a1ap	562351	ENSDART00000046003	40890238	40890449	14.9	211	14.9	3.26	100
17	fosl2	558921	ENSDART00000059480	41313647	41314309	16.03	662	16.03	3.28	100
17	gskip	406744	ENSDART00000055541	43013663	43013909	42.68	246	42.68	3.67	89.3
17	itpk1b	100148744	ENSDART00000156418	43399651	43400039	13.13	388	13.13	2.84	100
17	hspa4l	562019	ENSDART00000155313	43437525	43437651	44.16	126	44.16	2.79	88.61
17	hspa4l	562019	ENSDART00000155313	43453467	43453619	9.42	152	9.42	2.81	100
17	chmp3	406621	ENSDART00000055487	43473676	43473798	5.52	122	5.52	2.78	100
17	ahsa1b	321945	ENSDART00000157530	43859265	43859456	51.5	191	51.5	3.97	85.82
17	ahsa1b	321945	ENSDART00000157530	43863459	43863700	42.44	241	42.44	3.23	89.48
17	ktn1	368207	ENSDART00000017376	43975620	43975724	84.77	104	84.77	3.2	74.71
17	tmem260	559650	ENSDART00000189067	44193811	44194326	5.76	515	5.76	2.55	100
17	ngb	100000711	ENSDART00000165850	44967634	44968407	245.81	773	245.81	5.69	50.43
17	aldh6a1	436647	ENSDART00000075520	45104455	45104727	7.93	272	7.93	2.31	100
17	ezra	403009	ENSDART00000124911	45440051	45440215	55.52	164	55.52	3.73	84.59
17	ezra	403009	ENSDART00000124911	45441103	45441234	25.59	131	25.59	3.38	99.12
17	ezra	403009	ENSDART00000124911	45444033	45444312	8.18	279	8.18	4.09	100
17	kif26ab	58004	ENSDART00000035152	45987302	45987702	198.44	400	198.44	6.81	55.06
17	alk	563509	ENSDART00000150116	47232303	47232402	340.56	99	340.56	7.76	43.45
17	alk	563509	ENSDART00000150116	47233735	47233906	614.5	171	614.5	9.95	33.52
17	tfb1m	767802	ENSDART00000059658	49225596	49225724	86.18	128	86.18	6.52	74.36
17	AREL1	100332031	ENSDART00000179706	49485118	49485514	10.74	396	10.74	2.78	100
17	galnt16	799387	ENSDART00000156460	50127647	50127969	48.34	322	48.34	4.09	86.97
17	ddhd1a	562868	ENSDART00000127374	50657603	50658139	3.16	536	3.16	2.37	100
17	aqr	393436	ENSDART00000130412	51020113	51020395	3100	282	3100	21.21	13.61
17	nol10	393206	ENSDART00000004379	51719936	51720230	57.1	294	57.1	3.85	83.94
17	numb	692064	ENSDART00000103350	51825183	51826243	131.21	1060	131.21	5.37	64.5
17	numb	692064	ENSDART00000017329	51828863	51829016	8.89	153	8.89	2.25	100
17	fam98b	780841	ENSDART00000084268	52632093	52632445	95.15	352	95.15	5.27	71.87
17	fam98b	780841	ENSDART00000084268	52632880	52633048	17	168	17	2.73	100
17	meis2a	170454	ENSDART00000158273	52822421	52822978	11.79	557	11.79	2.5	100
17	meis2a	170454	ENSDART00000161414	52915655	52915741	12.17	86	12.17	2.84	100
17	meis2a	170454	ENSDART00000161414	52919810	52920475	498.27	665	498.27	9.54	36.82
17	ddx24	553462	ENSDART00000158313	53296876	53296931	62.24	55	62.24	2.31	81.96
17	ddx24	553462	ENSDART00000158313	53298391	53298871	3100	480	3100	17.39	13.61
17	unm_sa911	100334992	ENSDART00000026879	53349625	53350071	129.5	446	129.5	5.27	64.75
17	srsf10b	393505	ENSDART00000101091	53427946	53428156	5.72	210	5.72	2.31	100
18	gabpb1	768285	ENSDART00000044387	81960	82218	287.72	258	287.72	7.58	47.23
18	usp8	565434	ENSDART00000151550	95769	95936	1320.73	167	1320.73	14.42	22.75
18	usp8	565434	ENSDART00000151550	98137	98294	3100	157	3100	36.93	13.61
18	usp8	565434	ENSDART00000151550	100779	101208	62.54	429	62.54	4.84	81.95
18	tarsl2	100330276	ENSDART00000147430	211628	212444	3100	816	3100	36.62	13.61
18	tarsl2	100330276	ENSDART00000147430	214656	214768	84.77	112	84.77	3.32	74.71
18	lsm14ab	406800	ENSDART00000157434	302795	303140	252.88	345	252.88	6.12	50.16
18	lsm14ab	406800	ENSDART00000157434	321723	321979	388.78	256	388.78	8.89	41.28
18	lsm14ab	406800	ENSDART00000157434	324708	325560	143.24	852	143.24	7.22	62.64
18	nedd4a	619412	ENSDART00000159464	577449	577613	14.5	164	14.5	2.43	100
18	nedd4a	619412	ENSDART00000159464	584867	585104	3.32	237	3.32	2.25	100
18	ccpg1	492785	ENSDART00000170827	2202558	2202827	130.06	269	130.06	6.4	64.72
18	fam168a	751761	ENSDART00000160228	2837562	2837735	158.89	173	158.89	4.2	60.45
18	pak1	373103	ENSDART00000164724	3169774	3170008	261.03	234	261.03	4.68	49.75
18	pak1	373103	ENSDART00000164724	3220564	3220781	12.07	217	12.07	2.75	100
18	pak1	373103	ENSDART00000166580	3243291	3243484	10.74	193	10.74	2.62	100
18	pak1	373103	ENSDART00000166580	3251582	3251620	12.89	38	12.89	2.37	100
18	pak1	373103	ENSDART00000164724	3255554	3255674	366.09	120	366.09	7.9	42.27
18	pak1	373103	ENSDART00000164724	3259652	3259932	1273.21	280	1273.21	13.6	23.37
18	pak1	373103	ENSDART00000164724	3265474	3265538	5.76	64	5.76	2.43	100
18	gdpd4a	100333025	ENSDART00000160857	3356380	3356487	4.08	107	4.08	4.41	100
18	golim4a	100000956	ENSDART00000183109	5195245	5195333	30.5	88	30.5	3.02	96.12
18	golim4a	100000956	ENSDART00000183109	5197827	5198007	29.7	180	29.7	2.78	96.64
18	golim4a	100000956	ENSDART00000183109	5199599	5199676	4.16	77	4.16	2.37	100
18	golim4a	100000956	ENSDART00000183109	5202745	5203002	212.86	257	212.86	5.81	53.39
18	golim4a	100000956	ENSDART00000183109	5209102	5209258	62.24	156	62.24	3.85	81.96
18	myef2	641483	ENSDART00000082504	5234876	5235034	3.05	158	3.05	2.78	100
18	myef2	641483	ENSDART00000082504	5237042	5237138	1029.53	96	1029.53	12.97	26.28
18	myef2	641483	ENSDART00000082504	5238842	5238881	43.5	39	43.5	2.78	88.93
18	myef2	641483	ENSDART00000082504	5242287	5242473	569.46	186	569.46	7.46	35.01
18	myef2	641483	ENSDART00000097960	5248240	5248404	881.03	164	881.03	11.8	27.73
18	bloc1s6	791215	ENSDART00000142945	5506024	5506392	3136.94	368	3136.94	10.22	25
18	bloc1s6	791215	ENSDART00000142945	5508968	5509092	4.01	124	4.01	2.36	100
18	RGS9BP	562687	ENSDART00000128722	5781318	5781854	84.06	536	84.06	4.8	74.89
18	nob1	557254	ENSDART00000151727	5866260	5866530	177.23	270	177.23	5.07	57.93
18	iqsec3b	555340	ENSDART00000161263	6476417	6477150	12.3	733	12.3	3.46	100
18	fkbp4	321795	ENSDART00000024576	6536292	6536710	9.97	418	9.97	2.53	100
18	lmf2a	571852	ENSDART00000111343	6727432	6727914	945.91	482	945.91	13.98	27
18	ppp6r2b	570360	ENSDART00000175747	6827114	6827242	20.97	128	20.97	2.72	100
18	ppp6r2b	570360	ENSDART00000135206	6842154	6842267	8.25	113	8.25	2.67	100
18	glipr1b	393547	ENSDART00000041429	7345416	7345695	6.47	279	6.47	2.25	100
18	shank3a	557701	ENSDART00000091805	7738902	7739016	21.03	114	21.03	2.73	100
18	shank3a	557701	ENSDART00000091805	7810029	7810214	687.29	185	687.29	12.37	31.57
18	shank3a	557701	ENSDART00000151490	8029660	8030073	31.56	413	31.56	3.67	95.06
18	pclob	565842	ENSDART00000160284	9615146	9615421	56.6	275	56.6	4.44	84.18
18	pclob	565842	ENSDART00000160284	9617822	9618712	122.21	890	122.21	2.86	66.16
18	mical3a	402881	ENSDART00000028938	10828702	10828858	5.16	156	5.16	2.51	100
18	mical3a	402881	ENSDART00000028938	10872145	10872236	198.41	91	198.41	5.45	55.05
18	mical3a	402881	ENSDART00000028938	10877392	10877588	3100	196	3100	23.72	13.61
18	mical3a	402881	ENSDART00000161990	10879431	10879670	3100	239	3100	23.34	13.61
18	mical3a	402881	ENSDART00000147613	10888668	10890091	22.39	1423	22.39	3.96	100
18	mical3a	402881	ENSDART00000147613	10890139	10890538	810.53	399	810.53	14.09	29.09
18	mical3a	402881	ENSDART00000147613	10896127	10896235	429.79	108	429.79	6.22	39.89
18	mical3a	402881	ENSDART00000133555	10914286	10914386	342.33	100	342.33	7.58	43.43
18	mical3a	402881	ENSDART00000133555	10919464	10919538	96.78	74	96.78	3.91	71.7
18	mical3a	402881	ENSDART00000147613	10921198	10921470	1574.51	272	1574.51	10.42	19.49
18	bicd1a	556758	ENSDART00000112671	12058402	12058618	6.2	216	6.2	2.8	100
18	fgd4a	556216	ENSDART00000162067	12147970	12148058	114.81	88	114.81	5.39	67.69
18	fgd4a	556216	ENSDART00000168386	12206869	12207281	555.73	412	555.73	8.31	35.35
18	fam107b	386641	ENSDART00000033248	12276987	12277682	7.46	695	7.46	2.5	100
18	fam107b	386641	ENSDART00000033248	12280145	12280302	69.31	157	69.31	3.15	79.46
18	fam107b	386641	ENSDART00000033248	12291912	12292090	21.93	178	21.93	2.19	100
18	hipk2	557551	ENSDART00000090335	12464690	12465374	17.69	684	17.69	3.31	100
18	hipk2	557551	ENSDART00000062343	12467628	12467876	52.04	248	52.04	3.07	85.68
18	hipk2	557551	ENSDART00000062343	12469932	12470253	12.49	321	12.49	2.86	100
18	hipk2	557551	ENSDART00000062343	12471185	12471365	101.45	180	101.45	4.14	70.32
18	hipk2	557551	ENSDART00000062343	12475766	12475897	132.84	131	132.84	4.38	64.06
18	hipk2	557551	ENSDART00000062343	12484543	12484665	13.82	122	13.82	2.84	100
18	hipk2	557551	ENSDART00000062343	12487274	12487497	16.84	223	16.84	2.43	100
18	hipk2	557551	ENSDART00000062343	12495313	12495498	114.87	185	114.87	4.21	67.73
18	klhl36	553604	ENSDART00000039585	13198887	13199260	9.22	373	9.22	2.9	100
18	plcg2	561747	ENSDART00000185684	13245658	13245905	9.41	247	9.41	2.84	100
18	cmip	561893	ENSDART00000091512	13344971	13345343	6.58	372	6.58	2.75	100
18	hsbp1b	393727	ENSDART00000061435	14334750	14334874	59.26	124	59.26	4.08	83.13
18	uri1	560572	ENSDART00000132249	14693681	14694086	9.94	405	9.94	2.61	100
18	uri1	560572	ENSDART00000132249	14698807	14699015	529.61	208	529.61	8.04	35.89
18	mlc1	559990	ENSDART00000091729	14936982	14937230	70.98	248	70.98	3.85	78.81
18	mlc1	559990	ENSDART00000091729	14941657	14941840	3100	183	3100	28.85	13.61
18	ppfibp1b	561961	ENSDART00000172690	15508361	15508516	171.06	155	171.06	5.15	58.72
18	ppfibp1b	561961	ENSDART00000159915	15512730	15512851	157.9	121	157.9	5.17	60.54
18	ppfibp1b	561961	ENSDART00000159915	15514851	15514944	68.18	93	68.18	4.86	79.92
18	eea1	492695	ENSDART00000091349	15849311	15849424	3.91	113	3.91	2.01	100
18	eea1	492695	ENSDART00000091349	15852246	15852402	255.31	156	255.31	5.87	49.95
18	eea1	492695	ENSDART00000091349	15863270	15863609	53.34	339	53.34	3.87	85.3
18	eea1	492695	ENSDART00000091349	15871251	15871582	43.02	331	43.02	4.36	89.2
18	eea1	492695	ENSDART00000091349	15874713	15874899	317.59	186	317.59	4.64	44.85
18	eea1	492695	ENSDART00000091349	15876384	15876570	464.39	186	464.39	7.11	38.08
18	eea1	492695	ENSDART00000091349	15877524	15877763	1530.21	239	1530.21	13.84	19.94
18	eea1	492695	ENSDART00000091349	15878637	15878758	32.65	121	32.65	3.38	94.49
18	sspn	641583	ENSDART00000061189	16123052	16123222	22.75	170	22.75	3.55	100
18	bhlhe41	563771	ENSDART00000061106	16125851	16126008	1010.62	157	1010.62	8.27	26.58
18	lrriq1	565257	ENSDART00000133042	16193956	16194168	198.04	212	198.04	7.76	55.11
18	lrriq1	565257	ENSDART00000133042	16196122	16196825	1488.99	703	1488.99	11.97	20.35
18	eif4g2b	334618	ENSDART00000079758	16722482	16722698	9.44	216	9.44	2.87	100
18	swap70b	562490	ENSDART00000100105	16885267	16885434	39.46	167	39.46	3.08	90.76
18	swap70b	562490	ENSDART00000100105	16885976	16886084	27.05	108	27.05	2.78	98.08
18	swap70b	562490	ENSDART00000100105	16894471	16894653	193.23	182	193.23	6.34	55.61
18	zc3h18	555770	ENSDART00000090446	17130745	17131032	2832.54	287	2832.54	23.76	14.07
18	zc3h18	555770	ENSDART00000090446	17134544	17134659	36.3	115	36.3	3.32	92.22
18	zc3h18	555770	ENSDART00000090446	17141883	17141921	230.48	38	230.48	3.73	52.12
18	zc3h18	555770	ENSDART00000090446	17144211	17144927	3100	716	3100	45.06	13.61
18	herpud1	565499	ENSDART00000151850	17604424	17604790	5.28	366	5.28	2.67	100
18	cbln1	436793	ENSDART00000145342	18104234	18104764	193.03	530	193.03	7.58	55.64
18	n4bp1	327327	ENSDART00000080174	18421064	18421533	9.38	469	9.38	3.02	100
18	arih1	327005	ENSDART00000019581	18879732	18880197	140.15	465	140.15	4.92	63.16
18	megf11	563468	ENSDART00000090855	19245405	19245526	61.98	121	61.98	3.97	82.11
18	snapc5	492409	ENSDART00000090413	19487743	19488205	538.31	462	538.31	7.38	35.86
18	snapc5	492409	ENSDART00000090413	19490472	19490588	232.25	116	232.25	5.13	51.89
18	morf4l1	436877	ENSDART00000139441	20037841	20037928	43.16	87	43.16	3.38	89.08
18	ctcf	415104	ENSDART00000079139	22285991	22286139	48.93	148	48.93	3.85	86.85
18	ctcf	415104	ENSDART00000079139	22288191	22288431	139.44	240	139.44	5.51	63.22
18	ctcf	415104	ENSDART00000079139	22288841	22289184	82.47	343	82.47	5.18	75.35
18	cfdp1	567870	ENSDART00000115388	22417009	22417142	34.55	133	34.55	3.08	93.24
18	cfdp1	567870	ENSDART00000115388	22418152	22418372	65.97	220	65.97	3.97	80.62
18	bcar1	568309	ENSDART00000128965	22630609	22631299	30.33	690	30.33	3.79	96.21
18	bcar1	568309	ENSDART00000128965	22685382	22686346	168.22	964	168.22	7.35	59.03
18	gnao1a	393760	ENSDART00000149685	22793464	22793872	639.39	408	639.39	7.92	32.85
18	mef2aa	30564	ENSDART00000171594	23193764	23193987	2380.74	223	2380.74	19.5	15.25
18	mef2aa	30564	ENSDART00000148106	23200183	23200320	1002.95	137	1002.95	7.7	26.55
18	mef2aa	30564	ENSDART00000148106	23249356	23249572	3100	216	3100	14.61	13.61
18	mef2aa	30564	ENSDART00000005740	23355471	23356077	116.81	606	116.81	5.68	67.16
18	nr2f2	30424	ENSDART00000130163	23868649	23868853	3.41	204	3.41	2.07	100
18	nr2f2	30424	ENSDART00000130163	23874581	23875370	160.39	789	160.39	6.26	60.23
18	rgma	414272	ENSDART00000191345	24921942	24922365	5.52	423	5.52	2.55	100
18	chd2	569795	ENSDART00000085735	24945639	24945756	14.24	117	14.24	2.78	100
18	chd2	569795	ENSDART00000085735	24946609	24946747	57.32	138	57.32	3.79	83.85
18	fam174b	798908	ENSDART00000099476	25003206	25003743	30.77	537	30.77	4.22	95.8
18	sema4ba	572261	ENSDART00000143899	25905380	25905387	16.67	7	16.67	3.55	100
18	znf710a	327348	ENSDART00000015712	26088813	26090081	390.8	1268	390.8	9.8	41.22
18	hipk3b	569156	ENSDART00000142336	27926836	27927988	3100	1152	3100	17.45	13.61
18	hipk3b	569156	ENSDART00000142336	27991487	27991630	37.87	143	37.87	3.26	91.4
18	hipk3b	569156	ENSDART00000142336	27993079	27993767	319.84	688	319.84	5.26	44.76
18	spon1a	58027	ENSDART00000016983	28876450	28876717	244.83	267	244.83	4.28	50.58
18	spon1a	58027	ENSDART00000016983	28879478	28880119	128.97	641	128.97	5.21	64.88
18	gse1	567033	ENSDART00000165450	30453141	30453353	5.04	212	5.04	2.31	100
18	gse1	567033	ENSDART00000140908	30463734	30464054	3100	320	3100	34.09	13.61
18	gse1	567033	ENSDART00000140908	30465325	30465656	106.26	331	106.26	4.17	69.4
18	gse1	567033	ENSDART00000140908	30466595	30467206	264.82	611	264.82	6.82	49.37
18	gse1	567033	ENSDART00000140908	30468945	30469207	28.72	262	28.72	3.09	96.98
18	dhx36	569072	ENSDART00000165660	31610743	31611007	3100	264	3100	27.86	13.61
18	gmps	393559	ENSDART00000109535	34189271	34189375	3.69	104	3.69	2.22	100
18	tiparp	563506	ENSDART00000159306	34599314	34599455	54.04	141	54.04	5.39	85.22
18	cfap45	325276	ENSDART00000098292	35184774	35184968	323.01	194	323.01	8.89	44.51
18	ryr1b	570245	ENSDART00000036015	35506220	35506529	210.33	309	210.33	6.49	53.78
18	ryr1b	570245	ENSDART00000036015	35508009	35508181	3100	172	3100	20.14	13.61
18	ryr1b	570245	ENSDART00000036015	35509326	35510536	3100	1210	3100	21.7	13.61
18	ryr1b	570245	ENSDART00000036015	35604605	35604806	330.06	201	330.06	7.86	44.04
18	ryr1b	570245	ENSDART00000036015	35607294	35607840	3100	546	3100	60.54	13.61
18	ryr1b	570245	ENSDART00000036015	35609428	35609796	24.54	368	24.54	2.9	100
18	ryr1b	570245	ENSDART00000036015	35736543	35736591	53.19	48	53.19	4.15	85.36
18	hnrnpul1	406555	ENSDART00000059360	35814503	35814761	2231.63	258	2231.63	10.87	16.08
18	hnrnpul1	406555	ENSDART00000059360	35816358	35816524	331.78	166	331.78	7.44	43.95
18	clasrp	555304	ENSDART00000127825	36627237	36627297	45.37	60	45.37	2.25	88.14
18	ttc9b	559732	ENSDART00000098958	36806544	36807217	994.29	673	994.29	11.35	26.55
18	map3k10	560932	ENSDART00000088309	36951565	36952100	19.21	535	19.21	3.85	100
18	map3k10	560932	ENSDART00000088309	36956596	36956732	12.91	136	12.91	2.73	100
18	map3k10	560932	ENSDART00000088309	36959609	36959856	6.82	247	6.82	2.83	100
18	map3k10	560932	ENSDART00000088309	36963167	36963343	28.37	176	28.37	2.9	97.29
18	sipa1l3	561005	ENSDART00000147385	37178202	37178439	13.22	237	13.22	3.14	100
18	tbcb	337350	ENSDART00000078053	37265136	37265233	20.52	97	20.52	3.01	100
18	tbcb	337350	ENSDART00000078053	37267359	37267551	45.55	192	45.55	3.06	88.15
18	yap1	561411	ENSDART00000098914	37300756	37300929	249.03	173	249.03	5.95	50.29
18	yap1	561411	ENSDART00000098914	37309763	37309877	90.43	114	90.43	3.44	73.06
18	yap1	561411	ENSDART00000098914	37313062	37313181	135.57	119	135.57	4.74	63.63
18	yap1	561411	ENSDART00000098914	37351265	37351501	34.32	236	34.32	3.91	93.36
18	luzp2	100137118	ENSDART00000111301	37838485	37838748	20.62	263	20.62	2.9	100
18	luzp2	100137118	ENSDART00000111301	37840229	37840301	18.01	72	18.01	2.19	100
18	luzp2	100137118	ENSDART00000146120	38087792	38088099	1802.07	307	1802.07	12.84	18.26
18	nucb2b	326050	ENSDART00000052703	38199431	38199617	304.24	186	304.24	6.16	46.08
18	nucb2b	326050	ENSDART00000052703	38203082	38203175	73.63	93	73.63	5.04	77.95
18	nat10	393617	ENSDART00000076399	38216809	38217033	111.81	224	111.81	5.69	68.35
18	nat10	393617	ENSDART00000076399	38220266	38220340	9.85	74	9.85	2.43	100
18	caprin1b	406341	ENSDART00000098889	38263870	38263953	5.54	83	5.54	2.01	100
18	fam214a	555595	ENSDART00000129750	38774583	38775388	83	805	83	5.5	75.09
18	arpp19a	393603	ENSDART00000041597	38885308	38885407	317.13	99	317.13	7.46	44.87
18	myo5aa	562188	ENSDART00000133618	38934636	38934813	74.93	177	74.93	3.01	77.58
18	bcl2l10	373113	ENSDART00000122377	39108717	39109128	55.52	411	55.52	5.51	84.59
18	leo1	404599	ENSDART00000077694	39292910	39293338	3100	428	3100	100.66	13.61
18	leo1	404599	ENSDART00000077694	39297878	39297976	3100	98	3100	41.46	13.61
18	leo1	404599	ENSDART00000077694	39303010	39303203	3100	193	3100	26.32	13.61
18	leo1	404599	ENSDART00000077694	39306823	39306959	177.5	136	177.5	4.95	57.93
18	leo1	404599	ENSDART00000077694	39313093	39313273	209.31	180	209.31	4.44	53.99
18	leo1	404599	ENSDART00000077694	39316411	39316513	320.16	102	320.16	6.28	44.7
18	leo1	404599	ENSDART00000077694	39318833	39319523	2821.47	690	2821.47	15.45	14.11
18	leo1	404599	ENSDART00000077694	39321406	39321484	42.79	78	42.79	2.43	89.28
18	scg3	393730	ENSDART00000122930	39460214	39460458	2812.32	244	2812.32	12.19	14.01
18	acadl	394156	ENSDART00000126978	39490436	39490574	3.28	138	3.28	2.37	100
18	tnfaip8l3	393322	ENSDART00000125116	39583378	39583601	226.22	223	226.22	6.75	52.4
18	dmxl2	378958	ENSDART00000169916	39722073	39722837	1645.81	764	1645.81	10.78	19.11
18	sema6dl	550377	ENSDART00000167134	40355407	40355580	3.26	173	3.26	2.96	100
18	akt2	378972	ENSDART00000026767	40711469	40712712	338.61	1243	338.61	9.54	43.38
18	akt2	378972	ENSDART00000026767	40737711	40737867	10.32	156	10.32	2.34	100
18	vaspb	550487	ENSDART00000098865	40785581	40785724	128.27	143	128.27	5.04	64.91
18	vaspb	550487	ENSDART00000098865	40792304	40792448	72.93	144	72.93	3.02	78.15
18	zbtb38	101882192	ENSDART00000171431	41211479	41211917	514.61	438	514.61	9.17	36.22
18	trip12	564866	ENSDART00000087566	41289372	41289530	4.11	158	4.11	2.54	100
18	baz1b	571727	ENSDART00000158503	41571953	41572273	4.36	320	4.36	2.61	100
18	baz1b	571727	ENSDART00000158503	41573573	41574310	18.06	737	18.06	3.72	100
18	baz1b	571727	ENSDART00000158503	41583384	41583571	1141.66	187	1141.66	13.98	25.24
18	baz1b	571727	ENSDART00000158503	41590934	41591415	3100	481	3100	18.61	13.61
18	bcl9l	449532	ENSDART00000077357	43898104	43900142	22.06	2038	22.06	3.38	100
18	aplp2	796801	ENSDART00000077125	44397253	44397353	164.51	100	164.51	3.9	59.6
18	aplp2	796801	ENSDART00000077125	44401878	44402007	11.54	129	11.54	2.18	100
18	aplp2	796801	ENSDART00000077125	44408810	44408944	5.21	134	5.21	2.16	100
18	aplp2	796801	ENSDART00000077125	44414486	44414654	28.68	168	28.68	2.37	96.98
18	aplp2	796801	ENSDART00000077125	44418108	44418314	3100	206	3100	28.38	13.61
18	aplp2	796801	ENSDART00000077125	44425069	44425311	3100	242	3100	25.77	13.61
18	aplp2	796801	ENSDART00000077125	44430895	44431008	92.98	113	92.98	4.05	72.51
18	spred3	568925	ENSDART00000125968	44598507	44599322	9.13	815	9.13	3.14	100
18	spred3	568925	ENSDART00000125968	44606184	44606350	120.03	166	120.03	5.75	66.55
18	spred3	568925	ENSDART00000173095	44610950	44611252	3100	302	3100	44.43	13.61
18	arfgap2	641490	ENSDART00000097328	44863280	44863333	142.24	53	142.24	3.26	62.82
18	arfgap2	641490	ENSDART00000097328	44866716	44866853	877.55	137	877.55	9.08	27.81
18	kifc3	568367	ENSDART00000138075	45550782	45550977	1428.57	195	1428.57	18.42	21.01
18	kifc3	568367	ENSDART00000077251	45574029	45574308	28.58	279	28.58	3.34	97.03
18	abcc5	336147	ENSDART00000087070	45818446	45818680	69.41	234	69.41	5	79.45
18	ap2m1b	394001	ENSDART00000151112	45955041	45955177	19.69	136	19.69	2.93	100
18	mmp23bb	550589	ENSDART00000024068	46003879	46004006	45.79	127	45.79	4.8	87.91
18	pcyt1ab	553770	ENSDART00000027772	46020027	46020138	1618.11	111	1618.11	20.62	19.37
18	daw1	556760	ENSDART00000024202	46392190	46392267	693.65	77	693.65	12.56	31.3
18	ube2q1	553603	ENSDART00000171207	50605341	50605491	998.78	150	998.78	10.28	26.49
18	ube2q1	553603	ENSDART00000159481	50611922	50612027	25.69	105	25.69	3.08	99.15
18	rap2b	414329	ENSDART00000160206	50707178	50708276	3.22	1098	3.22	4.15	100
18	tspan4a	436620	ENSDART00000174126	50804137	50804162	2976.51	25	2976.51	23.04	13.95
18	ddb1	393599	ENSDART00000169773	50826763	50826847	551.09	84	551.09	12.11	35.35
18	ddb1	393599	ENSDART00000169773	50828373	50828503	452.46	130	452.46	8.86	38.97
18	ddb1	393599	ENSDART00000169773	50836923	50837082	4.59	159	4.59	2.97	100
18	PDPR	100330789	ENSDART00000174139	50840238	50840553	10.11	315	10.11	4.6	100
18	cttn	445561	ENSDART00000017053	50914530	50914915	224.9	385	224.9	6.49	52.42
18	cttn	445561	ENSDART00000008696	50916109	50916258	162.39	149	162.39	4.46	59.97
18	ppfia1	100003520	ENSDART00000158768	50966531	50966678	83.55	147	83.55	4.74	74.94
18	ppfia1	100003520	ENSDART00000158768	50967816	50967948	248.58	132	248.58	8.18	50.39
18	ppfia1	100003520	ENSDART00000158768	50968524	50968704	237.74	180	237.74	5.63	51.03
19	dnajc8	724001	ENSDART00000165587	69237	69553	1253.96	316	1253.96	8.04	23.57
19	rnf139	100144552	ENSDART00000053622	173046	173850	479.8	804	479.8	9.56	37.39
19	tmem65	100005403	ENSDART00000111580	177454	177674	888.3	220	888.3	12.01	27.74
19	tmem65	100005403	ENSDART00000111580	183505	183573	16.71	68	16.71	3.67	100
19	syngap1a	100034485	ENSDART00000137880	261294	261439	86.47	145	86.47	5.92	74.19
19	dus3l	393647	ENSDART00000165371	428589	429153	604.52	564	604.52	9.8	33.83
19	akap9	565037	ENSDART00000110495	551984	552342	158.15	358	158.15	5.33	60.5
19	akap9	565037	ENSDART00000110495	553601	553754	2838.96	153	2838.96	9.92	14.01
19	akap9	565037	ENSDART00000110495	555501	555588	1842.71	87	1842.71	7.42	17.8
19	akap9	565037	ENSDART00000110495	560158	562303	3100	2145	3100	11.14	13.61
19	akap9	565037	ENSDART00000110495	571978	572456	234.37	478	234.37	4.59	51.57
19	akap9	565037	ENSDART00000110495	573019	573170	478.57	151	478.57	7.96	37.51
19	akap9	565037	ENSDART00000110495	575197	575543	3100	346	3100	15.86	13.61
19	akap9	565037	ENSDART00000110495	578296	578507	10.47	211	10.47	2.67	100
19	akap9	565037	ENSDART00000110495	583680	583758	10.34	78	10.34	2.67	100
19	fhod3a	564742	ENSDART00000146050	751984	752332	67.53	348	67.53	4.32	80.25
19	nrm	570027	ENSDART00000093304	817208	817332	356.95	124	356.95	3.55	43.1
19	ppp1r18	570052	ENSDART00000142287	826061	827279	77.78	1218	77.78	5.45	76.62
19	RNF5	100537822	ENSDART00000113368	935564	935764	1375.53	200	1375.53	11.94	21.98
19	RNF5	100537822	ENSDART00000113368	940890	940983	18.75	93	18.75	3.61	100
19	zdhhc3b	777709	ENSDART00000081779	1010314	1010572	10.24	258	10.24	2.37	100
19	scrt1a	564658	ENSDART00000163539	1185033	1185677	11.63	644	11.63	3.2	100
19	dgat1a	325875	ENSDART00000158946	1370503	1370765	3.38	262	3.38	2.37	100
19	bop1	777627	ENSDART00000137020	3055960	3056183	6.06	223	6.06	2.07	100
19	hsf1	58123	ENSDART00000082353	3080263	3080919	31.6	656	31.6	4.42	95
19	stm	386700	ENSDART00000105174	3149201	3149972	2646.21	771	2646.21	10.09	14.87
19	stm	386700	ENSDART00000105174	3152059	3152125	5.06	66	5.06	2.36	100
19	stm	386700	ENSDART00000074620	3156117	3156183	180.23	66	180.23	3.42	57.43
19	stm	386700	ENSDART00000074620	3157669	3157708	32.51	39	32.51	2.5	94.56
19	stm	386700	ENSDART00000105174	3158187	3158226	41.74	39	41.74	2.82	89.85
19	stm	386700	ENSDART00000074620	3159074	3159113	125.27	39	125.27	4.2	65.37
19	stm	386700	ENSDART00000074620	3161351	3161390	234.44	39	234.44	6.19	51.6
19	stm	386700	ENSDART00000074620	3163564	3163609	25.57	45	25.57	3.61	99.14
19	hivep1	100000517	ENSDART00000168139	3386725	3387949	3.9	1224	3.9	2.86	100
19	thrap3b	407984	ENSDART00000168377	3865872	3866491	375.87	619	375.87	6.29	41.8
19	thrap3b	407984	ENSDART00000168377	3868339	3868613	1340.68	274	1340.68	11.63	22.52
19	map7d1b	796270	ENSDART00000159605	3931871	3931922	250.07	51	250.07	7.76	50.26
19	map7d1b	796270	ENSDART00000159605	3933100	3933205	3100	105	3100	27.96	13.61
19	map7d1b	796270	ENSDART00000159605	3935250	3935410	3100	160	3100	20.31	13.61
19	map7d1b	796270	ENSDART00000159605	3937832	3938115	3100	283	3100	18.95	13.61
19	map7d1b	796270	ENSDART00000159605	3958293	3958402	165.53	109	165.53	5.69	59.52
19	map7d1b	796270	ENSDART00000159605	3959479	3959643	3100	164	3100	16.68	13.61
19	map7d1b	796270	ENSDART00000159605	3968846	3968915	2025.41	69	2025.41	19.49	16.84
19	map7d1b	796270	ENSDART00000159605	3973448	3973643	438.59	195	438.59	5.49	39.56
19	map7d1b	796270	ENSDART00000159605	4009915	4010263	11.08	348	11.08	4.27	100
19	meaf6	445300	ENSDART00000159215	4027595	4027785	266.6	190	266.6	6.04	49.09
19	cdk12	100149834	ENSDART00000093402	4866675	4867359	121.69	684	121.69	4.78	66.19
19	ppp1r1b	100884132	ENSDART00000101658	4912816	4913141	22.17	325	22.17	3.38	100
19	ppp1r1b	100884132	ENSDART00000101658	4955241	4955361	8.89	120	8.89	2.73	100
19	ppp1r1b	100884132	ENSDART00000101658	4958491	4958886	333.34	395	333.34	8.18	43.81
19	chd4a	558344	ENSDART00000130062	5011044	5011200	258.94	156	258.94	4.94	49.81
19	chd4a	558344	ENSDART00000130062	5013572	5013807	139.54	235	139.54	3.17	63.22
19	chd4a	558344	ENSDART00000130062	5016234	5016397	19.2	163	19.2	3.06	100
19	chd4a	558344	ENSDART00000130062	5022251	5022429	10.67	178	10.67	2.73	100
19	chd4a	558344	ENSDART00000130062	5048752	5048980	45.04	228	45.04	4.55	88.31
19	tpi1a	192309	ENSDART00000037007	5097298	5097334	56.36	36	56.36	2.19	84.36
19	tpi1a	192309	ENSDART00000037007	5100127	5100260	96.49	133	96.49	4.39	71.71
19	stx1b	58038	ENSDART00000174611	5207277	5207361	23.06	84	23.06	2.2	100
19	stx1b	58038	ENSDART00000081951	5254350	5254699	3100	349	3100	15.8	13.61
19	krt91	445051	ENSDART00000000221	5380202	5380770	71.63	568	71.63	5.27	78.56
19	eif1b	322237	ENSDART00000132874	5418005	5418247	40.56	242	40.56	2.9	90.29
19	jupb	100330886	ENSDART00000148794	5480326	5480517	18.13	191	18.13	3.5	100
19	jupb	100330886	ENSDART00000148794	5543672	5543819	6.08	147	6.08	2.61	100
19	wipf2b	415255	ENSDART00000011025	5611302	5611968	206.62	666	206.62	4.92	54.33
19	wipf2b	415255	ENSDART00000011025	5615562	5615766	17.56	204	17.56	2.84	100
19	wipf2b	415255	ENSDART00000011025	5617762	5617864	20.94	102	20.94	2.84	100
19	gsk3aa	560194	ENSDART00000143941	6060288	6060874	181.49	586	181.49	6.81	57.23
19	gsk3aa	560194	ENSDART00000143941	6069601	6069782	98.41	181	98.41	3.66	71.15
19	cica	560266	ENSDART00000140051	6087703	6088444	29.01	741	29.01	4.69	96.88
19	cica	560266	ENSDART00000140051	6097337	6097495	3221.02	158	3221.02	22.61	0
19	cica	560266	ENSDART00000140051	6099939	6100368	2335.4	429	2335.4	19.68	15.46
19	cica	560266	ENSDART00000140051	6110960	6111813	56.7	853	56.7	3.96	84.13
19	cica	560266	ENSDART00000140051	6125063	6128742	34.75	3679	34.75	4.61	93.13
19	cica	560266	ENSDART00000140051	6134607	6134754	12.34	147	12.34	2.18	100
19	erf	560416	ENSDART00000092656	6145292	6146010	9.84	718	9.84	3.44	100
19	erf	560416	ENSDART00000151405	6192944	6193448	5.53	504	5.53	2.31	100
19	pou2f2a	557055	ENSDART00000133371	6216705	6217381	62.7	676	62.7	4.62	81.9
19	atp1a3a	64610	ENSDART00000104950	6332881	6332983	160.48	102	160.48	4.04	60.26
19	pvrl2l	560933	ENSDART00000144571	6606466	6606788	6.49	322	6.49	2.19	100
19	flot1a	561345	ENSDART00000139122	6949181	6949363	4.61	182	4.61	2.47	100
19	znf384l	368610	ENSDART00000104891	6975141	6975366	7.75	225	7.75	3.02	100
19	zbtb22b	64809	ENSDART00000110366	7004997	7005681	4.91	684	4.91	3.27	100
19	daxx	561006	ENSDART00000123443	7020283	7020609	240.83	326	240.83	6.75	50.92
19	daxx	561006	ENSDART00000122815	7022001	7022171	123.46	170	123.46	5.45	65.92
19	rxrba	30530	ENSDART00000102075	7265372	7265552	18	180	18	4.19	100
19	oxr1b	570476	ENSDART00000092379	7327413	7327582	3.73	169	3.73	2.12	100
19	mllt11	563531	ENSDART00000104750	7450530	7450786	141	256	141	3.59	63.06
19	pbxip1a	563463	ENSDART00000138866	7549853	7549947	44.68	94	44.68	3.5	88.53
19	pbxip1a	563463	ENSDART00000115058	7564043	7564221	377.71	178	377.71	8.71	41.78
19	pbxip1a	563463	ENSDART00000138866	7565068	7566332	3100	1264	3100	36.93	13.61
19	s100u	563060	ENSDART00000134271	7588972	7589726	347.39	754	347.39	9.24	43.21
19	pygo2	613247	ENSDART00000131324	7630604	7632044	634.44	1440	634.44	5.92	32.92
19	ubap2l	100034477	ENSDART00000092112	7757681	7757831	786.08	150	786.08	10.64	29.22
19	ubap2l	100034477	ENSDART00000151400	7759353	7759520	1549.64	167	1549.64	15.12	19.85
19	ubap2l	100034477	ENSDART00000092112	7762820	7762992	3100	172	3100	37.32	13.61
19	ubap2l	100034477	ENSDART00000092112	7765220	7765316	3100	96	3100	43.39	13.61
19	ubap2l	100034477	ENSDART00000092112	7769868	7769975	2081.75	107	2081.75	21.33	16.72
19	ubap2l	100034477	ENSDART00000092112	7771672	7771758	407.19	86	407.19	7.31	40.38
19	ubap2l	100034477	ENSDART00000092112	7773902	7774097	3.48	195	3.48	2.01	100
19	ubap2l	100034477	ENSDART00000092112	7775472	7775795	787.08	323	787.08	8.73	29.27
19	znf687b	100006039	ENSDART00000132336	7824969	7825315	2795.36	346	2795.36	24.51	14.02
19	trim46b	100034631	ENSDART00000081546	8589568	8589907	212.78	339	212.78	7.82	53.4
19	snx27a	566205	ENSDART00000144925	8612838	8613169	2207.61	331	2207.61	11.1	16.3
19	snx27a	566205	ENSDART00000144925	8628050	8628282	816.82	232	816.82	10.63	28.93
19	snx27a	566205	ENSDART00000144925	8644432	8644561	3.66	129	3.66	2.05	100
19	celf3a	57922	ENSDART00000039629	8842388	8842514	7.36	126	7.36	2.31	100
19	celf3a	57922	ENSDART00000039629	8845072	8845121	17.35	49	17.35	3.38	100
19	ash1l	563799	ENSDART00000052915	9042944	9043734	60.17	790	60.17	5.7	82.79
19	ash1l	563799	ENSDART00000052915	9050143	9050891	3100	748	3100	16.85	13.61
19	ash1l	563799	ENSDART00000052915	9081102	9081583	2820.45	481	2820.45	14.79	14.1
19	setdb1a	553292	ENSDART00000060442	9113931	9114132	449.96	201	449.96	8.12	39.12
19	setdb1a	553292	ENSDART00000060442	9116512	9116721	59.87	209	59.87	4.98	82.81
19	clk2a	558981	ENSDART00000091533	9152713	9152913	47.27	200	47.27	3.46	87.37
19	kmt2ba	560856	ENSDART00000136957	9240247	9240894	3.11	647	3.11	2.25	100
19	kmt2ba	560856	ENSDART00000136957	9247503	9247749	1071.02	246	1071.02	11.31	26.19
19	kmt2ba	560856	ENSDART00000136957	9264761	9265225	26.9	464	26.9	3.32	98.01
19	iffo1a	561664	ENSDART00000091615	9481697	9481992	17.08	295	17.08	2.84	100
19	iffo1a	561664	ENSDART00000091615	9491532	9491628	9.73	96	9.73	2.03	100
19	fam131ba	565996	ENSDART00000104607	9533007	9533368	93.36	361	93.36	8.47	72.48
19	fam131ba	565996	ENSDART00000104607	9597891	9598149	139.72	258	139.72	4.49	63.2
19	slc2a3a	436916	ENSDART00000016197	9691734	9691922	135.99	188	135.99	5.09	63.58
19	slc2a3a	436916	ENSDART00000016197	9695605	9695768	6.79	163	6.79	3.26	100
19	cacng8a	550428	ENSDART00000136842	9813971	9815099	586.4	1128	586.4	10	34.51
19	cacng8a	550428	ENSDART00000136842	9826268	9826530	3100	262	3100	29.42	13.61
19	cacng8a	550428	ENSDART00000136842	9829854	9829965	2156.47	111	2156.47	22.27	16.42
19	cacng7a	100034540	ENSDART00000147128	9841594	9842476	127.52	882	127.52	5.34	64.92
19	cacng7a	100034540	ENSDART00000091695	9866805	9867001	81.68	196	81.68	4.86	75.55
19	cacng7a	100034540	ENSDART00000147128	9882588	9882821	130.25	233	130.25	5.92	64.68
19	grin2da	449864	ENSDART00000128837	9914444	9917237	3100	2793	3100	55.43	13.61
19	dbpa	565056	ENSDART00000091707	10177114	10178023	551.13	909	551.13	7.72	35.33
19	dbpa	565056	ENSDART00000091707	10195800	10196370	421.23	570	421.23	10.13	40.23
19	znf865	100034513	ENSDART00000148225	10213867	10214265	65.1	398	65.1	4.2	80.88
19	shisa7b	100034520	ENSDART00000148073	10219542	10220815	3100	1273	3100	37.08	13.61
19	shisa7b	100034520	ENSDART00000148073	10225147	10225333	77.92	186	77.92	3.67	76.56
19	cnot3b	327627	ENSDART00000136697	10295038	10295173	15.94	135	15.94	2.73	100
19	u2af2b	402989	ENSDART00000023571	10323767	10324050	77.76	283	77.76	4.09	76.61
19	usf2	567297	ENSDART00000141292	10560929	10561051	5.23	122	5.23	2.19	100
19	usf2	567297	ENSDART00000141292	10562725	10562842	31.36	117	31.36	2.5	95.2
19	usf2	567297	ENSDART00000148353	10569007	10569136	8.99	129	8.99	2.85	100
19	tpm3	373076	ENSDART00000010997	10989383	10989777	13.77	394	13.77	3.02	100
19	tpm3	373076	ENSDART00000027598	10999481	10999560	145.94	79	145.94	6.16	62.12
19	tpm3	373076	ENSDART00000010997	11002759	11002822	122.86	63	122.86	2.99	65.99
19	tpm3	373076	ENSDART00000027598	11004921	11004997	167.37	76	167.37	4.92	59.13
19	tpm3	373076	ENSDART00000010997	11008248	11008324	3100	76	3100	26.51	13.61
19	tpm3	373076	ENSDART00000010997	11010658	11010792	3100	134	3100	16.68	13.61
19	tpm3	373076	ENSDART00000010997	11014509	11015126	3100	617	3100	22.19	13.61
19	sept7a	394136	ENSDART00000080762	11335123	11335269	304.58	146	304.58	6.2	46.01
19	sept7a	394136	ENSDART00000080762	11336646	11336782	1657.74	136	1657.74	7.61	19.09
19	sept7a	394136	ENSDART00000080762	11343644	11343770	823.4	126	823.4	9.85	28.78
19	sept7a	394136	ENSDART00000080762	11344332	11344384	12.54	52	12.54	2.42	100
19	sept7a	394136	ENSDART00000080762	11347824	11347921	119.45	97	119.45	4.98	66.71
19	sept7a	394136	ENSDART00000080762	11425487	11425592	435.03	105	435.03	8.65	39.73
19	ctdp1	442930	ENSDART00000148516	11814842	11815799	1831.74	957	1831.74	16.62	17.89
19	pabpc1b	393856	ENSDART00000032474	12130186	12130459	195.9	273	195.9	3.55	55.45
19	ywhaz	336610	ENSDART00000041960	12193565	12193622	101.23	57	101.23	3.57	70.39
19	mc5ra	286834	ENSDART00000139909	12801914	12802342	3.45	428	3.45	2.25	100
19	rims2b	563393	ENSDART00000165448	13153868	13154030	9.08	162	9.08	2.61	100
19	srsf4	321872	ENSDART00000165033	13410902	13411090	40.47	188	40.47	5.35	90.24
19	srsf4	321872	ENSDART00000168672	13412950	13413292	82.62	342	82.62	3	75.3
19	srsf4	321872	ENSDART00000165033	13416517	13416726	81.45	209	81.45	3.56	75.53
19	srsf4	321872	ENSDART00000165033	13419365	13419890	14.59	525	14.59	2.69	100
19	epb41a	559643	ENSDART00000177773	13676939	13677002	21.09	63	21.09	4.44	100
19	epb41a	559643	ENSDART00000159711	13721716	13721821	948.38	105	948.38	12.52	26.96
19	epb41a	559643	ENSDART00000159711	13723977	13724484	3100	507	3100	90.62	13.61
19	epb41a	559643	ENSDART00000159711	13733477	13733878	3100	401	3100	38.49	13.61
19	epb41a	559643	ENSDART00000159711	13774343	13774502	4.9	159	4.9	2.43	100
19	nudc	393893	ENSDART00000170335	14158074	14158266	9.1	192	9.1	2.28	100
19	nudc	393893	ENSDART00000168260	14161147	14161360	71.37	213	71.37	2.96	78.66
19	nudc	393893	ENSDART00000170335	14162192	14162306	148.67	114	148.67	4.8	61.72
19	arid1ab	568161	ENSDART00000164386	14394504	14395092	99.69	588	99.69	6.58	70.89
19	phactr4a	569383	ENSDART00000055619	15174275	15175136	3100	861	3100	71.44	13.61
19	pdik1l	569665	ENSDART00000182797	15485476	15485731	2402.21	255	2402.21	22.33	15.18
19	pdik1l	569665	ENSDART00000079014	15496017	15496317	119.72	300	119.72	5.98	66.62
19	ctps1a	322089	ENSDART00000187135	16027257	16028002	2484.57	745	2484.57	10.67	15.07
19	gmeb1	567701	ENSDART00000151169	16085852	16087008	169.04	1156	169.04	6.46	58.95
19	sf3a3	446168	ENSDART00000160433	17300406	17300571	220.63	165	220.63	7.9	52.79
19	top2b	569877	ENSDART00000130695	17705990	17706188	9.71	198	9.71	3.33	100
19	top2b	569877	ENSDART00000130695	17752692	17752887	2559.32	195	2559.32	26.44	14.94
19	top2b	569877	ENSDART00000130695	17774395	17774884	1066.09	489	1066.09	14.26	26.27
19	ptpn23b	560417	ENSDART00000165008	19269521	19270631	272.96	1110	272.96	6.75	48.72
19	cspg5b	559358	ENSDART00000170479	19278392	19278814	3.63	422	3.63	3	100
19	cspg5b	559358	ENSDART00000158413	19302596	19302637	24.98	41	24.98	4.5	99.62
19	smarcc1b	553471	ENSDART00000165206	19347756	19347890	709.76	134	709.76	7.4	30.82
19	smarcc1b	553471	ENSDART00000165206	19350716	19350810	1476.48	94	1476.48	13.63	20.55
19	smarcc1b	553471	ENSDART00000165206	19352624	19352777	73.77	153	73.77	4.74	77.83
19	tax1bp1a	561219	ENSDART00000160002	19561785	19561963	1283.08	178	1283.08	16.73	23.22
19	tax1bp1a	561219	ENSDART00000160002	19562644	19562731	1876.94	87	1876.94	15.54	17.49
19	tax1bp1a	561219	ENSDART00000160002	19573702	19573917	3100	215	3100	15.31	13.61
19	tax1bp1a	561219	ENSDART00000160002	19575491	19575564	311.75	73	311.75	7.7	45.31
19	tax1bp1a	561219	ENSDART00000160002	19576116	19576305	1066.03	189	1066.03	10.48	26.26
19	tax1bp1a	561219	ENSDART00000160002	19580880	19581036	6.85	156	6.85	2.61	100
19	satb1a	378993	ENSDART00000056205	20453830	20454317	14.27	487	14.27	2.9	100
19	znf516	100003866	ENSDART00000104279	21714932	21715512	11.59	580	11.59	3.08	100
19	znf516	100003866	ENSDART00000104279	21715733	21716819	955.48	1086	955.48	14.95	26.93
19	sall3b	568041	ENSDART00000100181	22066502	22067215	11.32	713	11.32	3.26	100
19	pleca	567639	ENSDART00000090669	22415929	22416685	312.11	756	312.11	5.06	45.33
19	pleca	567639	ENSDART00000185196	22609376	22609811	1303.65	435	1303.65	16.05	23.11
19	chtopa	321491	ENSDART00000079842	23898153	23898501	3100	348	3100	28.3	13.61
19	chtopa	321491	ENSDART00000079842	23899648	23899783	3100	135	3100	30.15	13.61
19	chtopa	321491	ENSDART00000079842	23912161	23912306	3100	145	3100	16.61	13.61
19	chtopa	321491	ENSDART00000139856	23914364	23914698	918.83	334	918.83	8.8	27.4
19	chtopa	321491	ENSDART00000079842	23917840	23918136	16.18	296	16.18	2.9	100
19	rit1	793942	ENSDART00000100422	24065229	24065522	3.8	293	3.8	2.01	100
19	thap7	100006965	ENSDART00000104087	24130033	24131181	580.65	1148	580.65	12.85	34.68
19	jarid2b	558456	ENSDART00000089836	26136865	26137828	32.97	963	32.97	5.39	94.17
19	jarid2b	558456	ENSDART00000089836	26139389	26139669	8.31	280	8.31	2.31	100
19	mylipa	335888	ENSDART00000013497	26340735	26340957	3100	222	3100	16.08	13.61
19	mylipa	335888	ENSDART00000013497	26343963	26344127	102.6	164	102.6	4.15	70.09
19	prrc2a	394248	ENSDART00000043776	26742515	26745731	394.25	3216	394.25	5.43	40.85
19	prrc2a	394248	ENSDART00000043776	26748392	26748591	312.07	199	312.07	6.78	45.31
19	nelfe	436648	ENSDART00000148439	26925455	26925601	28.93	146	28.93	3.14	96.91
19	nelfe	436648	ENSDART00000148439	26928163	26928423	2022.19	260	2022.19	14.37	16.81
19	zbtb12.2	559081	ENSDART00000103955	26958092	26958792	18.74	700	18.74	3.97	100
19	gtf2h4	334839	ENSDART00000141203	27286713	27287665	3100	952	3100	25.6	13.61
19	gtf2h4	334839	ENSDART00000141203	27290170	27290344	71.56	174	71.56	3.78	78.54
19	gtf2h4	334839	ENSDART00000141203	27301623	27301785	21.88	162	21.88	2.99	100
19	gtf2h4	334839	ENSDART00000176885	27313936	27314941	3100	1005	3100	29.4	13.61
19	mgat1b	558524	ENSDART00000103940	27380985	27381619	849.11	634	849.11	12.81	28.25
19	mgat1b	558524	ENSDART00000103940	27395186	27395531	153.2	345	153.2	6.22	61.37
19	nsun2	325292	ENSDART00000140336	27858865	27859029	136.87	164	136.87	5.51	63.5
19	irx1b	114430	ENSDART00000079114	28128663	28129566	851.9	903	851.9	16.17	28.21
19	srfbp1	406321	ENSDART00000112167	29298436	29299108	758.11	672	758.11	7.94	29.62
19	srfbp1	406321	ENSDART00000112167	29301610	29302162	861.9	552	861.9	11.72	27.89
19	hdac1	192302	ENSDART00000051799	29817867	29818259	288.63	392	288.63	7.53	47.24
19	txlna	324180	ENSDART00000024292	29850897	29851152	9.42	255	9.42	3.09	100
19	kpna6	100149852	ENSDART00000066123	29879365	29879499	189.36	134	189.36	6.69	56.18
19	kpna6	100149852	ENSDART00000066123	29887539	29887629	103.67	90	103.67	4.62	69.88
19	khdrbs1b	406516	ENSDART00000103471	30355780	30355927	140.13	147	140.13	5.53	63.16
19	abcf1	406467	ENSDART00000048977	30443007	30443115	3100	108	3100	23.7	13.61
19	abcf1	406467	ENSDART00000048977	30445901	30446034	3100	133	3100	15.69	13.61
19	abcf1	406467	ENSDART00000191237	30447457	30447678	350.62	221	350.62	6.41	43.13
19	hpcal4	564909	ENSDART00000171006	30518515	30519396	18.04	881	18.04	3.08	100
19	hpcal4	564909	ENSDART00000171006	30521971	30522478	152.18	507	152.18	4.27	61.41
19	arl4ab	338267	ENSDART00000040810	31341711	31341850	59.57	139	59.57	3.79	83.02
19	acot13	564010	ENSDART00000088401	31577089	31577274	35.18	185	35.18	3.5	92.86
19	stmn2b	100003563	ENSDART00000147474	31771269	31771523	141.73	254	141.73	4.06	62.9
19	stmn2b	100003563	ENSDART00000147474	31789447	31790551	42.46	1104	42.46	4.65	89.48
19	zbtb10	566269	ENSDART00000113797	31900478	31900893	1135.1	415	1135.1	13.91	25.32
19	znf704	560056	ENSDART00000088358	32033333	32033563	48.6	230	48.6	3.67	86.9
19	fabp11a	447944	ENSDART00000021798	32167055	32167231	189.28	176	189.28	7.06	56.16
19	fabp11a	447944	ENSDART00000021798	32168902	32169106	33.17	204	33.17	3.14	93.98
19	atxn1a	557340	ENSDART00000167664	32321796	32321986	26.4	190	26.4	3.02	98.51
19	atxn1a	557340	ENSDART00000167664	32456661	32458758	101.71	2097	101.71	4.11	70.34
19	azin1b	317764	ENSDART00000137611	32943888	32944050	3.49	162	3.49	2.96	100
19	spire1a	557962	ENSDART00000169469	32979256	32979782	49.35	526	49.35	3.56	86.64
19	fam91a1	393413	ENSDART00000019459	33131532	33131670	36.77	138	36.77	3.08	91.92
19	runx1t1	767809	ENSDART00000010294	33765543	33765725	20.62	182	20.62	3.05	100
19	runx1t1	767809	ENSDART00000123270	33772159	33772567	20.87	408	20.87	3.09	100
19	runx1t1	767809	ENSDART00000010294	33774499	33774600	10.87	101	10.87	2.61	100
19	ndrg1a	792085	ENSDART00000044838	34960889	34961282	118.13	393	118.13	5.29	66.91
19	macf1a	562190	ENSDART00000054274	35082134	35082461	51.61	327	51.61	5.02	85.82
19	macf1a	562190	ENSDART00000054274	35153641	35153761	11.91	120	11.91	2.68	100
19	macf1a	562190	ENSDART00000054274	35155618	35155726	19.35	108	19.35	2.78	100
19	macf1a	562190	ENSDART00000054274	35187208	35187302	22.82	94	22.82	2.79	100
19	macf1a	562190	ENSDART00000054274	35190913	35191041	17.34	128	17.34	3.26	100
19	csmd2	565460	ENSDART00000132471	36227213	36227423	8.92	210	8.92	2.4	100
19	dlgap3	557556	ENSDART00000103151	37488550	37489029	17.41	479	17.41	4.03	100
19	thsd7aa	557991	ENSDART00000158960	37620341	37620851	51.34	510	51.34	3.85	86.02
19	thsd7aa	557991	ENSDART00000087694	37701481	37702395	2693.12	914	2693.12	20.69	14.68
19	phf14	555505	ENSDART00000087662	38175025	38175714	3100	689	3100	90.2	13.61
19	phf14	555505	ENSDART00000087662	38176886	38177028	48.6	142	48.6	4.03	86.9
19	smap2	556132	ENSDART00000087639	38387254	38387380	3.56	126	3.56	2.73	100
19	col16a1	100535782	ENSDART00000136775	38535800	38535911	15.23	111	15.23	2.49	100
19	col16a1	100535782	ENSDART00000151958	38551322	38551385	31.24	63	31.24	2.55	95.38
19	sfpq	406564	ENSDART00000017359	40030614	40030811	3100	197	3100	9.72	13.61
19	sfpq	406564	ENSDART00000017359	40033215	40033325	477.94	110	477.94	6.28	37.52
19	zmym4	327248	ENSDART00000140926	40071506	40071836	9.1	330	9.1	3.2	100
19	fam133b	790942	ENSDART00000089547	40337456	40337683	412.89	227	412.89	11.67	40.2
19	fam133b	790942	ENSDART00000089547	40343189	40343288	96	99	96	5.02	71.75
19	fam133b	790942	ENSDART00000089547	40347591	40347943	78.32	352	78.32	4	76.46
19	bet1	415135	ENSDART00000004514	40903259	40903369	9.04	110	9.04	2.19	100
19	bet1	415135	ENSDART00000004514	40906016	40906161	10.24	145	10.24	2.25	100
19	sgce	368230	ENSDART00000111982	41045623	41045812	15.16	189	15.16	2.74	100
19	ppp1r9a	560862	ENSDART00000087295	41113486	41113619	325.36	133	325.36	7.53	44.4
19	ppp1r9a	560862	ENSDART00000087295	41115459	41115580	358.09	121	358.09	6.42	42.95
19	ppp1r9a	560862	ENSDART00000087295	41119350	41119455	20.5	105	20.5	2.38	100
19	ppp1r9a	560862	ENSDART00000087295	41127187	41127346	118.53	159	118.53	3.88	66.83
19	ppp1r9a	560862	ENSDART00000138687	41135803	41135956	117.6	153	117.6	5.58	66.97
19	ppp1r9a	560862	ENSDART00000181839	41141935	41142175	13.15	240	13.15	2.82	100
19	ppp1r9a	560862	ENSDART00000138687	41144077	41144174	73.89	97	73.89	4.15	77.81
19	crtc2	799532	ENSDART00000115123	41533591	41534057	45.81	466	45.81	4.03	87.9
19	gatad2b	562045	ENSDART00000033362	41701659	41702016	3100	357	3100	11.08	13.61
19	gatad2b	562045	ENSDART00000033362	41706182	41706314	52.93	132	52.93	2.7	85.51
19	gatad2b	562045	ENSDART00000033362	41723416	41724007	9.57	591	9.57	3.27	100
19	anp32e	406562	ENSDART00000077059	42328422	42328591	67.55	169	67.55	2.95	80.25
19	anp32e	406562	ENSDART00000077059	42333280	42333430	18.48	150	18.48	2.53	100
19	anp32e	406562	ENSDART00000077059	42336519	42336682	3100	163	3100	37.39	13.61
19	anp32e	406562	ENSDART00000077059	42338204	42338332	3100	128	3100	73.45	13.61
19	anp32e	406562	ENSDART00000077059	42340147	42340787	3100	640	3100	71.21	13.61
19	susd5	101886789	ENSDART00000123360	42629534	42630994	383.33	1460	383.33	12.05	41.45
19	clasp2	404604	ENSDART00000144557	42716541	42716664	845.01	123	845.01	8.65	28.34
19	clasp2	404604	ENSDART00000133711	42754881	42755046	217.9	165	217.9	4.69	52.93
19	clasp2	404604	ENSDART00000136873	42801459	42802239	153.72	780	153.72	4.89	61.4
19	pdcd6ip	406669	ENSDART00000135164	42872344	42872541	34.09	197	34.09	3	93.43
19	pdcd6ip	406669	ENSDART00000135164	42873553	42874171	23.57	618	23.57	4.31	100
19	zcchc17	393516	ENSDART00000098101	42997382	42997596	6.63	214	6.63	2.19	100
19	pum1	394176	ENSDART00000164453	43062217	43062461	7.05	244	7.05	2.79	100
19	cap1	334527	ENSDART00000006344	43715910	43716048	965.37	138	965.37	13.27	26.86
19	cap1	334527	ENSDART00000006344	43735059	43735203	10.43	144	10.43	2.31	100
19	uqcrb	554154	ENSDART00000151084	44049644	44049839	65.6	195	65.6	3.05	80.85
19	uqcrb	554154	ENSDART00000005191	44052470	44052637	90.17	167	90.17	2.36	73.13
19	uqcrb	554154	ENSDART00000151084	44054865	44054930	339.19	65	339.19	2.51	43.41
19	rad21b	566831	ENSDART00000132800	44069161	44069245	682.01	84	682.01	9.08	31.59
19	rad21b	566831	ENSDART00000132800	44071286	44071451	324.95	165	324.95	4.36	44.39
19	rad21b	566831	ENSDART00000132800	44082203	44082413	10.79	210	10.79	3.64	100
19	trps1	795613	ENSDART00000163504	45533776	45534392	4.31	616	4.31	2.55	100
19	utp23	550514	ENSDART00000169710	45967210	45967657	19.47	447	19.47	2.78	100
19	nup153	571621	ENSDART00000170409	46050630	46050841	6.01	211	6.01	2.55	100
19	grinaa	724005	ENSDART00000158032	46302887	46303622	3100	735	3100	12.81	13.61
19	ext1c	497281	ENSDART00000136647	47311868	47312022	9.91	154	9.91	3.26	100
19	ago4	100535764	ENSDART00000170988	47822900	47823082	18.06	182	18.06	3.2	100
19	kpnb1	570700	ENSDART00000163823	48036710	48037190	6.35	480	6.35	3.02	100
19	psmd3	393544	ENSDART00000027158	48049201	48049488	1983.5	287	1983.5	14.1	17.1
19	psmd3	393544	ENSDART00000027158	48052987	48053124	135.57	137	135.57	5.39	63.64
2	adcy1b	569499	ENSDART00000131177	136345	136720	20.59	375	20.59	3.69	100
2	sharpin	793673	ENSDART00000155651	355854	356728	14.86	874	14.86	4.04	100
2	cacna1eb	567702	ENSDART00000134656	1032395	1032511	8.82	116	8.82	2.49	100
2	cacna1eb	567702	ENSDART00000134656	1050191	1050259	121.15	68	121.15	3.38	66.24
2	cacna1eb	567702	ENSDART00000134656	1057750	1058458	40.1	708	40.1	3.5	90.37
2	polr2d	436588	ENSDART00000108718	1124511	1124670	23.48	159	23.48	2.67	100
2	ss18	326668	ENSDART00000011919	1348725	1349159	35.58	434	35.58	3.37	92.62
2	ss18	326668	ENSDART00000011919	1351739	1351862	139.95	123	139.95	3.71	63.17
2	ss18	326668	ENSDART00000011919	1356628	1356793	93.85	165	93.85	3.54	72.41
2	tubb2	554127	ENSDART00000024135	2017397	2017506	16.58	109	16.58	2.49	100
2	tubb2	554127	ENSDART00000024135	2019929	2020044	72.19	115	72.19	3.67	78.35
2	higd1a	373084	ENSDART00000029347	2168546	2168648	10.13	102	10.13	2.55	100
2	serbp1b	797732	ENSDART00000124032	2633430	2633626	3100	196	3100	11.79	13.61
2	serbp1b	797732	ENSDART00000124032	2636235	2636307	3100	72	3100	11.71	13.61
2	serbp1b	797732	ENSDART00000124032	2637254	2637398	3100	144	3100	12.57	13.61
2	serbp1b	797732	ENSDART00000124032	2638522	2638703	3100	181	3100	13.01	13.61
2	serbp1b	797732	ENSDART00000124032	2641719	2642347	502.34	628	502.34	4.59	36.59
2	rock1	100329779	ENSDART00000163587	2872491	2872652	438.4	161	438.4	6.87	39.55
2	rock1	100329779	ENSDART00000163587	2873444	2873629	279.59	185	279.59	7.7	48.1
2	snap47	751727	ENSDART00000092741	3387389	3387605	20.03	216	20.03	2.78	100
2	mib1	352910	ENSDART00000158602	4081071	4081201	269.86	130	269.86	7.11	48.93
2	tnk2b	565029	ENSDART00000160765	4797209	4797512	1492.72	303	1492.72	19.37	20.33
2	dlg1l	497648	ENSDART00000160257	4922921	4922988	8.68	67	8.68	2.55	100
2	dlg1l	497648	ENSDART00000163728	4924984	4925161	130.15	177	130.15	4.93	64.68
2	dlg1l	497648	ENSDART00000164506	5014501	5014939	3100	438	3100	29.79	13.61
2	ptmab	559194	ENSDART00000164039	5131963	5132614	3100	651	3100	86.5	13.61
2	ptmab	559194	ENSDART00000164039	5134982	5135125	3100	143	3100	40.96	13.61
2	phb2a	324421	ENSDART00000063384	5194370	5194500	15.4	130	15.4	3.47	100
2	phb2a	324421	ENSDART00000063384	5199357	5199412	37.44	55	37.44	2	91.45
2	wdr33	449009	ENSDART00000138885	5420070	5420455	296.63	385	296.63	7.29	46.58
2	wdr33	449009	ENSDART00000138885	5443197	5443745	9.68	548	9.68	3.94	100
2	cwc25	406771	ENSDART00000100924	5711648	5711813	20.13	165	20.13	3.08	100
2	cwc25	406771	ENSDART00000100924	5714783	5714914	177.13	131	177.13	4.86	57.91
2	mier1b	566167	ENSDART00000142545	5826570	5826697	20.93	127	20.93	2.84	100
2	mier1b	566167	ENSDART00000142545	5828033	5828240	2707.84	207	2707.84	23.58	14.5
2	mier1b	566167	ENSDART00000142545	5830308	5830409	348.47	101	348.47	6.87	43.24
2	mier1b	566167	ENSDART00000142545	5833798	5833823	74.76	25	74.76	3.26	77.61
2	mier1b	566167	ENSDART00000142545	5836104	5836116	1241.35	12	1241.35	9.18	23.78
2	dis3l2	566106	ENSDART00000136180	5843688	5844327	410.04	639	410.04	10.76	40.37
2	tmem125b	797385	ENSDART00000154489	5936294	5936751	94.24	457	94.24	4.44	72.18
2	ppm1la	556994	ENSDART00000092182	6271193	6271368	149.19	175	149.19	4.92	61.65
2	rc3h1b	558213	ENSDART00000092078	7168073	7168492	10.87	419	10.87	3.09	100
2	rc3h1b	558213	ENSDART00000139703	7189343	7189577	11.79	234	11.79	2.37	100
2	CCDC39	555319	ENSDART00000169709	7687295	7687487	580.35	192	580.35	7.93	34.7
2	fubp1	406418	ENSDART00000081442	8653750	8653913	47.11	163	47.11	2.47	87.48
[truncated: 5,374 more rows]

## Sheet: m1A Hypoxia
chrom	GeneName	GeneID	transcript_id	txStart	txEnd	score	Peak_length	-10*log10(pvalue)	fold_enrichment	FDR
17	dnmt3ab	553189	ENSDART00000151921	36992761	36992808	32.78	47	32.78	2.92	100
17	dnmt3ab	553189	ENSDART00000151921	37013296	37013630	34.59	334	34.59	3.44	100
17	dnmt3ab	553189	ENSDART00000151921	37054808	37054959	891.32	151	891.32	15.83	37.46
17	mta1	794477	ENSDART00000045583	37593656	37593845	3.35	189	3.35	2.07	100
17	ccdc88c	553231	ENSDART00000062010	38661816	38662887	653.21	1071	653.21	14.07	44.9
17	eprs	562037	ENSDART00000075743	39728882	39729151	59.15	269	59.15	4.67	100
17	slc4a1ap	562351	ENSDART00000046003	40879330	40880183	23.67	853	23.67	2.57	100
17	slc4a1ap	562351	ENSDART00000046003	40883211	40883404	85.13	193	85.13	5.02	100
17	gskip	406744	ENSDART00000055541	43013663	43013909	28.95	246	28.95	4.09	100
17	hspa4l	562019	ENSDART00000155313	43453467	43453619	29.38	152	29.38	3.55	100
17	chmp3	406621	ENSDART00000055487	43473676	43473798	5.78	122	5.78	2.28	100
17	ahsa1b	321945	ENSDART00000157530	43853700	43853802	3.67	102	3.67	2.55	100
17	ahsa1b	321945	ENSDART00000157530	43859265	43859456	11.62	191	11.62	2.87	100
17	ahsa1b	321945	ENSDART00000157530	43863459	43863700	15.71	241	15.71	2.47	100
17	tmem260	559650	ENSDART00000189067	44193831	44194299	36.06	468	36.06	3.57	100
17	fam161b	569419	ENSDART00000123971	44981026	44981262	3.89	236	3.89	2.21	100
17	kif26ab	58004	ENSDART00000035152	45987302	45987708	10.4	406	10.4	2.89	100
17	alk	563509	ENSDART00000150116	47232303	47232402	205.64	99	205.64	6.47	74.89
17	alk	563509	ENSDART00000150116	47233735	47233906	446.54	171	446.54	9.45	53.01
17	tfb1m	767802	ENSDART00000059658	49225596	49225724	209.63	128	209.63	7.49	74.27
17	aqr	393436	ENSDART00000130412	51020113	51020395	2273.89	282	2273.89	20.99	21.93
17	nol10	393206	ENSDART00000004379	51719936	51720252	8.94	316	8.94	3.92	100
17	numb	692064	ENSDART00000103350	51824864	51826243	16.12	1379	16.12	2.74	100
17	fam98b	780841	ENSDART00000084268	52632093	52632445	97.76	352	97.76	5.45	96.64
17	meis2a	170454	ENSDART00000161414	52919810	52920423	80.25	613	80.25	5.45	100
17	VASH1	100001748	ENSDART00000143819	53250801	53251128	16.39	327	16.39	3.74	100
17	ddx24	553462	ENSDART00000158313	53298391	53298871	1212.43	480	1212.43	13.24	32.11
17	unm_sa911	100334992	ENSDART00000026879	53349625	53350071	61.23	446	61.23	3.92	100
17	unm_sa911	100334992	ENSDART00000026879	53351293	53351506	5.2	213	5.2	2.13	100
18	pde8a	791145	ENSDART00000129125	33203	33344	6.91	141	6.91	2.55	100
18	gabpb1	768285	ENSDART00000044387	81908	82218	128.02	310	128.02	6.37	89.67
18	usp8	565434	ENSDART00000151550	96278	96423	474.24	145	474.24	11.23	51.39
18	usp8	565434	ENSDART00000151550	98137	98294	3100	157	3100	42.06	18.22
18	usp8	565434	ENSDART00000151550	100779	101208	46.13	429	46.13	5.76	100
18	trpm7	280653	ENSDART00000188914	137809	138035	7.63	226	7.63	2.21	100
18	tarsl2	100330276	ENSDART00000147430	211809	212444	1893.64	635	1893.64	22.64	23.91
18	tarsl2	100330276	ENSDART00000147430	214656	214766	20.07	110	20.07	2.3	100
18	lsm14ab	406800	ENSDART00000157434	318684	318879	6.59	195	6.59	3.32	100
18	lsm14ab	406800	ENSDART00000157434	321723	321979	190.04	256	190.04	5.7	76.92
18	nedd4a	619412	ENSDART00000159464	580035	580156	8.22	121	8.22	2.3	100
18	ccpg1	492785	ENSDART00000170827	2202558	2202827	80.56	269	80.56	5.34	100
18	fam168a	751761	ENSDART00000160228	2837562	2837735	4.23	173	4.23	3.03	100
18	pak1	373103	ENSDART00000164724	3169773	3170008	53.48	235	53.48	3.26	100
18	pak1	373103	ENSDART00000164724	3255554	3255674	11.16	120	11.16	2.5	100
18	pak1	373103	ENSDART00000164724	3259652	3259932	31.76	280	31.76	4	100
18	gdpd4a	100333025	ENSDART00000160857	3356380	3356487	4.14	107	4.14	3.29	100
18	serpini1	557627	ENSDART00000159601	5168571	5169062	8.34	491	8.34	2.32	100
18	golim4a	100000956	ENSDART00000183109	5202745	5203002	38.2	257	38.2	4.26	100
18	golim4a	100000956	ENSDART00000183109	5209102	5209258	49.69	156	49.69	3.83	100
18	myef2	641483	ENSDART00000082504	5234876	5235034	24.17	158	24.17	4.26	100
18	myef2	641483	ENSDART00000082504	5237042	5237138	369.92	96	369.92	8.26	58.15
18	myef2	641483	ENSDART00000082504	5242287	5242473	153.74	186	153.74	6.27	83.84
18	myef2	641483	ENSDART00000097960	5248240	5248404	181.01	164	181.01	5.7	77.85
18	bloc1s6	791215	ENSDART00000142945	5506024	5506392	1442.81	368	1442.81	8.44	28.87
18	nob1	557254	ENSDART00000151727	5866260	5866530	184.49	270	184.49	5.29	77.27
18	fkbp4	321795	ENSDART00000024576	6536325	6536710	5.02	385	5.02	2.64	100
18	c2cd5	393585	ENSDART00000142755	6650281	6650436	3.65	155	3.65	2.13	100
18	lmf2a	571852	ENSDART00000111343	6727462	6727914	435.95	452	435.95	8.88	53.55
18	shank3a	557701	ENSDART00000091805	7738902	7739016	61.37	114	61.37	4.6	100
18	shank3a	557701	ENSDART00000091805	7810029	7810214	715.73	185	715.73	14.12	42.89
18	grm3	565256	ENSDART00000134224	9046690	9046805	21.71	115	21.71	3.36	100
18	pclob	565842	ENSDART00000160284	9615151	9615421	26.08	270	26.08	3.06	100
18	mical3a	402881	ENSDART00000028938	10872145	10872236	10	91	10	3.72	100
18	mical3a	402881	ENSDART00000028938	10877392	10877588	2147.42	196	2147.42	12.41	22.25
18	mical3a	402881	ENSDART00000161990	10879431	10879670	3100	239	3100	31.36	18.22
18	mical3a	402881	ENSDART00000147613	10890846	10890938	1053.67	92	1053.67	14.75	34.06
18	mical3a	402881	ENSDART00000147613	10896127	10896235	132.8	108	132.8	4.94	88.46
18	mical3a	402881	ENSDART00000133555	10914286	10914386	4.01	100	4.01	2.01	100
18	mical3a	402881	ENSDART00000133555	10919464	10919538	53.22	74	53.22	3.74	100
18	mical3a	402881	ENSDART00000147613	10921198	10921504	307.95	306	307.95	5.11	63.45
18	fgd4a	556216	ENSDART00000162067	12147970	12148058	147.59	88	147.59	7.32	85.11
18	fgd4a	556216	ENSDART00000168386	12206869	12207281	242.67	412	242.67	5.92	70.45
18	fam107b	386641	ENSDART00000033248	12280145	12280302	43.7	157	43.7	2.7	100
18	fam107b	386641	ENSDART00000033248	12291912	12292090	58.35	178	58.35	2.78	100
18	hipk2	557551	ENSDART00000090335	12464594	12465397	7.41	803	7.41	2.62	100
18	hipk2	557551	ENSDART00000062343	12471185	12471365	5.85	180	5.85	2.51	100
18	hipk2	557551	ENSDART00000062343	12475766	12475897	11.52	131	11.52	2.02	100
18	hipk2	557551	ENSDART00000062343	12487274	12487497	19.89	223	19.89	2.64	100
18	uri1	560572	ENSDART00000132249	14698807	14699015	117.06	208	117.06	5.32	91.34
18	mlc1	559990	ENSDART00000091729	14937010	14937230	30.53	220	30.53	3.4	100
18	mlc1	559990	ENSDART00000091729	14941657	14941840	3100	183	3100	29.69	18.22
18	ppfibp1b	561961	ENSDART00000172690	15508361	15508516	170.89	155	170.89	6.04	80.09
18	ppfibp1b	561961	ENSDART00000159915	15512730	15512851	223.72	121	223.72	6.89	72.37
18	ppfibp1b	561961	ENSDART00000159915	15514851	15514944	14.01	93	14.01	4.09	100
18	ppfibp1b	561961	ENSDART00000159915	15524335	15524464	8.35	129	8.35	2.13	100
18	eea1	492695	ENSDART00000091349	15852246	15852402	7.53	156	7.53	2.77	100
18	eea1	492695	ENSDART00000091349	15863270	15863609	9.94	339	9.94	2.89	100
18	eea1	492695	ENSDART00000091349	15874713	15874899	24.74	186	24.74	3.6	100
18	eea1	492695	ENSDART00000091349	15876384	15876570	62.9	186	62.9	3.16	100
18	eea1	492695	ENSDART00000091349	15877524	15877763	344.56	239	344.56	6.86	60.9
18	eea1	492695	ENSDART00000091349	15878637	15878758	5.2	121	5.2	2.55	100
18	sspn	641583	ENSDART00000061189	16123015	16123222	124.58	207	124.58	5.7	90.21
18	bhlhe41	563771	ENSDART00000061106	16125851	16126008	359.8	157	359.8	5.34	59.21
18	lrriq1	565257	ENSDART00000133042	16193956	16194168	166.78	212	166.78	7.75	81.05
18	lrriq1	565257	ENSDART00000133042	16196122	16197051	168.01	929	168.01	5.96	80.76
18	swap70b	562490	ENSDART00000100105	16885267	16885434	12.8	167	12.8	2.47	100
18	swap70b	562490	ENSDART00000100105	16894471	16894653	11.01	182	11.01	2.64	100
18	zc3h18	555770	ENSDART00000090446	17130745	17131032	1605.77	287	1605.77	20.11	27.42
18	zc3h18	555770	ENSDART00000090446	17134544	17134638	48.94	94	48.94	2.89	100
18	zc3h18	555770	ENSDART00000090446	17144211	17145057	3100	846	3100	30.12	18.22
18	cbln1	436793	ENSDART00000145342	18104234	18104697	168.37	463	168.37	6.02	80.71
18	arih1	327005	ENSDART00000019581	18879732	18880197	130.67	465	130.67	5.45	88.56
18	snapc5	492409	ENSDART00000090413	19487841	19488205	830.89	364	830.89	9.75	38.91
18	snapc5	492409	ENSDART00000090413	19490472	19490585	413.82	113	413.82	6.74	55.01
18	morf4l1	436877	ENSDART00000139441	20038553	20038642	15.28	89	15.28	2.18	100
18	ddb2	100004133	ENSDART00000060302	20478929	20479314	10.72	385	10.72	2.75	100
18	ctcf	415104	ENSDART00000079139	22286020	22286139	11.57	119	11.57	3.06	100
18	ctcf	415104	ENSDART00000079139	22288191	22288562	109.25	371	109.25	6.13	93.36
18	ctcf	415104	ENSDART00000079139	22288841	22289184	48.53	343	48.53	3.35	100
18	cfdp1	567870	ENSDART00000115388	22417009	22417142	16.67	133	16.67	2.81	100
18	cfdp1	567870	ENSDART00000115388	22418152	22418372	4.26	220	4.26	2.04	100
18	bcar1	568309	ENSDART00000128965	22685366	22686351	10.34	985	10.34	4	100
18	gnao1a	393760	ENSDART00000149685	22793464	22793872	51.06	408	51.06	4.96	100
18	mef2aa	30564	ENSDART00000171594	23193760	23193987	920.72	227	920.72	11.32	36.88
18	mef2aa	30564	ENSDART00000148106	23200183	23200320	299.41	137	299.41	5.39	64.32
18	mef2aa	30564	ENSDART00000148106	23249356	23249572	688.61	216	688.61	6.9	44.22
18	mef2aa	30564	ENSDART00000005740	23355471	23356077	5.83	606	5.83	3.55	100
18	nr2f2	30424	ENSDART00000130163	23874581	23875370	92.08	789	92.08	6.58	98.88
18	chd2	569795	ENSDART00000085735	24946609	24946747	14.83	138	14.83	3	100
18	fkbp16	497400	ENSDART00000007856	25653598	25653739	3.92	141	3.92	2.04	100
18	sema4ba	572261	ENSDART00000143899	25905380	25905434	10.66	54	10.66	2.72	100
18	znf710a	327348	ENSDART00000015712	26088836	26090019	96.48	1183	96.48	7.31	96.92
18	hipk3b	569156	ENSDART00000142336	27926836	27927865	2673.91	1029	2673.91	14.99	20.34
18	hipk3b	569156	ENSDART00000142336	27991487	27991630	13.01	143	13.01	2.89	100
18	hipk3b	569156	ENSDART00000142336	27993079	27993678	92.67	599	92.67	4.46	98.7
18	spon1a	58027	ENSDART00000016983	28873270	28873435	4.41	165	4.41	2.21	100
18	spon1a	58027	ENSDART00000016983	28876450	28876717	245.12	267	245.12	5.06	70.29
18	spon1a	58027	ENSDART00000016983	28879478	28879963	11.34	485	11.34	3.37	100
18	gse1	567033	ENSDART00000140908	30463734	30464054	3100	320	3100	35.89	18.22
18	mthfsd	566203	ENSDART00000099326	30933477	30933565	11.03	88	11.03	2.47	100
18	dhx36	569072	ENSDART00000165660	31610743	31611007	3077.69	264	3077.69	16.79	18.37
18	tiparp	563506	ENSDART00000159306	34599314	34599455	60	141	60	3.9	100
18	cfap45	325276	ENSDART00000098292	35182085	35182237	10.87	152	10.87	2.47	100
18	cfap45	325276	ENSDART00000098292	35184774	35184968	189.29	194	189.29	6.98	77.02
18	ryr1b	570245	ENSDART00000036015	35506220	35506529	30.53	309	30.53	4.46	100
18	ryr1b	570245	ENSDART00000036015	35508009	35508181	3100	172	3100	17.46	18.22
18	ryr1b	570245	ENSDART00000036015	35509326	35510286	3100	960	3100	13.83	18.22
18	ryr1b	570245	ENSDART00000036015	35596841	35596977	14.32	136	14.32	2.72	100
18	ryr1b	570245	ENSDART00000036015	35601617	35601761	13.48	144	13.48	2.64	100
18	ryr1b	570245	ENSDART00000036015	35604605	35604806	257.17	201	257.17	7.25	69.38
18	ryr1b	570245	ENSDART00000036015	35607294	35607840	3100	546	3100	79.65	18.22
18	ryr1b	570245	ENSDART00000036015	35609428	35609849	13.24	421	13.24	2.73	100
18	hnrnpul1	406555	ENSDART00000059360	35814503	35814761	1020.85	258	1020.85	9.71	34.53
18	hnrnpul1	406555	ENSDART00000059360	35816358	35816524	59.48	166	59.48	4.15	100
18	bckdha	554124	ENSDART00000059347	36080558	36080989	6.53	431	6.53	2.45	100
18	ttc9b	559732	ENSDART00000098958	36806544	36807217	53.12	673	53.12	5.21	100
18	map3k10	560932	ENSDART00000088309	36951584	36952100	7.9	516	7.9	2.81	100
18	map3k10	560932	ENSDART00000088309	36959609	36959856	11.81	247	11.81	2.64	100
18	sipa1l3	561005	ENSDART00000147385	37178202	37178410	45.85	208	45.85	3.83	100
18	yap1	561411	ENSDART00000098914	37300756	37300929	15.68	173	15.68	2.77	100
18	yap1	561411	ENSDART00000098914	37313062	37313181	24.7	119	24.7	2.81	100
18	yap1	561411	ENSDART00000098914	37351265	37351501	6.74	236	6.74	2.81	100
18	luzp2	100137118	ENSDART00000111301	37840229	37840301	31.6	72	31.6	3.13	100
18	luzp2	100137118	ENSDART00000146120	38087792	38088099	685.76	307	685.76	9.19	44.21
18	nucb2b	326050	ENSDART00000052703	38199431	38199617	12.03	186	12.03	2.55	100
18	nucb2b	326050	ENSDART00000052703	38203082	38203175	16.19	93	16.19	4.26	100
18	nat10	393617	ENSDART00000076399	38216822	38217033	45.69	211	45.69	4.6	100
18	fam214a	555595	ENSDART00000129750	38774583	38775388	21.34	805	21.34	4.05	100
18	arpp19a	393603	ENSDART00000041597	38885308	38885407	127.62	99	127.62	5.79	89.56
18	leo1	404599	ENSDART00000077694	39292910	39293338	3100	428	3100	81.49	18.22
18	leo1	404599	ENSDART00000077694	39297878	39297976	3100	98	3100	38.15	18.22
18	leo1	404599	ENSDART00000077694	39303010	39303203	2027.32	193	2027.32	19.83	22.84
18	leo1	404599	ENSDART00000077694	39306823	39306959	7.15	136	7.15	2.49	100
18	leo1	404599	ENSDART00000077694	39313093	39313273	3.16	180	3.16	2.51	100
18	leo1	404599	ENSDART00000077694	39316411	39316513	42.92	102	42.92	3.4	100
18	leo1	404599	ENSDART00000077694	39318833	39319523	831.75	690	831.75	10.37	38.99
18	leo1	404599	ENSDART00000077694	39321406	39321484	55.39	78	55.39	2.81	100
18	scg3	393730	ENSDART00000122930	39460214	39460458	1188.83	244	1188.83	9.93	32.26
18	acadl	394156	ENSDART00000126978	39490436	39490574	5.17	138	5.17	2.21	100
18	tnfaip8l3	393322	ENSDART00000125116	39583378	39583601	68.08	223	68.08	4.41	100
18	dmxl2	378958	ENSDART00000169916	39722073	39722837	784.71	764	784.71	8.72	40.42
18	vwa7	100034575	ENSDART00000132833	40525407	40525583	55.55	176	55.55	4.09	100
18	akt2	378972	ENSDART00000026767	40711636	40712712	3.1	1076	3.1	3.85	100
18	akt2	378972	ENSDART00000026767	40753215	40753583	7.52	368	7.52	2.87	100
18	vaspb	550487	ENSDART00000098865	40785581	40785724	82.04	143	82.04	4.51	100
18	vaspb	550487	ENSDART00000098865	40792304	40792438	16.55	134	16.55	2.64	100
18	zbtb38	101882192	ENSDART00000171431	41211479	41211980	66.41	501	66.41	5.45	100
18	bcl7bb	81595	ENSDART00000059135	41549763	41549910	11.85	147	11.85	2.55	100
18	baz1b	571727	ENSDART00000158503	41583384	41583571	468.73	187	468.73	10.48	51.89
18	baz1b	571727	ENSDART00000158503	41590952	41591415	3100	463	3100	13.98	18.22
18	rnf7	503534	ENSDART00000077895	41764408	41764456	5.83	48	5.83	2.21	100
18	cntn5	327429	ENSDART00000098639	42165128	42165315	9.29	187	9.29	2.38	100
18	aplp2	796801	ENSDART00000077125	44397253	44397353	251.48	100	251.48	4.88	69.69
18	aplp2	796801	ENSDART00000077125	44401878	44402007	15.02	129	15.02	2.66	100
18	aplp2	796801	ENSDART00000077125	44408810	44408944	4.9	134	4.9	2.04	100
18	aplp2	796801	ENSDART00000077125	44418108	44418314	3100	206	3100	30.91	18.22
18	aplp2	796801	ENSDART00000077125	44425069	44425311	3100	242	3100	25.07	18.22
18	aplp2	796801	ENSDART00000077125	44430895	44431008	17.82	113	17.82	3.12	100
18	spred3	568925	ENSDART00000125968	44605878	44606047	26.59	169	26.59	4.51	100
18	spred3	568925	ENSDART00000173095	44610950	44611252	2348.04	302	2348.04	22.37	21.62
18	arfgap2	641490	ENSDART00000097328	44866716	44866853	162.23	137	162.23	7.62	82.09
18	kifc3	568367	ENSDART00000138075	45550782	45550977	938.14	195	938.14	18.13	36.36
18	abcc5	336147	ENSDART00000087070	45818446	45818680	66.08	234	66.08	4.94	100
18	ap2m1b	394001	ENSDART00000151112	45955041	45955177	35.48	136	35.48	3.38	100
18	mmp23bb	550589	ENSDART00000024068	46003479	46003590	10.32	111	10.32	3.15	100
18	pcyt1ab	553770	ENSDART00000027772	46020027	46020138	315.03	111	315.03	10.98	62.64
18	daw1	556760	ENSDART00000024202	46392190	46392267	673.61	77	673.61	12.85	44.3
18	rbm7	334784	ENSDART00000009775	47305958	47306376	11.11	418	11.11	2.55	100
18	ppp1r37	562516	ENSDART00000113702	48926382	48926549	13.87	167	13.87	2.85	100
18	ube2q1	553603	ENSDART00000171207	50605341	50605491	982.63	150	982.63	11.99	35.46
18	ddb1	393599	ENSDART00000169773	50826763	50826847	351.89	84	351.89	9.92	60.22
18	ddb1	393599	ENSDART00000169773	50828373	50828503	256.62	130	256.62	6.41	69.38
18	cttn	445561	ENSDART00000017053	50914530	50914977	4.83	447	4.83	2.81	100
18	cttn	445561	ENSDART00000008696	50916109	50916258	545.43	149	545.43	8.1	48.7
18	ppfia1	100003520	ENSDART00000158768	50966755	50966890	47.69	135	47.69	3.32	100
18	ppfia1	100003520	ENSDART00000158768	50967816	50967948	77.59	132	77.59	6.55	100
18	ppfia1	100003520	ENSDART00000158768	50968524	50968704	288.22	180	288.22	7.06	65.84
19	dnajc8	724001	ENSDART00000165587	69237	69553	168.86	316	168.86	5.68	80.52
19	hnrnpr	406735	ENSDART00000166009	75617	75825	56.83	208	56.83	5.1	100
19	rnf139	100144552	ENSDART00000053622	173094	173850	77.56	756	77.56	5.84	100
19	tmem65	100005403	ENSDART00000111580	177454	177666	43.33	212	43.33	4.39	100
19	tmem65	100005403	ENSDART00000111580	183505	183573	443.17	68	443.17	10.04	53.07
19	dus3l	393647	ENSDART00000165371	428589	429153	209.12	564	209.12	7.83	74.44
19	dus3l	393647	ENSDART00000165371	430370	430608	5.14	238	5.14	2.21	100
19	akap9	565037	ENSDART00000110495	551990	552342	59.13	352	59.13	2.83	100
19	akap9	565037	ENSDART00000110495	553601	553754	747.17	153	747.17	6.38	41.76
19	akap9	565037	ENSDART00000110495	555501	555588	469.92	87	469.92	5.15	51.91
19	akap9	565037	ENSDART00000110495	560158	562303	3100	2145	3100	7.28	18.22
19	akap9	565037	ENSDART00000110495	571978	572456	261.16	478	261.16	6.44	68.6
19	akap9	565037	ENSDART00000110495	575197	575543	1009.83	346	1009.83	9.63	34.47
19	fhod3a	564742	ENSDART00000093281	748558	748741	5.11	183	5.11	2.47	100
19	fhod3a	564742	ENSDART00000146050	751984	752332	63.66	348	63.66	4.09	100
19	nrm	570027	ENSDART00000093304	817208	817334	559.72	126	559.72	5.06	47.82
19	ppp1r18	570052	ENSDART00000142287	826291	827433	79.07	1142	79.07	4.43	100
19	RNF5	100537822	ENSDART00000113368	935564	935764	1628.54	200	1628.54	18.89	26.91
19	scrt1a	564658	ENSDART00000163539	1185062	1185472	18.6	410	18.6	2.89	100
19	dgat1a	325875	ENSDART00000158946	1370503	1370765	3.05	262	3.05	2.72	100
19	bop1	777627	ENSDART00000137020	3052801	3053068	5.08	267	5.08	2.21	100
19	bop1	777627	ENSDART00000137020	3055960	3056185	6.79	225	6.79	2.21	100
19	stm	386700	ENSDART00000105174	3149201	3149972	850.03	771	850.03	7.78	38.38
19	stm	386700	ENSDART00000074620	3156117	3156183	18.65	66	18.65	3.43	100
19	stm	386700	ENSDART00000074620	3157669	3157708	30.35	39	30.35	2.23	100
19	stm	386700	ENSDART00000074620	3159074	3159113	35.56	39	35.56	2.89	100
19	stm	386700	ENSDART00000074620	3161351	3161390	5.67	39	5.67	2.99	100
19	thrap3b	407984	ENSDART00000168377	3865919	3866491	10.53	572	10.53	3	100
19	thrap3b	407984	ENSDART00000168377	3868339	3868613	1334.01	274	1334.01	17.72	30.12
19	thrap3b	407984	ENSDART00000168377	3872650	3873241	74.49	591	74.49	5.01	100
19	map7d1b	796270	ENSDART00000159605	3931871	3931922	47.33	51	47.33	5.87	100
19	map7d1b	796270	ENSDART00000159605	3933100	3933205	3100	105	3100	24.23	18.22
19	map7d1b	796270	ENSDART00000159605	3935250	3935410	3097.2	160	3097.2	14.55	18.32
19	map7d1b	796270	ENSDART00000159605	3937832	3938115	2156.17	283	2156.17	15.03	22.18
19	map7d1b	796270	ENSDART00000159605	3939849	3940088	27.29	239	27.29	3.57	100
19	map7d1b	796270	ENSDART00000159605	3958293	3958402	17.92	109	17.92	3.66	100
19	map7d1b	796270	ENSDART00000159605	3959479	3959643	1751.87	164	1751.87	11.29	25.24
19	map7d1b	796270	ENSDART00000159605	3968846	3968915	508.28	69	508.28	10.26	49.81
19	map7d1b	796270	ENSDART00000159605	3973448	3973643	3.66	195	3.66	2.58	100
19	meaf6	445300	ENSDART00000159215	4027595	4027785	84.15	190	84.15	4.47	100
19	cdk12	100149834	ENSDART00000093402	4866675	4867359	9.49	684	9.49	3.1	100
19	ppp1r1b	100884132	ENSDART00000101658	4912816	4913141	97.93	325	97.93	5.36	96.64
19	ppp1r1b	100884132	ENSDART00000101658	4955241	4955361	13.62	120	13.62	2.98	100
19	ppp1r1b	100884132	ENSDART00000101658	4958491	4959096	245.96	605	245.96	10.72	70.26
19	chd4a	558344	ENSDART00000130062	5011044	5011200	32.96	156	32.96	3.04	100
19	chd4a	558344	ENSDART00000130062	5013572	5013807	31.91	235	31.91	2.32	100
19	chd4a	558344	ENSDART00000130062	5016234	5016339	30.04	105	30.04	3.4	100
19	chd4a	558344	ENSDART00000130062	5023636	5023791	14.76	155	14.76	2.87	100
19	chd4a	558344	ENSDART00000130062	5048752	5048980	7.3	228	7.3	3.46	100
19	eno2	402874	ENSDART00000037126	5072917	5073014	4.97	97	4.97	2.39	100
19	tpi1a	192309	ENSDART00000037007	5100127	5100260	35.67	133	35.67	3.63	100
19	stx1b	58038	ENSDART00000081951	5254350	5254699	3100	349	3100	8.42	18.22
19	eif1b	322237	ENSDART00000132874	5418005	5418247	4.64	242	4.64	2.15	100
19	wipf2b	415255	ENSDART00000011025	5611302	5611968	255.89	666	255.89	5.54	69.33
19	wipf2b	415255	ENSDART00000011025	5615562	5615766	10.88	204	10.88	2.81	100
19	cica	560266	ENSDART00000140051	6097337	6097495	595.83	158	595.83	7.78	46.27
19	cica	560266	ENSDART00000140051	6099939	6100368	262.84	429	262.84	8.36	68.62
19	cica	560266	ENSDART00000140051	6110960	6111813	6.73	853	6.73	2.54	100
19	cica	560266	ENSDART00000140051	6125063	6128742	15.63	3679	15.63	4.34	100
19	cica	560266	ENSDART00000140051	6134607	6134802	9.77	195	9.77	2.72	100
19	erf	560416	ENSDART00000092656	6144474	6144859	9.56	385	9.56	2.38	100
19	atp1a3a	64610	ENSDART00000104950	6332881	6332983	25.19	102	25.19	3.15	100
19	znf384l	368610	ENSDART00000167640	6965783	6966432	6.13	649	6.13	2.78	100
19	daxx	561006	ENSDART00000123443	7020333	7020609	53.45	276	53.45	3.92	100
19	daxx	561006	ENSDART00000122815	7022001	7022171	13.12	170	13.12	2.47	100
19	rxrba	30530	ENSDART00000102075	7265372	7265552	10.59	180	10.59	2.64	100
19	pbxip1a	563463	ENSDART00000138866	7549853	7549947	53.97	94	53.97	3.92	100
19	pbxip1a	563463	ENSDART00000115058	7564043	7564221	50.19	178	50.19	4.51	100
19	pbxip1a	563463	ENSDART00000138866	7565068	7566386	3100	1318	3100	39.11	18.22
19	s100u	563060	ENSDART00000134271	7588984	7589610	195.71	626	195.71	6.41	76.12
19	pygo2	613247	ENSDART00000131324	7630567	7632079	86.78	1512	86.78	5.06	100
19	ubap2l	100034477	ENSDART00000092112	7757681	7757831	68.74	150	68.74	5.02	100
19	ubap2l	100034477	ENSDART00000151400	7759353	7759520	96.45	167	96.45	4.23	96.92
19	ubap2l	100034477	ENSDART00000092112	7762820	7762992	3100	172	3100	29.27	18.22
19	ubap2l	100034477	ENSDART00000092112	7765220	7765316	3100	96	3100	36.56	18.22
19	ubap2l	100034477	ENSDART00000092112	7769868	7769975	588.69	107	588.69	12.08	46.59
19	ubap2l	100034477	ENSDART00000092112	7771672	7771758	61.88	86	61.88	4.1	100
19	ubap2l	100034477	ENSDART00000092112	7775472	7775795	174.64	323	174.64	5.16	79.07
19	ubap2l	100034477	ENSDART00000092112	7796296	7796798	3.39	502	3.39	2.33	100
19	znf687b	100006039	ENSDART00000132336	7824969	7825315	2598.33	346	2598.33	24.24	20.87
19	trim46b	100034631	ENSDART00000081546	8589568	8589907	319.18	339	319.18	8.85	62.24
19	snx27a	566205	ENSDART00000144925	8612838	8613169	1714.78	331	1714.78	10.4	25.94
19	snx27a	566205	ENSDART00000144925	8628050	8628282	323.19	232	323.19	6.23	61.85
19	celf3a	57922	ENSDART00000039629	8842388	8842514	4.58	126	4.58	2.13	100
19	celf3a	57922	ENSDART00000039629	8845074	8845121	20.75	47	20.75	2.81	100
19	ash1l	563799	ENSDART00000052915	9042944	9043734	16.77	790	16.77	4.85	100
19	ash1l	563799	ENSDART00000052915	9050143	9050891	2894.58	748	2894.58	15.51	19.32
19	ash1l	563799	ENSDART00000052915	9081102	9081583	2809.37	481	2809.37	17.19	19.74
19	setdb1a	553292	ENSDART00000060442	9113931	9114132	179.52	201	179.52	6.38	78.15
19	setdb1a	553292	ENSDART00000060442	9116512	9116721	125.9	209	125.9	7.32	89.84
19	kmt2ba	560856	ENSDART00000136957	9247503	9247749	306.11	246	306.11	6.66	63.7
19	iffo1a	561664	ENSDART00000091615	9481697	9481953	5.83	256	5.83	2.21	100
19	iffo1a	561664	ENSDART00000091615	9491263	9491371	103.47	108	103.47	5.51	94.85
19	iffo1a	561664	ENSDART00000091615	9502224	9502746	8.24	522	8.24	2.96	100
19	fam131ba	565996	ENSDART00000104607	9533041	9533368	27.18	327	27.18	5.28	100
19	fam131ba	565996	ENSDART00000104607	9597891	9598149	77.73	258	77.73	5.86	100
19	slc2a3a	436916	ENSDART00000016197	9691734	9691922	21.95	188	21.95	4.34	100
19	slc2a3a	436916	ENSDART00000016197	9695605	9695768	6.33	163	6.33	2.81	100
19	cacng8a	550428	ENSDART00000136842	9813888	9815099	232.55	1211	232.55	9.18	71.29
19	cacng8a	550428	ENSDART00000136842	9826268	9826530	2026.3	262	2026.3	18.51	22.82
19	cacng8a	550428	ENSDART00000136842	9829854	9829965	499.32	111	499.32	8.83	49.96
19	cacng7a	100034540	ENSDART00000091695	9866805	9867001	8.48	196	8.48	2.8	100
19	cacng7a	100034540	ENSDART00000147128	9882588	9882821	75.41	233	75.41	5.62	100
19	grin2da	449864	ENSDART00000128837	9914616	9917254	3100	2638	3100	34.06	18.22
19	dbpa	565056	ENSDART00000091707	10177114	10178063	146.68	949	146.68	4.25	85.22
19	dbpa	565056	ENSDART00000091707	10195656	10196370	428.72	714	428.72	9.86	54.14
19	znf865	100034513	ENSDART00000148225	10213813	10214265	18.91	452	18.91	4	100
19	shisa7b	100034520	ENSDART00000148073	10219559	10220815	3100	1256	3100	21.51	18.22
19	cnot3b	327627	ENSDART00000136697	10295038	10295173	33.07	135	33.07	3.49	100
19	u2af2b	402989	ENSDART00000023571	10323767	10323985	7.53	218	7.53	2.22	100
19	usf2	567297	ENSDART00000141292	10560929	10561051	23.53	122	23.53	2.81	100
19	usf2	567297	ENSDART00000141292	10562725	10562842	22.99	117	22.99	2.92	100
19	tpm3	373076	ENSDART00000010997	10999769	10999839	31.27	70	31.27	3.07	100
19	tpm3	373076	ENSDART00000027598	11004921	11004997	165.29	76	165.29	4.77	81.35
19	tpm3	373076	ENSDART00000010997	11008248	11008324	1834.45	76	1834.45	19.43	24.76
19	tpm3	373076	ENSDART00000010997	11010658	11010792	3100	134	3100	20.47	18.22
19	tpm3	373076	ENSDART00000010997	11014509	11014866	1386.49	357	1386.49	11.45	30.25
19	sept7a	394136	ENSDART00000080762	11335123	11335269	134.69	146	134.69	5.21	88.09
19	sept7a	394136	ENSDART00000080762	11336646	11336782	458.34	136	458.34	5.14	52.4
19	sept7a	394136	ENSDART00000080762	11343644	11343770	134.66	126	134.66	4.39	88.07
19	sept7a	394136	ENSDART00000080762	11347824	11347921	19.56	97	19.56	2.81	100
19	sept7a	394136	ENSDART00000080762	11425487	11425592	263.35	105	263.35	7.66	68.48
19	kcng2	562421	ENSDART00000103646	11545712	11546252	3.83	540	3.83	2.53	100
19	ctdp1	442930	ENSDART00000148516	11719083	11719292	6.27	209	6.27	2.21	100
19	ctdp1	442930	ENSDART00000148516	11814859	11815799	268.59	940	268.59	7.38	67.66
19	spag1a	564953	ENSDART00000185960	11985499	11986009	6.1	510	6.1	2.55	100
19	rims2b	563393	ENSDART00000165448	13153868	13154030	4.36	162	4.36	2.04	100
19	srsf4	321872	ENSDART00000168672	13412950	13413287	18.85	337	18.85	2.23	100
19	srsf4	321872	ENSDART00000165033	13416517	13416726	8.92	209	8.92	2.76	100
19	srsf4	321872	ENSDART00000165033	13419365	13419956	48.55	591	48.55	3.22	100
19	epb41a	559643	ENSDART00000159711	13721716	13721821	521.35	105	521.35	10.11	49.34
19	epb41a	559643	ENSDART00000159711	13723977	13724484	3100	507	3100	81.14	18.22
19	epb41a	559643	ENSDART00000159711	13733477	13733878	3100	401	3100	19.85	18.22
19	nudc	393893	ENSDART00000168260	14161147	14161360	66.26	213	66.26	3.18	100
19	nudc	393893	ENSDART00000170335	14162192	14162306	26.47	114	26.47	3.06	100
19	arid1ab	568161	ENSDART00000182732	14351953	14353228	6.53	1275	6.53	2.58	100
19	phactr4a	569383	ENSDART00000055619	15174245	15175132	3100	887	3100	45.45	18.22
19	pdik1l	569665	ENSDART00000182797	15485428	15485731	808.64	303	808.64	14.47	39.31
19	pdik1l	569665	ENSDART00000079014	15496017	15496145	131.89	128	131.89	4.68	88.49
19	ctps1a	322089	ENSDART00000187135	16027250	16028001	3100	751	3100	17.44	18.22
19	gmeb1	567701	ENSDART00000151169	16085852	16086843	449.89	991	449.89	9.87	52.73
19	ptprua	563584	ENSDART00000137189	16638676	16638972	12.62	296	12.62	2.47	100
19	sf3a3	446168	ENSDART00000160433	17300406	17300571	85.43	165	85.43	6.04	100
19	nkiras1	100002175	ENSDART00000162383	17380857	17381087	13.37	230	13.37	2.55	100
19	top2b	569877	ENSDART00000130695	17752692	17752887	1399.91	195	1399.91	12.78	29.76
19	top2b	569877	ENSDART00000130695	17774395	17774884	202.32	489	202.32	6.71	74.98
19	ptpn23b	560417	ENSDART00000165008	19269695	19270584	7.19	889	7.19	2.98	100
19	smarcc1b	553471	ENSDART00000165206	19347756	19347890	414.89	134	414.89	7.06	55.05
19	smarcc1b	553471	ENSDART00000165206	19350716	19350810	837.5	94	837.5	11.83	39.07
19	smarcc1b	553471	ENSDART00000165206	19352624	19352777	8.15	153	8.15	2.64	100
19	jazf1a	561144	ENSDART00000172410	19512176	19512629	5.98	453	5.98	2.64	100
19	tax1bp1a	561219	ENSDART00000160002	19561785	19561963	478.94	178	478.94	10.81	51.06
19	tax1bp1a	561219	ENSDART00000160002	19562644	19562731	937.11	87	937.11	15.06	36.36
19	tax1bp1a	561219	ENSDART00000160002	19573702	19573917	2827.2	215	2827.2	12.55	19.46
19	tax1bp1a	561219	ENSDART00000160002	19575491	19575564	214.18	73	214.18	4.85	74.38
19	tax1bp1a	561219	ENSDART00000160002	19576116	19576305	425.06	189	425.06	8.79	54.41
19	satb1a	378993	ENSDART00000056205	20453830	20454346	3.35	516	3.35	2.35	100
19	kcnh8	100002967	ENSDART00000090810	20617775	20617811	11.82	36	11.82	2.72	100
19	znf516	100003866	ENSDART00000104279	21715681	21716819	530.53	1138	530.53	12.26	49.11
19	sall3b	568041	ENSDART00000100181	22066502	22067046	15.93	544	15.93	2.55	100
19	pleca	567639	ENSDART00000090669	22415888	22416685	17.44	797	17.44	3.99	100
19	pleca	567639	ENSDART00000090669	22430564	22430722	4.82	158	4.82	2.13	100
19	pleca	567639	ENSDART00000141503	22488804	22489007	19.14	203	19.14	3.32	100
19	pleca	567639	ENSDART00000185196	22609376	22609815	703.79	439	703.79	14.55	43.15
19	chtopa	321491	ENSDART00000079842	23898050	23898501	1854.23	451	1854.23	22.13	24.6
19	chtopa	321491	ENSDART00000079842	23899648	23899783	3193.17	135	3193.17	20.61	30
19	chtopa	321491	ENSDART00000079842	23912161	23912306	3084.15	145	3084.15	12.27	18.39
19	chtopa	321491	ENSDART00000139856	23914364	23914644	165.22	280	165.22	4.57	81.38
19	chtopa	321491	ENSDART00000079842	23917840	23918136	15.05	296	15.05	3.01	100
19	thap7	100006965	ENSDART00000104087	24130307	24131119	274.1	812	274.1	7.4	67.66
19	txnipa	368359	ENSDART00000052421	24488529	24488923	240.6	394	240.6	5.68	70.54
19	mylipa	335888	ENSDART00000013497	26340735	26340957	2242.18	222	2242.18	13.61	22.44
19	mylipa	335888	ENSDART00000013497	26343963	26344154	22.38	191	22.38	3.74	100
19	mylipa	335888	ENSDART00000013497	26375461	26375864	10.64	403	10.64	2.72	100
19	prrc2a	394248	ENSDART00000043776	26747488	26748029	28.02	541	28.02	6.78	100
19	nelfe	436648	ENSDART00000148439	26925462	26925601	6.66	139	6.66	2.04	100
19	nelfe	436648	ENSDART00000148439	26928163	26928423	780.26	260	780.26	13.82	40.46
19	zbtb12.1	559143	ENSDART00000159319	26938015	26938507	6.09	492	6.09	2.13	100
19	gtf2h4	334839	ENSDART00000141203	27286909	27287665	3100	756	3100	20.76	18.22
19	gtf2h4	334839	ENSDART00000141203	27290170	27290344	17.48	174	17.48	2.92	100
19	gtf2h4	334839	ENSDART00000176885	27313936	27314750	3100	814	3100	25.14	18.22
19	mgat1b	558524	ENSDART00000103940	27380980	27381619	248.85	639	248.85	8.1	70.2
19	mgat1b	558524	ENSDART00000103940	27395186	27395531	43.88	345	43.88	5.11	100
19	adcy2b	557902	ENSDART00000046166	27776298	27776889	3.59	591	3.59	2.64	100
19	nsun2	325292	ENSDART00000140336	27858865	27859029	16.31	164	16.31	2.82	100
19	irx1b	114430	ENSDART00000079114	28128800	28129566	462.66	766	462.66	12.6	52.19
19	srfbp1	406321	ENSDART00000112167	29298483	29299108	515	625	515	7.66	49.55
19	srfbp1	406321	ENSDART00000112167	29301610	29302158	138.73	548	138.73	5.62	87.19
19	hdac1	192302	ENSDART00000051799	29817867	29818125	87.03	258	87.03	5.02	100
19	txlna	324180	ENSDART00000024292	29850897	29851152	10.56	255	10.56	2.45	100
19	kpna6	100149852	ENSDART00000066123	29879365	29879499	100.06	134	100.06	4.97	95.92
19	khdrbs1b	406516	ENSDART00000103471	30355780	30355927	49.66	147	49.66	4.59	100
19	abcf1	406467	ENSDART00000048977	30443007	30443115	1231.95	108	1231.95	12.12	32.1
19	abcf1	406467	ENSDART00000048977	30445901	30446034	1276.96	133	1276.96	8.83	30.83
19	abcf1	406467	ENSDART00000191237	30447457	30447694	81.5	237	81.5	4.34	100
19	bag6l	751663	ENSDART00000088760	30481664	30481850	4.99	186	4.99	2.46	100
19	hpcal4	564909	ENSDART00000171006	30521928	30522478	11.04	550	11.04	3.32	100
19	trit1	553523	ENSDART00000125893	30799840	30800082	9.86	242	9.86	2.55	100
19	arl4ab	338267	ENSDART00000040810	31341711	31341850	8.32	139	8.32	2.38	100
19	stmn2b	100003563	ENSDART00000147474	31771269	31771523	69.87	254	69.87	5	100
19	stmn2b	100003563	ENSDART00000147474	31789447	31790524	10.26	1077	10.26	4.07	100
19	zbtb10	566269	ENSDART00000113797	31878780	31879202	20.89	422	20.89	2.98	100
19	zbtb10	566269	ENSDART00000113797	31900478	31900893	458.54	415	458.54	11.83	52.44
19	znf704	560056	ENSDART00000088358	32033333	32033563	25.89	230	25.89	3.15	100
19	pag1	100034498	ENSDART00000134934	32074637	32074853	14.4	216	14.4	2.47	100
19	fabp11a	447944	ENSDART00000021798	32167055	32167231	57.95	176	57.95	4.17	100
19	fabp11a	447944	ENSDART00000021798	32168902	32169113	12.18	211	12.18	2.55	100
19	atxn1a	557340	ENSDART00000167664	32321796	32321986	69.66	190	69.66	4.26	100
19	spire1a	557962	ENSDART00000169469	32979226	32979782	92.99	556	92.99	4.46	98.64
19	runx1t1	767809	ENSDART00000010294	33752217	33752355	8.2	138	8.2	2.3	100
19	runx1t1	767809	ENSDART00000010294	33765543	33765725	4.66	182	4.66	2.41	100
19	runx1t1	767809	ENSDART00000123270	33772159	33772552	3.13	393	3.13	2.06	100
19	runx1t1	767809	ENSDART00000010294	33774499	33774600	40.47	101	40.47	3.03	100
19	galnt12	559736	ENSDART00000141950	34230107	34230292	15.05	185	15.05	3.19	100
19	dlgap3	557556	ENSDART00000103151	37488599	37489029	56.18	430	56.18	4.2	100
19	thsd7aa	557991	ENSDART00000087694	37701549	37702395	735.66	846	735.66	10.56	42.03
19	phf14	555505	ENSDART00000087662	38175025	38175714	3100	689	3100	69.69	18.22
19	phf14	555505	ENSDART00000087662	38176886	38177028	15.27	142	15.27	2.89	100
19	smap2	556132	ENSDART00000087639	38387254	38387380	9.32	126	9.32	2.38	100
19	col16a1	100535782	ENSDART00000136775	38535800	38535911	3.15	111	3.15	2.64	100
19	col16a1	100535782	ENSDART00000151958	38551322	38551385	12.19	63	12.19	2.81	100
19	sfpq	406564	ENSDART00000017359	40030614	40030811	1706.05	197	1706.05	7.58	26.19
19	sfpq	406564	ENSDART00000017359	40033215	40033325	7.41	110	7.41	2.57	100
19	zmym4	327248	ENSDART00000140926	40071506	40071836	57.8	330	57.8	4.69	100
19	fam133b	790942	ENSDART00000089547	40337456	40337683	7.68	227	7.68	2.53	100
19	fam133b	790942	ENSDART00000089547	40343028	40343103	70.03	75	70.03	4.26	100
19	fam133b	790942	ENSDART00000089547	40347591	40347943	6.13	352	6.13	2.65	100
19	ppp1r9a	560862	ENSDART00000087295	41113486	41113619	55.82	133	55.82	3.49	100
19	ppp1r9a	560862	ENSDART00000087295	41115459	41115580	105.28	121	105.28	4.6	94.54
19	ppp1r9a	560862	ENSDART00000087295	41119350	41119455	98.6	105	98.6	4.68	96.37
19	ppp1r9a	560862	ENSDART00000087295	41127187	41127346	182.43	159	182.43	5.79	77.74
19	ppp1r9a	560862	ENSDART00000138687	41135803	41135956	142.28	153	142.28	5.81	86.63
19	gatad2b	562045	ENSDART00000033362	41701659	41702016	2338.51	357	2338.51	10.04	21.63
19	gatad2b	562045	ENSDART00000033362	41706182	41706314	7.99	132	7.99	2.6	100
19	anp32e	406562	ENSDART00000077059	42336519	42336682	3100	163	3100	42.51	18.22
19	anp32e	406562	ENSDART00000077059	42338204	42338332	3100	128	3100	90.54	18.22
19	anp32e	406562	ENSDART00000077059	42340147	42340737	3100	590	3100	52.85	18.22
19	susd5	101886789	ENSDART00000123360	42629575	42630933	575.94	1358	575.94	12.56	47.26
19	clasp2	404604	ENSDART00000144557	42716541	42716664	429	123	429	7.49	54.08
19	clasp2	404604	ENSDART00000133711	42754881	42755046	149.81	165	149.81	4.7	84.68
19	pdcd6ip	406669	ENSDART00000135164	42873553	42873956	4.45	403	4.45	2.17	100
19	snrnp40	393292	ENSDART00000038230	43016112	43016395	6.6	283	6.6	2.38	100
19	nkain1	393517	ENSDART00000182608	43031612	43032737	13.82	1125	13.82	3.15	100
19	pum1	394176	ENSDART00000164453	43062217	43062461	18.06	244	18.06	2.65	100
19	pum1	394176	ENSDART00000164453	43072490	43072727	17.24	237	17.24	3.26	100
19	cap1	334527	ENSDART00000006344	43715910	43716048	556.23	138	556.23	11.57	47.98
19	uqcrb	554154	ENSDART00000151084	44049644	44049839	37.18	195	37.18	2.89	100
19	rad21b	566831	ENSDART00000132800	44069161	44069245	452.82	84	452.82	8.55	52.6
19	rad21b	566831	ENSDART00000132800	44071286	44071451	87.55	165	87.55	3.47	100
19	trps1	795613	ENSDART00000163504	45533776	45534392	49.89	616	49.89	3.66	100
19	utp23	550514	ENSDART00000169710	45967210	45967665	25.77	455	25.77	3.49	100
19	grinaa	724005	ENSDART00000158032	46302887	46303622	1020.8	735	1020.8	7.88	34.51
19	ext1b	497280	ENSDART00000166668	46452651	46452755	441.02	104	441.02	8.09	53.24
19	ext1c	497281	ENSDART00000136647	47311868	47312022	3.02	154	3.02	2.64	100
19	ago4	100535764	ENSDART00000170988	47816933	47817062	5.83	129	5.83	2.3	100
19	kpnb1	570700	ENSDART00000163823	48036710	48037058	21.5	348	21.5	2.81	100
19	psmd3	393544	ENSDART00000027158	48049201	48049488	879.1	287	879.1	11.21	37.45
19	rpl14	323365	ENSDART00000169464	48366249	48366303	15.83	54	15.83	3.6	100
2	adcy1b	569499	ENSDART00000131177	136345	136720	10.98	375	10.98	3.92	100
2	cacna1eb	567702	ENSDART00000134656	1032395	1032511	10.02	116	10.02	2.27	100
2	cacna1eb	567702	ENSDART00000134656	1050191	1050259	67.05	68	67.05	3.83	100
2	cacna1eb	567702	ENSDART00000134656	1057828	1058458	7.95	630	7.95	2.99	100
2	polr2d	436588	ENSDART00000108718	1124511	1124670	63.23	159	63.23	4.17	100
2	ss18	326668	ENSDART00000011919	1348844	1349159	14.46	315	14.46	2.76	100
2	tubb2	554127	ENSDART00000024135	2019929	2020044	3.39	115	3.39	2.11	100
2	serbp1b	797732	ENSDART00000124032	2633430	2633626	1032.19	196	1032.19	9.75	34.35
2	serbp1b	797732	ENSDART00000124032	2636235	2636307	1779.07	72	1779.07	7.99	25.2
2	serbp1b	797732	ENSDART00000124032	2637254	2637398	3100	144	3100	9.48	18.22
2	serbp1b	797732	ENSDART00000124032	2638522	2638703	1772.62	181	1772.62	11.4	25.2
2	serbp1b	797732	ENSDART00000124032	2641719	2642217	126.31	498	126.31	3.37	89.79
2	rock1	100329779	ENSDART00000163587	2873444	2873629	181.02	185	181.02	6.59	77.87
2	mib1	352910	ENSDART00000158602	4081071	4081201	319.44	130	319.44	7.69	62.13
2	mib1	352910	ENSDART00000158602	4084513	4084618	4.67	105	4.67	2.3	100
2	tnk2b	565029	ENSDART00000160765	4797209	4797512	317.98	303	317.98	10.89	62.3
2	dlg1l	497648	ENSDART00000160257	4922921	4922988	5.27	67	5.27	2.13	100
2	dlg1l	497648	ENSDART00000163728	4924984	4925161	47.36	177	47.36	3.52	100
2	dlg1l	497648	ENSDART00000164506	5014555	5014939	3100	384	3100	36.83	18.22
2	ptmab	559194	ENSDART00000164039	5132030	5132614	3100	584	3100	79.81	18.22
2	ptmab	559194	ENSDART00000164039	5134982	5135125	3100	143	3100	19.5	18.22
2	wdr33	449009	ENSDART00000138885	5420070	5420455	31.71	385	31.71	4.85	100
2	cwc25	406771	ENSDART00000100924	5711648	5711813	3.13	165	3.13	2.04	100
2	cwc25	406771	ENSDART00000100924	5714783	5714914	55.47	131	55.47	4	100
2	nyap2b	100535812	ENSDART00000133851	5740662	5741725	4.71	1063	4.71	3.4	100
2	mier1b	566167	ENSDART00000142545	5828033	5828240	1741.13	207	1741.13	21.7	25.43
2	mier1b	566167	ENSDART00000142545	5830308	5830409	269.71	101	269.71	6.98	67.84
2	mier1b	566167	ENSDART00000142545	5836104	5836116	509.51	12	509.51	6.81	49.81
2	dis3l2	566106	ENSDART00000136180	5843688	5844327	7.21	639	7.21	3.19	100
2	tmem125b	797385	ENSDART00000154489	5936309	5936736	391.71	427	391.71	9.28	56.22
2	uck2b	327057	ENSDART00000037698	6051915	6052107	4.42	192	4.42	3.06	100
2	ppm1la	556994	ENSDART00000092182	6270950	6271112	977.93	162	977.93	10.81	35.48
2	CCDC39	555319	ENSDART00000169709	7675283	7675492	6.66	209	6.66	3.03	100
2	CCDC39	555319	ENSDART00000169709	7687295	7687487	85.03	192	85.03	4.32	100
2	fubp1	406418	ENSDART00000081442	8653750	8653913	97.38	163	97.38	3.54	96.65
2	fubp1	406418	ENSDART00000081442	8655002	8655263	55.81	261	55.81	4.55	100
2	pcyt1aa	550327	ENSDART00000018524	9774156	9774345	14.24	189	14.24	2.72	100
2	abi1b	767738	ENSDART00000091644	9871267	9871432	218.87	165	218.87	5.36	73.42
2	abi1b	767738	ENSDART00000091644	9875133	9875346	41.51	213	41.51	3.66	100
2	abi1b	767738	ENSDART00000177556	9915608	9915870	17.12	262	17.12	3.13	100
2	rpl5a	326961	ENSDART00000005944	10703539	10703621	19.82	82	19.82	2.65	100
2	penka	368228	ENSDART00000142013	11509086	11509789	150.41	703	150.41	5.27	84.56
2	impad1	641570	ENSDART00000080925	11648053	11648408	103.61	355	103.61	5.02	94.84
2	gpr158b	568637	ENSDART00000113081	12107132	12107525	6.96	393	6.96	2.3	100
2	kmt2cb	568162	ENSDART00000131780	12851790	12851973	41.55	183	41.55	3.77	100
2	kmt2cb	568162	ENSDART00000131780	12886625	12886714	67.52	89	67.52	4.1	100
2	kmt2cb	568162	ENSDART00000131780	12898051	12898205	98.54	154	98.54	5.15	96.33
2	kmt2cb	568162	ENSDART00000131780	12997652	12998325	4.73	673	4.73	2.63	100
2	ebna1bp2	335049	ENSDART00000077259	13717339	13717505	8.23	166	8.23	2.64	100
2	zbtb41	573743	ENSDART00000089618	13743537	13744062	7.37	525	7.37	2.43	100
2	sgip1b	103909890	ENSDART00000164786	14356389	14356511	6.5	122	6.5	2.16	100
2	sgip1b	103909890	ENSDART00000164786	14366503	14367167	67.56	664	67.56	3.61	100
2	arhgef4	559017	ENSDART00000057216	16212471	16212666	55.38	195	55.38	3.63	100
2	arhgef4	559017	ENSDART00000152031	16216289	16217321	3100	1032	3100	42.97	18.22
2	ppp1r7	560323	ENSDART00000022356	16696051	16696115	80.62	64	80.62	4.49	100
2	eif4g1a	572435	ENSDART00000087107	16829236	16829426	30.74	190	30.74	4.41	100
2	agla	567798	ENSDART00000168537	20518402	20518538	65.25	136	65.25	5.36	100
2	tpra	571089	ENSDART00000165374	20822772	20822922	3115.4	150	3115.4	30.98	31.82
2	tpra	571089	ENSDART00000165374	20824279	20824483	2330.48	204	2330.48	24.61	21.67
2	tpra	571089	ENSDART00000165374	20830293	20830490	17.52	197	17.52	4.43	100
2	tpra	571089	ENSDART00000165374	20836728	20836876	29.35	148	29.35	4.69	100
2	riok1	406268	ENSDART00000022765	21064708	21064928	16.13	220	16.13	2.64	100
2	riok1	406268	ENSDART00000022765	21076325	21076548	31.29	223	31.29	4.43	100
2	pip4k2ab	555920	ENSDART00000139633	21151177	21151430	201.66	253	201.66	4.8	75.07
2	zbtb47a	556134	ENSDART00000141322	21312046	21312927	125.61	881	125.61	5.98	89.96
2	afg3l2	569168	ENSDART00000169028	21468615	21469083	4.9	468	4.9	2.34	100
2	chd7	569471	ENSDART00000135230	21766524	21767398	18.81	874	18.81	4.32	100
2	chd7	569471	ENSDART00000016208	21770496	21771279	23.49	783	23.49	4.46	100
2	chd7	569471	ENSDART00000016208	21772146	21772368	13.34	222	13.34	2.64	100
2	chd7	569471	ENSDART00000016208	21786586	21786826	36.56	240	36.56	7.03	100
2	chd7	569471	ENSDART00000135230	21795069	21795488	17.19	419	17.19	2.91	100
2	chd7	569471	ENSDART00000135230	21820391	21820697	8.47	306	8.47	2.47	100
2	ca8	550233	ENSDART00000140012	21855035	21855401	73.71	366	73.71	5.19	100
2	kif1ab	566766	ENSDART00000139196	22716662	22716865	535.15	203	535.15	6.78	48.98
2	kif1ab	566766	ENSDART00000139196	22727121	22727424	79.48	303	79.48	6.01	100
2	csnk1g2a	554152	ENSDART00000056921	23039040	23039218	10.81	178	10.81	2.47	100
2	csnk1g2a	554152	ENSDART00000056921	23048373	23049078	409.1	705	409.1	13.36	55.25
2	prrx1a	406431	ENSDART00000041365	23172030	23172353	31.54	323	31.54	3.74	100
2	kifap3b	561489	ENSDART00000026800	23274645	23274811	18.45	166	18.45	2.89	100
2	ivns1abpb	334334	ENSDART00000020136	23379976	23380379	28.76	403	28.76	3.49	100
2	oxsr1a	568602	ENSDART00000047073	23714638	23714761	657.99	123	657.99	10.74	44.83
2	oxsr1a	568602	ENSDART00000047073	23716551	23716653	20.04	102	20.04	2.89	100
2	nr2f6a	325637	ENSDART00000022379	24376205	24376612	14.41	407	14.41	2.81	100
2	mast3a	448895	ENSDART00000088346	24682730	24683115	3.35	385	3.35	2.45	100
2	tnika	325042	ENSDART00000051234	25767260	25767436	51.03	176	51.03	5.96	100
2	tnika	325042	ENSDART00000051234	25771962	25772161	1097.03	199	1097.03	10.23	33.38
2	tnika	325042	ENSDART00000051234	25775384	25775486	1032.12	102	1032.12	11.37	34.32
2	tnika	325042	ENSDART00000051234	25781580	25781781	383.69	201	383.69	10.38	56.77
2	acadm	406283	ENSDART00000132125	26472839	26472970	6.28	131	6.28	3.52	100
2	u2surp	567461	ENSDART00000132651	26624229	26624583	920.04	354	920.04	7.87	36.84
2	u2surp	567461	ENSDART00000087714	26627190	26627347	639.08	157	639.08	6.27	45.11
2	u2surp	567461	ENSDART00000087714	26640594	26640693	35.38	99	35.38	2.37	100
2	u2surp	567461	ENSDART00000132651	26642793	26642944	42.44	151	42.44	3.4	100
2	asph	323659	ENSDART00000174928	26656086	26656403	5.63	317	5.63	2.29	100
2	asph	323659	ENSDART00000099208	26662015	26662171	30.05	156	30.05	3.74	100
2	asph	323659	ENSDART00000099208	26676692	26677565	2105.78	873	2105.78	16.26	22.46
2	zswim5	100149522	ENSDART00000078305	27540342	27541320	16.94	978	16.94	3.13	100
2	mmp15b	100332426	ENSDART00000020456	28453337	28453677	43.61	340	43.61	3.74	100
2	mmp15b	100332426	ENSDART00000020456	28520959	28521429	18.92	470	18.92	3	100
2	dlgap1a	569898	ENSDART00000181774	29692609	29692825	42.55	216	42.55	3.43	100
2	jph1b	556485	ENSDART00000099078	30290959	30291208	14.77	249	14.77	3	100
2	jph1b	556485	ENSDART00000099078	30294648	30295328	53.1	680	53.1	2.93	100
2	jph1b	556485	ENSDART00000185422	30323659	30324341	141.63	682	141.63	7.75	86.78
2	ctnnd2b	558069	ENSDART00000087270	30571575	30571761	21.95	186	21.95	3.02	100
2	stam	386967	ENSDART00000141170	31450445	31451078	122.61	633	122.61	6.82	90.43
2	cacnb2b	558806	ENSDART00000130722	31511532	31511986	4.45	454	4.45	2.7	100
2	amph	393804	ENSDART00000027689	31901833	31902010	16.15	177	16.15	4.03	100
2	mycb	393141	ENSDART00000005143	32017527	32018128	5.4	601	5.4	2.89	100
2	asap1a	100170829	ENSDART00000077151	32270807	32271364	43.96	557	43.96	3.6	100
2	asap1a	100170829	ENSDART00000077151	32279978	32280086	26.28	108	26.28	4.34	100
2	asap1a	100170829	ENSDART00000077151	32352819	32353044	1402.64	225	1402.64	13.83	29.82
2	ubtfl	393978	ENSDART00000056634	32373117	32373273	4.45	156	4.45	2.85	100
2	abcf2a	336770	ENSDART00000056640	32513426	32513501	29.21	75	29.21	2.21	100
2	fastk	564534	ENSDART00000134125	32591461	32592084	13.86	623	13.86	2.81	100
2	puf60a	562370	ENSDART00000056645	32654301	32654653	75.55	352	75.55	4	100
2	nrbp2a	564177	ENSDART00000135293	32686822	32686945	242.15	123	242.15	6.41	70.49
2	nrbp2a	564177	ENSDART00000135293	32738006	32738535	213.21	529	213.21	5.87	74.35
2	prpf4ba	393182	ENSDART00000098834	32821488	32821635	532.93	147	532.93	8.78	49.04
2	prpf4ba	393182	ENSDART00000098834	32823431	32823572	58.73	141	58.73	3.57	100
2	rnf220a	561654	ENSDART00000145588	33189581	33189805	9.51	224	9.51	3.73	100
2	rnf220a	561654	ENSDART00000086340	33194554	33194681	62.11	127	62.11	3.34	100
2	slc6a9	494490	ENSDART00000126135	33346371	33346638	89.25	267	89.25	4.68	100
2	slc6a9	494490	ENSDART00000077462	33368413	33368455	54.41	42	54.41	5.96	100
2	slc6a9	494490	ENSDART00000077462	33399353	33399510	12.91	157	12.91	2.38	100
2	tnr	369191	ENSDART00000179804	35240500	35241090	695.35	590	695.35	11.33	43.73
2	cacybp	405823	ENSDART00000098734	35596770	35596984	7.04	214	7.04	2.37	100
2	dhx9	568043	ENSDART00000134918	35870694	35870895	175.93	201	175.93	7.92	78.99
2	dhx9	568043	ENSDART00000134918	35873070	35873590	485.83	520	485.83	11.75	50.74
2	nmnat2	336257	ENSDART00000003550	36040609	36040820	18.3	211	18.3	3.44	100
2	smg7	565575	ENSDART00000085976	36064423	36064838	1554.38	415	1554.38	7.57	27.58
2	nrd1a	565850	ENSDART00000140474	36828637	36828921	694.39	284	694.39	9.73	43.81
2	nrd1a	565850	ENSDART00000135754	36831260	36831519	3100	259	3100	36.01	18.22
2	copa	260439	ENSDART00000048277	37195388	37195512	10.21	124	10.21	2.77	100
2	copa	260439	ENSDART00000048277	37196630	37196737	55.87	107	55.87	3.78	100
2	sec62	563660	ENSDART00000004626	37263704	37264587	2097.4	883	2097.4	15.16	22.51
2	skila	100007653	ENSDART00000056522	37310137	37310359	6.53	222	6.53	2.82	100
2	skila	100007653	ENSDART00000141214	37312809	37312927	4.53	118	4.53	2.04	100
2	dapk3	562194	ENSDART00000146103	37477592	37477680	57	88	57	4.43	100
2	dapk3	562194	ENSDART00000146103	37478385	37478418	203.09	33	203.09	4.67	74.89
2	sppl2	325540	ENSDART00000029801	37492072	37492212	32.05	140	32.05	3.83	100
2	arhgef18a	407987	ENSDART00000025841	37511784	37512243	7.98	459	7.98	2.81	100
2	pcp4l1	100008021	ENSDART00000034790	37995192	37995716	892.95	524	892.95	10.09	37.37
2	dcaf8	100007924	ENSDART00000139564	38008437	38009063	35.51	626	35.51	3.99	100
2	hnrnpc	406352	ENSDART00000075905	38028979	38029143	10.56	164	10.56	2.64	100
2	hnrnpc	406352	ENSDART00000075905	38032196	38032310	1401.8	114	1401.8	19.72	29.85
2	hnrnpc	406352	ENSDART00000075905	38033505	38033758	3100	253	3100	32.51	18.22
2	chd8	568214	ENSDART00000013676	38090008	38090119	38.08	111	38.08	4.05	100
2	chd8	568214	ENSDART00000013676	38116607	38116783	8.2	176	8.2	2.13	100
2	mmp14b	566945	ENSDART00000044264	38180949	38181633	135.63	684	135.63	7.06	87.84
2	acin1a	368893	ENSDART00000128043	38198175	38198788	3100	613	3100	50.9	18.22
2	acin1a	368893	ENSDART00000128043	38200122	38200438	3100	316	3100	12.72	18.22
2	acin1a	368893	ENSDART00000146485	38213192	38216651	3100	3459	3100	24.35	18.22
2	epha4b	64270	ENSDART00000037292	40429874	40430037	79.69	163	79.69	4.38	100
2	epha4b	64270	ENSDART00000037292	40469373	40469499	6.68	126	6.68	2.55	100
2	epha4b	64270	ENSDART00000037292	40474973	40475159	8.95	186	8.95	2.44	100
2	acvr1l	30615	ENSDART00000017977	41534730	41534877	12.11	147	12.11	3.06	100
2	znf622	407703	ENSDART00000022643	41566631	41566877	53.76	246	53.76	5.45	100
2	znf622	407703	ENSDART00000022643	41569121	41569682	187.93	561	187.93	5.28	77.11
2	gbp1	436615	ENSDART00000056460	42021226	42021610	360.32	384	360.32	7.49	59.17
2	cspp1b	570598	ENSDART00000140188	42048967	42049111	640.02	144	640.02	12.68	45.18
2	cspp1b	570598	ENSDART00000140188	42049719	42049869	1469.83	150	1469.83	13.94	28.5
2	cspp1b	570598	ENSDART00000140188	42050850	42050963	573.65	113	573.65	10.47	47.29
2	cspp1b	570598	ENSDART00000140188	42053085	42053233	10.57	148	10.57	2.55	100
2	ift57	414929	ENSDART00000012919	42203459	42203550	20.07	91	20.07	2.89	100
2	gtpbp4	334050	ENSDART00000026339	42365654	42365852	215.9	198	215.9	5.32	74.06
2	gtpbp4	334050	ENSDART00000026339	42368192	42368322	132.44	130	132.44	5.1	88.56
2	basp1	569631	ENSDART00000075392	42724403	42724551	3100	148	3100	32.24	18.22
2	basp1	569631	ENSDART00000075392	42746355	42747428	3100	1073	3100	17.18	18.22
2	oc90	568941	ENSDART00000098303	42942736	42943166	126.88	430	126.88	5.7	89.68
2	crema	555432	ENSDART00000132588	43168085	43168292	59.41	207	59.41	4.85	100
2	epc1b	566102	ENSDART00000084223	43591470	43591835	43.8	365	43.8	3.21	100
2	zeb1a	100004929	ENSDART00000146493	43807229	43807774	3100	545	3100	21.29	18.22
2	cadm3	692273	ENSDART00000079596	44101260	44101410	9.56	150	9.56	2.51	100
2	cadm3	692273	ENSDART00000079596	44181923	44182114	5.08	191	5.08	2.16	100
2	cadm3	692273	ENSDART00000079596	44183256	44183613	2229.78	357	2229.78	28.54	22.35
2	mpz	114417	ENSDART00000132682	44263003	44263584	821.78	581	821.78	6.99	39.14
2	lig1	556995	ENSDART00000084174	44338500	44338995	1592.9	495	1592.9	17.11	27.63
2	mul1a	553180	ENSDART00000018818	44965553	44966063	16.63	510	16.63	2.98	100
2	eif4e2	541523	ENSDART00000123916	45135483	45135618	6.4	135	6.4	2.47	100
2	camsap2b	558673	ENSDART00000083957	45362015	45362152	1237.45	137	1237.45	19.72	32.12
2	camsap2b	558673	ENSDART00000160867	45366615	45367004	1460.6	389	1460.6	15.03	28.68
2	prpf38b	406810	ENSDART00000075080	45655470	45656489	3100	1019	3100	38.7	18.22
2	pax3a	30532	ENSDART00000014350	47428699	47428843	9.44	144	9.44	2.55	100
2	scg2b	777641	ENSDART00000112579	47582679	47584554	1395.69	1875	1395.69	9.57	29.94
2	per2	140633	ENSDART00000098004	48334027	48334101	10.81	74	10.81	2.81	100
2	kcnj9	100334285	ENSDART00000147948	48966181	48966431	15.86	250	15.86	3.15	100
2	stap2a	327172	ENSDART00000056254	49522177	49522304	3.92	127	3.92	2.04	100
2	cactin	100126813	ENSDART00000083710	49612615	49612974	247.02	359	247.02	7.75	70.24
2	cactin	100126813	ENSDART00000083710	49614891	49615014	8.49	123	8.49	2.81	100
2	cactin	100126813	ENSDART00000083710	49622073	49622626	149.7	553	149.7	3.73	84.7
2	cactin	100126813	ENSDART00000083710	49626830	49627099	59.3	269	59.3	3.31	100
2	hecw1b	563730	ENSDART00000142835	49891457	49891604	1325.68	147	1325.68	12.2	30.18
2	hecw1b	563730	ENSDART00000142835	49893038	49893168	328.72	130	328.72	8.68	61.65
2	hecw1b	563730	ENSDART00000142835	49978125	49978227	29.78	102	29.78	3.23	100
2	cntnap2b	563345	ENSDART00000108900	50329201	50329345	4.82	144	4.82	2.13	100
2	neurod6b	114415	ENSDART00000018150	50626475	50626610	91.57	135	91.57	4.85	99.18
2	neurod6b	114415	ENSDART00000018150	50627652	50628136	97.79	484	97.79	6.25	96.64
2	sirt6	415161	ENSDART00000163115	53065217	53065625	14.19	408	14.19	2.72	100
2	ranbp3b	393663	ENSDART00000100173	53657040	53657160	12.42	120	12.42	3.18	100
2	twsg1a	84037	ENSDART00000172309	54819084	54819096	41.25	12	41.25	3.74	100
2	rnf126	100009648	ENSDART00000170428	54977265	54977921	5.15	656	5.15	2.17	100
2	calr3b	321315	ENSDART00000158147	55785237	55785659	3100	422	3100	18.87	18.22
2	calr3b	321315	ENSDART00000158147	55787750	55787894	820.73	144	820.73	16.21	39.09
2	atcayb	100329872	ENSDART00000157905	55914698	55915173	17.13	475	17.13	4.05	100
2	atcayb	100329872	ENSDART00000083470	55933024	55933293	3.48	269	3.48	3.13	100
2	upf1	406783	ENSDART00000180271	56232685	56233631	9.85	946	9.85	4.59	100
2	cers4b	100330155	ENSDART00000036240	56356651	56356858	26.47	207	26.47	4.24	100
2	tcf3a	30310	ENSDART00000020529	57310522	57310838	9.14	316	9.14	2.35	100
2	tcf3a	30310	ENSDART00000020529	57312810	57312946	106.48	136	106.48	5.19	94.17
2	sf3a2	394018	ENSDART00000010699	57837778	57837838	6.96	60	6.96	2.21	100
2	plekhj1	406577	ENSDART00000037279	57848843	57849055	48.94	212	48.94	3.49	100
2	ptprsa	140820	ENSDART00000176425	58789436	58789497	2087.67	61	2087.67	18.72	22.54
2	cirbpa	550495	ENSDART00000164102	58841180	58841247	2289.9	67	2289.9	5.6	21.83
2	cirbpa	550495	ENSDART00000164102	58841854	58841961	3100	107	3100	19.56	18.22
2	cirbpa	550495	ENSDART00000164102	58843486	58843593	3100	107	3100	42.18	18.22
2	cirbpa	550495	ENSDART00000164102	58845143	58845294	3100	151	3100	70.15	18.22
2	cirbpa	550495	ENSDART00000164102	58846457	58846513	3100	56	3100	19.83	18.22
2	mau2	794129	ENSDART00000172822	58901401	58901467	133.83	66	133.83	7.92	88.05
2	sugp1	100073344	ENSDART00000114286	58918476	58918651	42.38	175	42.38	4.6	100
2	sugp1	100073344	ENSDART00000114286	58919926	58919975	16.43	49	16.43	2.98	100
2	stk11	550537	ENSDART00000067736	59041080	59041218	601.49	138	601.49	12.34	46.27
2	stk11	550537	ENSDART00000067736	59045963	59046322	10.85	359	10.85	2.38	100
20	slc16a10	566499	ENSDART00000131635	124484	124728	4.82	244	4.82	2.04	100
20	slc16a10	566499	ENSDART00000131635	147179	147578	8.72	399	8.72	3.4	100
20	ufl1	393578	ENSDART00000009196	428290	428413	57.27	123	57.27	3.92	100
20	ufl1	393578	ENSDART00000009196	429426	429550	5.42	124	5.42	2.3	100
20	nt5dc1	568757	ENSDART00000026794	525564	525750	16.39	186	16.39	3.32	100
20	myo6a	445473	ENSDART00000015558	760755	760885	91.7	130	91.7	3.58	99.12
20	myo6a	445473	ENSDART00000015558	764711	764920	3100	209	3100	48.92	18.22
20	myo6a	445473	ENSDART00000015558	766258	766337	3100	79	3100	58.12	18.22
20	myo6a	445473	ENSDART00000015558	768057	768218	741.41	161	741.41	13.87	41.87
20	myo6a	445473	ENSDART00000015558	771946	772050	10.11	104	10.11	2.21	100
20	ube2j1	406794	ENSDART00000043218	1179462	1179783	45.93	321	45.93	3.74	100
20	lats1	553164	ENSDART00000027119	1256993	1258015	42.18	1022	42.18	3.23	100
20	l3mbtl3	403075	ENSDART00000039249	2148221	2148348	46.35	127	46.35	3.66	100
20	l3mbtl3	403075	ENSDART00000039249	2151274	2151359	33.71	85	33.71	3.23	100
20	ppil4	554886	ENSDART00000064390	2983350	2983688	18.1	338	18.1	3.32	100
20	ppil4	554886	ENSDART00000064390	2986782	2986900	11.33	118	11.33	2.38	100
20	cebpz	550440	ENSDART00000099315	3294937	3295044	12.78	107	12.78	2.47	100
20	rev3l	569100	ENSDART00000092264	3402387	3402778	62.17	391	62.17	4.17	100
20	arid1b	569589	ENSDART00000138818	5051127	5052226	5.48	1099	5.48	4.8	100
20	pum2	567494	ENSDART00000086578	6121483	6121656	8.91	173	8.91	2.81	100
20	pum2	567494	ENSDART00000086578	6122239	6122427	30.17	188	30.17	3.49	100
20	tns3.2	100334324	ENSDART00000136567	6590219	6590514	6.62	295	6.62	2.47	100
20	adcy1a	557026	ENSDART00000168651	6936237	6936488	8.19	251	8.19	2.35	100
20	adcy1a	557026	ENSDART00000100098	6999784	7000225	153.74	441	153.74	6.72	83.86
20	bloc1s2	606665	ENSDART00000127975	7584210	7584394	451.55	184	451.55	8.14	52.65
20	bloc1s2	606665	ENSDART00000127975	7588937	7589054	24.42	117	24.42	2.81	100
20	mysm1	561225	ENSDART00000125133	9109189	9109191	7.39	2	7.39	2.81	100
20	psmc6	321585	ENSDART00000053834	9763363	9763484	196.54	121	196.54	7.57	75.95
20	ddhd1b	570320	ENSDART00000053841	9820422	9820671	57.16	249	57.16	3.85	100
20	meis2b	30066	ENSDART00000033976	10107178	10107318	3.84	140	3.84	2.21	100
20	ezrb	561589	ENSDART00000063818	13573687	13573848	41.13	161	41.13	4.09	100
20	ezrb	561589	ENSDART00000063818	13576552	13576683	449.31	131	449.31	6.91	52.62
20	ezrb	561589	ENSDART00000063818	13580545	13580709	226.99	164	226.99	4.93	72.15
20	ezrb	561589	ENSDART00000063818	13593451	13593535	6.16	84	6.16	2.04	100
20	suco	558218	ENSDART00000026969	14728517	14728888	13.28	371	13.28	2.49	100
20	suco	558218	ENSDART00000026969	14732754	14732863	8.54	109	8.54	2.64	100
20	prrc2c	407633	ENSDART00000135212	15049967	15052432	119.15	2465	119.15	9.42	91.15
20	prrc2c	407633	ENSDART00000135212	15053820	15054403	111.86	583	111.86	4.34	92.84
20	prrc2c	407633	ENSDART00000135212	15055397	15055485	35.9	88	35.9	3.19	100
20	prrc2c	407633	ENSDART00000135212	15056014	15056151	4.72	137	4.72	3.16	100
20	coa7	555268	ENSDART00000012476	16163147	16163648	3.16	501	3.16	2.38	100
20	gtf2a1	323974	ENSDART00000006443	16441603	16441693	42.84	90	42.84	3.74	100
20	gtf2a1	323974	ENSDART00000006443	16443517	16443766	563.23	249	563.23	12.52	47.67
20	ches1	555843	ENSDART00000137601	16477612	16478636	13.28	1024	13.28	4.19	100
20	ches1	555843	ENSDART00000137601	16548690	16548912	131.24	222	131.24	5.8	88.62
20	psmc1b	415181	ENSDART00000063950	16721932	16721971	1446.9	39	1446.9	12.26	28.78
20	psmc1b	415181	ENSDART00000063950	16722996	16723093	1265.57	97	1265.57	18.72	31.2
20	psmc1b	415181	ENSDART00000063950	16725708	16725894	33.54	186	33.54	3.88	100
20	calm3a	327379	ENSDART00000050308	16743055	16743203	68.82	148	68.82	3.19	100
20	calm3a	327379	ENSDART00000050308	16759631	16759775	95.75	144	95.75	2.25	97.28
20	calm3a	327379	ENSDART00000050308	16771207	16771343	123.6	136	123.6	2.61	90.31
20	nfkbiaa	406463	ENSDART00000130107	16881882	16882166	3.44	284	3.44	2.3	100
20	cdh2	30291	ENSDART00000024627	17743468	17743577	31.73	109	31.73	4.45	100
20	cdh2	30291	ENSDART00000024627	17808680	17808914	46.02	234	46.02	4.64	100
20	cdh2	30291	ENSDART00000024627	17811456	17811596	689.67	140	689.67	6.11	44.1
20	cdh2	30291	ENSDART00000024627	17813692	17813857	16.13	165	16.13	2.1	100
20	psma8	406445	ENSDART00000015479	18312780	18312907	69.36	127	69.36	4.68	100
20	psma8	406445	ENSDART00000015479	18313635	18313862	23.82	227	23.82	3.13	100
20	eif5	322256	ENSDART00000185605	18712962	18713895	115.67	933	115.67	5	91.83
20	pinx1	368253	ENSDART00000128435	19057917	19058599	159.21	682	159.21	4.92	82.57
20	eif2b4	541548	ENSDART00000125830	19531478	19531659	715.63	181	715.63	11.15	42.86
20	ppp1r13bb	557278	ENSDART00000047662	20802867	20803357	99.03	490	99.03	5.17	96.2
20	ppp1r13bb	557278	ENSDART00000047662	20804957	20805665	8.24	708	8.24	3.81	100
20	ppp1r13bb	557278	ENSDART00000047662	20809865	20810032	56.95	167	56.95	3.39	100
20	ppp1r13bb	557278	ENSDART00000191952	20811703	20812097	4.53	394	4.53	2.81	100
20	brf1b	334316	ENSDART00000035827	20977798	20977880	10.36	82	10.36	2.64	100
20	daam1b	560060	ENSDART00000004984	21815866	21816281	6.48	415	6.48	2.98	100
20	daam1b	560060	ENSDART00000004984	21818977	21819148	41.99	171	41.99	3.43	100
20	daam1b	560060	ENSDART00000004984	21865206	21865394	8	188	8	2.98	100
20	lnx1	561226	ENSDART00000143286	22681065	22681157	1758.57	92	1758.57	15.37	25.3
20	sgcb	559788	ENSDART00000074172	23173709	23173746	14.32	37	14.32	2.72	100
20	sgcb	559788	ENSDART00000074172	23175356	23175566	7.98	210	7.98	2.45	100
20	fryl	558173	ENSDART00000132248	23402274	23402657	17.82	383	17.82	2.97	100
20	palld	557660	ENSDART00000149922	23648190	23648812	18.65	622	18.65	3.06	100
20	nek1	556002	ENSDART00000035239	23705655	23705996	178.39	341	178.39	6.66	78.5
20	mdn1	555704	ENSDART00000143005	23883232	23883431	1027.75	199	1027.75	8.97	34.34
20	mdn1	555704	ENSDART00000143005	23884728	23885042	3100	314	3100	50.25	18.22
20	mdn1	555704	ENSDART00000143005	23888554	23888733	60.34	179	60.34	5.19	100
20	mdn1	555704	ENSDART00000143005	23915710	23915968	4.02	258	4.02	2.11	100
20	casp8ap2	541521	ENSDART00000144195	23950618	23951648	621.6	1030	621.6	12.32	45.71
20	epha7	562195	ENSDART00000159122	24962872	24963092	11.95	220	11.95	2.55	100
20	itsn2a	566412	ENSDART00000062780	25378548	25378790	25.22	242	25.22	3.49	100
20	itsn2a	566412	ENSDART00000062780	25379756	25379896	30.98	140	30.98	2.98	100
20	itsn2a	566412	ENSDART00000062780	25384164	25384304	14.76	140	14.76	2.04	100
20	itsn2a	566412	ENSDART00000062780	25385832	25385973	9.33	141	9.33	2.13	100
20	itsn2a	566412	ENSDART00000062780	25387807	25387945	691.88	138	691.88	11.23	44.05
20	itsn2a	566412	ENSDART00000062780	25391149	25391475	3100	326	3100	87.96	18.22
20	hook1	570393	ENSDART00000063052	25486020	25486250	34.65	230	34.65	3.49	100
20	paics	321193	ENSDART00000048164	25630797	25631256	62.27	459	62.27	6.38	100
20	syne1a	569553	ENSDART00000139350	26236038	26236231	23.29	193	23.29	3.49	100
20	syne1a	569553	ENSDART00000139350	26241913	26242187	1499.94	274	1499.94	12.08	28.06
20	syne1a	569553	ENSDART00000139350	26245871	26246044	664.58	173	664.58	12.51	44.86
20	syne1a	569553	ENSDART00000139350	26247943	26248253	73.62	310	73.62	3.88	100
20	syne1a	569553	ENSDART00000139350	26255150	26255510	3100	360	3100	18.47	18.22
20	syne1a	569553	ENSDART00000139350	26257260	26257397	2555.26	137	2555.26	24.34	21.36
20	syne1a	569553	ENSDART00000139350	26320159	26320318	142.84	159	142.84	5.14	86.42
20	syne1a	569553	ENSDART00000139350	26320932	26321148	154.21	216	154.21	8.04	83.58
20	syne1a	569553	ENSDART00000139350	26322991	26323165	72.8	174	72.8	5.23	100
20	syne1a	569553	ENSDART00000139350	26330822	26331056	8.23	234	8.23	2.99	100
20	syne1a	569553	ENSDART00000139350	26346629	26346821	272.8	192	272.8	4.39	67.84
20	mylk4b	449707	ENSDART00000077767	26841636	26841863	3.21	227	3.21	2.04	100
20	mylk4b	449707	ENSDART00000077767	26843166	26843509	15.1	343	15.1	2.98	100
20	cdca4	494037	ENSDART00000138369	26944032	26944996	108.88	964	108.88	6.34	93.37
20	sel1l	568615	ENSDART00000012816	26990905	26991073	162.77	168	162.77	5.6	81.97
20	chga	450039	ENSDART00000016014	27033698	27033986	336.6	288	336.6	4.08	61.22
20	chga	450039	ENSDART00000016014	27039263	27039634	3100	371	3100	18.06	18.22
20	ubr7	322815	ENSDART00000024595	27099946	27100068	39.29	122	39.29	3.32	100
20	syndig1l	555204	ENSDART00000153311	27857161	27857760	10.15	599	10.15	2.74	100
20	ino80	566768	ENSDART00000128806	28284242	28284345	23.92	103	23.92	3.74	100
20	ino80	566768	ENSDART00000128806	28352307	28352352	7.8	45	7.8	2.55	100
20	dpf3	562738	ENSDART00000034245	28469926	28470060	22.65	134	22.65	2.84	100
20	srsf5b	436883	ENSDART00000134564	28871556	28871999	13.3	443	13.3	2.28	100
20	aven	692323	ENSDART00000019759	29231555	29231798	377.62	243	377.62	9.62	57.35
20	ryr3	561350	ENSDART00000147464	29280483	29281123	100.02	640	100.02	6.21	95.97
20	ywhaqa	399487	ENSDART00000062383	29566592	29567031	561	439	561	6.65	47.77
20	ywhaqa	399487	ENSDART00000062383	29578771	29578895	19.79	124	19.79	2.74	100
20	myt1la	559505	ENSDART00000153150	30445970	30446178	1814.17	208	1814.17	12.67	25.11
20	myt1la	559505	ENSDART00000153150	30487503	30487621	888.55	118	888.55	10.17	37.48
20	myt1la	559505	ENSDART00000153150	30490681	30490727	3100	46	3100	17.47	18.22
20	myt1la	559505	ENSDART00000153150	30500272	30500335	3100	63	3100	41.54	18.22
20	myt1la	559505	ENSDART00000153150	30528590	30529051	3100	461	3100	168.25	18.22
20	myt1la	559505	ENSDART00000153150	30532690	30533707	698.02	1017	698.02	8.6	43.62
20	acbd3	406270	ENSDART00000062525	30702530	30702848	16.59	318	16.59	2.89	100
20	acbd3	406270	ENSDART00000062525	30704833	30704975	341.38	142	341.38	9.96	60.95
20	acbd3	406270	ENSDART00000062525	30709156	30709297	3100	141	3100	37.7	18.22
20	acbd3	406270	ENSDART00000062525	30710724	30710883	3100	159	3100	35.48	18.22
20	acbd3	406270	ENSDART00000062525	30712523	30712609	26.77	86	26.77	2.3	100
20	otofa	557476	ENSDART00000153391	31188781	31188936	46.37	155	46.37	4.26	100
20	otofa	557476	ENSDART00000008840	31191045	31191121	28.32	76	28.32	3.32	100
20	otofa	557476	ENSDART00000008840	31191539	31191679	23.38	140	23.38	3.36	100
20	stxbp5a	556789	ENSDART00000142806	31751895	31752116	8.97	221	8.97	2.67	100
20	stxbp5a	556789	ENSDART00000142806	31905537	31905968	535.35	431	535.35	9.12	49.02
20	grm1a	555576	ENSDART00000030324	32071279	32071515	122.77	236	122.77	5.28	90.47
20	grm1a	555576	ENSDART00000030324	32097950	32098200	96.66	250	96.66	5.34	96.95
20	cd164	555639	ENSDART00000026273	32135795	32136182	7.19	387	7.19	2.65	100
20	sesn1	436933	ENSDART00000139507	32152946	32153397	33.19	451	33.19	3.83	100
20	sec63	436861	ENSDART00000021035	32514118	32514283	134.37	165	134.37	5.39	88.09
20	sec63	436861	ENSDART00000021035	32516062	32516263	639.95	201	639.95	9.81	45.16
20	mycn	252851	ENSDART00000024104	33295222	33295873	10.19	651	10.19	4.24	100
20	mycn	252851	ENSDART00000024104	33297681	33298221	73.85	540	73.85	4.39	100
20	smek1	558578	ENSDART00000061843	33470706	33470918	104.12	212	104.12	5.47	94.69
20	atf6	558071	ENSDART00000007700	33859765	33859966	24.06	201	24.06	3.65	100
20	tprb	558883	ENSDART00000017941	34048946	34049162	3100	216	3100	33.11	18.22
20	tprb	558883	ENSDART00000017941	34051614	34051863	164.15	249	164.15	5.53	81.7
20	tprb	558883	ENSDART00000017941	34054498	34054697	741.17	199	741.17	11.01	41.83
20	tprb	558883	ENSDART00000017941	34057280	34057428	5.74	148	5.74	2.6	100
20	kifap3a	447906	ENSDART00000005609	34426640	34426827	33.34	187	33.34	3.33	100
20	stmn4	406710	ENSDART00000048375	34797462	34797668	11.26	206	11.26	2.73	100
20	stmn4	406710	ENSDART00000153049	34801083	34801330	2965.14	247	2965.14	13.68	18.83
20	cnstb	566273	ENSDART00000062761	35008718	35008952	11.02	234	11.02	2.98	100
20	hnrnpub	334490	ENSDART00000122696	35058633	35059220	3100	587	3100	22.29	18.22
20	hnrnpub	334490	ENSDART00000122696	35060340	35060455	2665.01	115	2665.01	20.91	20.41
20	hnrnpub	334490	ENSDART00000122696	35066780	35067070	857.75	290	857.75	7.48	38.19
20	hnrnpub	334490	ENSDART00000122696	35068006	35068105	4.34	99	4.34	2.15	100
20	cd2ap	494040	ENSDART00000102611	35923780	35923979	9.57	199	9.57	2.21	100
20	ptchd4	564097	ENSDART00000146055	36067974	36068705	14.99	731	14.99	3.49	100
20	enah	541394	ENSDART00000026539	36434201	36434338	5.44	137	5.44	2.13	100
20	enah	541394	ENSDART00000026539	36437241	36437573	46.24	332	46.24	3.57	100
20	enah	541394	ENSDART00000026539	36439619	36440348	581.11	729	581.11	7.35	46.87
20	enah	541394	ENSDART00000026539	36449281	36449643	2621.11	362	2621.11	12.54	20.74
20	enah	541394	ENSDART00000152856	36490992	36491068	51.88	76	51.88	4.19	100
20	ncoa1	563288	ENSDART00000045948	36769314	36769462	5.12	148	5.12	2.07	100
20	ncoa1	563288	ENSDART00000130513	36773422	36774395	39.1	973	39.1	3.07	100
20	hivep2a	562048	ENSDART00000141734	37628385	37628859	1427.63	474	1427.63	24.68	29.16
20	itpkb	563019	ENSDART00000136303	38446266	38446701	12.01	435	12.01	2.64	100
20	rcan2	407988	ENSDART00000152858	39188316	39188476	9.28	160	9.28	2.55	100
20	clu	393775	ENSDART00000127173	39269382	39269553	1113.54	171	1113.54	7.19	33.16
20	clu	393775	ENSDART00000127173	39271487	39271636	1467.07	149	1467.07	5.62	28.44
20	tpd52l1	553769	ENSDART00000062402	39717649	39717765	26.98	116	26.98	3.23	100
20	trdn	100038781	ENSDART00000101041	40202449	40203305	498.34	856	498.34	6.72	49.96
20	slc35f1	555352	ENSDART00000074959	42203136	42203629	12.18	493	12.18	2.42	100
20	igf2r	557061	ENSDART00000061101	42659887	42660359	3.85	472	3.85	2.04	100
20	efr3bb	561353	ENSDART00000134855	42924251	42924373	3213.02	122	3213.02	11.75	33.33
20	efr3bb	561353	ENSDART00000134855	42955769	42955876	33.55	107	33.55	3.49	100
20	parp1	560788	ENSDART00000017269	43652889	43653052	11.68	163	11.68	2.55	100
20	ubxn2a	100537478	ENSDART00000148639	44574794	44574930	9.42	136	9.42	3.15	100
20	ubxn2a	100537478	ENSDART00000148639	44576876	44576949	13.44	73	13.44	2.66	100
20	atad2b	100331225	ENSDART00000149000	44582317	44582606	35.26	289	35.26	4.33	100
20	atad2b	100331225	ENSDART00000085416	44604999	44605126	74.36	127	74.36	4.49	100
20	atad2b	100331225	ENSDART00000085416	44606234	44606393	98.51	159	98.51	5.1	96.31
20	klhl29	100537703	ENSDART00000124298	45040465	45040984	5.11	519	5.11	3.79	100
20	chgb	792853	ENSDART00000113454	45745347	45747134	6.43	1787	6.43	4.62	100
20	wdr26b	564794	ENSDART00000029894	46699038	46699568	95.93	530	95.93	4.65	97.2
20	GPATCH2	555214	ENSDART00000158178	46853056	46853172	566.28	116	566.28	11.49	47.51
20	GPATCH2	555214	ENSDART00000158178	46858785	46859298	640.16	513	640.16	6.57	45.2
20	crnkl1	393920	ENSDART00000112689	49081966	49082065	5.66	99	5.66	2.3	100
20	crnkl1	393920	ENSDART00000112689	49100035	49100284	515.19	249	515.19	7.93	49.53
20	crnkl1	393920	ENSDART00000112689	49102890	49103317	1806.36	427	1806.36	23.06	25.24
20	filip1b	557376	ENSDART00000111089	49727493	49728412	7.3	919	7.3	2.38	100
20	cpsf2	436657	ENSDART00000047212	50066188	50066412	112.37	224	112.37	5.02	92.79
20	cpsf2	436657	ENSDART00000047212	50068377	50068478	109.82	101	109.82	4.94	93.17
20	cpsf2	436657	ENSDART00000047212	50074049	50074253	37.04	204	37.04	4.09	100
20	cpsf2	436657	ENSDART00000047212	50082308	50082629	442.71	321	442.71	10.81	53.11
20	fut8b	100331714	ENSDART00000123851	50678620	50678783	3.17	163	3.17	2.43	100
20	fut8b	100331714	ENSDART00000123851	50740220	50740404	3100	184	3100	19.75	18.22
20	rbm25b	327336	ENSDART00000027836	51140455	51140554	4.26	99	4.26	2.08	100
20	rbm25b	327336	ENSDART00000027836	51141115	51141408	113.12	293	113.12	5.5	92.68
20	rbm25b	327336	ENSDART00000027836	51145793	51146229	17.18	436	17.18	2.86	100
20	rbm25b	327336	ENSDART00000027836	51149948	51150099	555.03	151	555.03	9.72	48.01
20	rbm25b	327336	ENSDART00000027836	51151614	51151688	332.98	74	332.98	5.87	61.45
20	rbm25b	327336	ENSDART00000027836	51155026	51155153	3100	127	3100	21.53	18.22
20	rbm25b	327336	ENSDART00000027836	51156986	51157249	3100	263	3100	39.18	18.22
20	rbm25b	327336	ENSDART00000027836	51168387	51168573	2559.07	186	2559.07	17.5	21.34
20	rbm25b	327336	ENSDART00000027836	51173989	51174156	443.95	167	443.95	9.46	52.98
20	rnf8	404050	ENSDART00000066072	51374536	51374626	5.66	90	5.66	2.36	100
20	tsta3	494077	ENSDART00000057980	52471676	52471813	13.09	137	13.09	2.64	100
20	tbc1d7	393750	ENSDART00000040265	52826213	52826410	760.5	197	760.5	10.64	41.31
20	wasf1	100001221	ENSDART00000084952	53301881	53302450	112.53	569	112.53	4.03	92.76
20	hsp90aa1.2	565155	ENSDART00000023550	53975680	53976010	3100	330	3100	15.76	18.22
20	hsp90aa1.2	565155	ENSDART00000023550	53977003	53977137	2348.36	134	2348.36	7.18	21.64
20	cipcb	101883257	ENSDART00000144633	54334253	54334542	8.01	289	8.01	2.53	100
20	cipcb	101883257	ENSDART00000113792	54336136	54336390	112.76	254	112.76	5.12	92.71
20	yy1b	406394	ENSDART00000148632	54432736	54432893	24.94	157	24.94	3.23	100
20	yy1b	406394	ENSDART00000148632	54434782	54435287	2401.11	505	2401.11	13.41	21.45
20	pak7	405898	ENSDART00000162535	54707875	54708379	7.74	504	7.74	3.18	100
20	pak7	405898	ENSDART00000151399	54738654	54738789	139.16	135	139.16	4.94	87.23
21	klhl8	572347	ENSDART00000157614	170830	171015	3.33	185	3.33	2.21	100
21	klhl8	572347	ENSDART00000157614	171507	171916	5.68	409	5.68	3.32	100
21	gsdf	571289	ENSDART00000193485	198268	198492	6.19	224	6.19	3.92	100
21	bxdc2	402823	ENSDART00000157684	232999	233282	1240.11	283	1240.11	17.28	32.04
21	ZNF462	335057	ENSDART00000183693	360320	360509	29.14	189	29.14	3.33	100
21	ZNF462	335057	ENSDART00000183693	363624	363843	203.97	219	203.97	4.43	74.88
21	ZNF462	335057	ENSDART00000183693	365801	365899	2691.62	98	2691.62	10.53	20.39
21	nop14	321133	ENSDART00000168054	520478	520667	8.07	189	8.07	3.32	100
21	nop14	321133	ENSDART00000168054	528233	528636	484.49	403	484.49	10.59	50.7
21	onecut2	100000073	ENSDART00000151049	1742096	1742159	230.41	63	230.41	7.22	71.5
21	hnrnpabb	406594	ENSDART00000160585	3166987	3167141	134.22	154	134.22	4.48	88.01
21	hnrnpabb	406594	ENSDART00000160585	3172064	3172229	64.84	165	64.84	3.9	100
21	zbtb7c	100537080	ENSDART00000161256	3200347	3200808	275.46	461	275.46	8.26	67.69
21	ctif	100537309	ENSDART00000127740	3258628	3258733	9.52	105	9.52	2.64	100
21	ctif	100537309	ENSDART00000127740	3262026	3262102	3.34	76	3.34	2.04	100
21	ctif	100537309	ENSDART00000127740	3301818	3302332	510.94	514	510.94	13.14	49.75
21	ctif	100537309	ENSDART00000127740	3304733	3305033	79.89	300	79.89	6.55	100
21	scamp1	402992	ENSDART00000053596	3729693	3729805	40.74	112	40.74	3.59	100
21	rapgef1b	394101	ENSDART00000123759	4196653	4196655	103.49	2	103.49	5.96	94.86
21	camsap1a	402833	ENSDART00000102643	4761079	4761237	3.67	158	3.67	2.47	100
21	camsap1a	402833	ENSDART00000102643	4763813	4764124	30.29	311	30.29	2.55	100
21	kcnt1	100004419	ENSDART00000113556	4913910	4913988	285.22	78	285.22	5.02	66.31
21	st8sia5	553754	ENSDART00000102536	5231024	5231117	8.2	93	8.2	2.38	100
21	st8sia5	553754	ENSDART00000053148	5233250	5233337	11.9	87	11.9	4.34	100
21	rexo4	100333127	ENSDART00000121769	5929070	5929384	70.13	314	70.13	5.79	100
21	olfm1b	445092	ENSDART00000037265	6751404	6751873	3100	469	3100	18.87	18.22
21	olfm1b	445092	ENSDART00000139493	6780339	6780730	104.31	391	104.31	5.84	94.67
21	dennd1a	556150	ENSDART00000143151	8427058	8427171	66.33	113	66.33	3.97	100
21	sdad1	286746	ENSDART00000169275	9370664	9370788	54.19	124	54.19	4.34	100
21	arhgap24	100005116	ENSDART00000158836	9735247	9735763	4.9	516	4.9	2.82	100
21	arhgap24	100005116	ENSDART00000170710	9769433	9769500	377.96	67	377.96	5.79	57.3
21	znf532	559908	ENSDART00000144460	10790679	10790828	281.51	149	281.51	11.15	66.54
21	nedd4l	559634	ENSDART00000146576	11054570	11054876	15.2	306	15.2	2.98	100
21	dnajc21	336984	ENSDART00000167666	11188349	11188516	11.57	167	11.57	2.55	100
21	dnajc21	336984	ENSDART00000167666	11189580	11189885	17.33	305	17.33	2.64	100
21	ell2	322997	ENSDART00000102408	11766448	11767103	93.69	655	93.69	5.28	98.2
21	dcaf12	570671	ENSDART00000092015	11885403	11885804	117.37	401	117.37	4.45	91.43
21	ubap2a	563733	ENSDART00000109292	11927062	11927173	212.26	111	212.26	4.61	74.39
21	ubap2a	563733	ENSDART00000109292	11927755	11927918	738.77	163	738.77	6.92	41.94
21	ubap2a	563733	ENSDART00000109292	11931585	11931663	616	78	616	10.57	45.89
21	ubap2a	563733	ENSDART00000109292	11940213	11940469	24.1	256	24.1	3.52	100
21	nop56	394196	ENSDART00000114524	11958923	11959316	1917.56	393	1917.56	14.61	23.01
21	nop56	394196	ENSDART00000114524	11961025	11961154	956.4	129	956.4	14.17	35.91
21	nop56	394196	ENSDART00000114524	11962895	11963030	306.19	135	306.19	9.7	63.64
21	setb	321714	ENSDART00000190943	13227421	13228113	3100	692	3100	40.05	18.22
21	setb	321714	ENSDART00000023834	13229681	13229739	8.26	58	8.26	2.3	100
21	stxbp1a	574003	ENSDART00000015629	13861588	13861713	3100	125	3100	25.46	18.22
21	stxbp1a	574003	ENSDART00000015629	13885600	13885682	3100	82	3100	13.83	18.22
21	stxbp1a	574003	ENSDART00000148199	13914196	13914352	7.15	156	7.15	3.01	100
21	cacna1bb	562796	ENSDART00000132142	14468944	14469607	3100	663	3100	29.31	18.22
21	phpt1	445172	ENSDART00000067004	14813637	14813765	113.87	128	113.87	4.26	92.65
21	phpt1	445172	ENSDART00000067004	14815742	14815971	25.57	229	25.57	3.23	100
21	sfswap	394143	ENSDART00000141809	15191476	15191577	16.13	101	16.13	2.13	100
21	sfswap	394143	ENSDART00000143113	15200518	15200755	2603.4	237	2603.4	13.45	20.89
21	ptpra	140818	ENSDART00000026903	15792784	15793198	12.12	414	12.12	2.98	100
21	unc5da	566274	ENSDART00000172645	16273781	16274022	119.66	241	119.66	7.29	91.03
21	unc5da	566274	ENSDART00000172645	16328764	16329099	4.61	335	4.61	2.13	100
21	atp2a2b	568265	ENSDART00000047201	17051477	17051613	26.67	136	26.67	4.09	100
21	atp2a2b	568265	ENSDART00000047201	17059176	17059281	10.08	105	10.08	2.67	100
21	tsc1b	100330617	ENSDART00000145057	17306976	17307199	4.82	223	4.82	2.13	100
21	tsc1b	100330617	ENSDART00000145057	17327081	17327673	25.65	592	25.65	3.18	100
21	gtf3c4	568510	ENSDART00000101295	17419432	17419934	242.82	502	242.82	9.7	70.57
21	RIMBP2	563166	ENSDART00000166359	18372407	18373292	814.99	885	814.99	8.04	39.4
21	nefla	793912	ENSDART00000128381	19009286	19010818	3100	1532	3100	55.67	18.22
21	nefma	553718	ENSDART00000080256	19013849	19015785	3100	1936	3100	67.49	18.22
21	nefma	553718	ENSDART00000080256	19016585	19016710	833.01	125	833.01	6.13	39.03
21	nnt	406619	ENSDART00000037664	19811899	19812087	69.94	188	69.94	4.24	100
21	nnt	406619	ENSDART00000037664	19814830	19814919	48.38	89	48.38	2.89	100
21	ank1b	797662	ENSDART00000190191	21028820	21029531	2452.99	711	2452.99	16.76	21.27
21	ftsj1	492512	ENSDART00000145872	21178269	21178695	44.48	426	44.48	4.6	100
21	ppm1nb	564875	ENSDART00000079629	21372540	21373242	126.44	702	126.44	4.31	89.72
21	gria4b	336069	ENSDART00000016916	22027908	22028076	148.48	168	148.48	7.03	84.88
21	capn5b	100006332	ENSDART00000101732	22199054	22199248	16.07	194	16.07	2.69	100
21	capn5b	100006332	ENSDART00000101732	22206527	22206605	11.76	78	11.76	3.32	100
21	lmbrd2b	335257	ENSDART00000134592	22412943	22413047	20.69	104	20.69	2.96	100
21	zbtb16a	323269	ENSDART00000007806	23163824	23164367	275.4	543	275.4	7.25	67.67
21	ncam1a	30447	ENSDART00000156658	23349463	23349886	396.84	423	396.84	7.36	56.02
21	ncam1a	30447	ENSDART00000017229	23352620	23352818	20.07	198	20.07	2.81	100
21	cadm1a	569931	ENSDART00000065599	23953180	23953272	23.1	92	23.1	2.82	100
21	igsf9bb	569554	ENSDART00000142907	24865153	24865454	75.85	301	75.85	5.53	100
21	dixdc1b	794716	ENSDART00000168505	25092299	25092746	195.07	447	195.07	8.77	76.14
21	dixdc1b	794716	ENSDART00000189259	25117091	25117470	34.38	379	34.38	3.32	100
21	ddx10	569118	ENSDART00000149507	25142476	25142644	172.4	168	172.4	6.98	79.66
21	ddx10	569118	ENSDART00000149507	25156349	25156507	64.27	158	64.27	4.26	100
21	ppme1	335124	ENSDART00000016219	25383669	25383799	4.05	130	4.05	4.27	100
21	cnksr2b	558834	ENSDART00000110923	25522446	25522906	22.04	460	22.04	4.02	100
21	supt6h	337866	ENSDART00000028007	26028960	26029078	308.7	118	308.7	4.11	63.46
21	supt6h	337866	ENSDART00000028007	26030622	26030790	3100	168	3100	24.68	18.22
21	supt6h	337866	ENSDART00000028007	26034164	26034420	3100	256	3100	30.15	18.22
21	supt6h	337866	ENSDART00000028007	26035319	26035468	45.68	149	45.68	4.64	100
21	tmsb	402820	ENSDART00000077197	26389390	26389483	76.96	93	76.96	4.3	100
21	tmsb	402820	ENSDART00000077197	26390537	26390648	24.06	111	24.06	3.15	100
21	tmsb	402820	ENSDART00000077197	26391829	26392052	50.86	223	50.86	3.92	100
21	ankhd1	563327	ENSDART00000147947	26417794	26418189	22.04	395	22.04	4.07	100
21	ankhd1	563327	ENSDART00000147947	26425487	26426336	11.93	849	11.93	3.82	100
21	ankhd1	563327	ENSDART00000147947	26432780	26433018	20.38	238	20.38	2.97	100
21	prdx5	554105	ENSDART00000129035	26657403	26657499	10.44	96	10.44	2.72	100
21	nxf1	323865	ENSDART00000077381	26675228	26675457	110.72	229	110.72	4.69	92.92
21	gng3	114462	ENSDART00000004109	26697535	26697758	3100	223	3100	26.9	18.22
21	gng3	114462	ENSDART00000004109	26702447	26702547	3100	100	3100	20.76	18.22
21	lrfn4a	101882983	ENSDART00000100685	26914631	26915236	57.09	605	57.09	4.53	100
21	ppp1r14ba	564838	ENSDART00000144342	27010321	27010803	10.1	482	10.1	2.77	100
21	slc8a4a	568512	ENSDART00000077478	27061086	27061193	50.23	107	50.23	3.03	100
21	slc8a4a	568512	ENSDART00000077478	27119459	27119974	30.2	515	30.2	3.82	100
21	mark2a	562231	ENSDART00000143239	27224784	27224923	9.37	139	9.37	2.64	100
21	sart1	436946	ENSDART00000012855	27302760	27303243	525.22	483	525.22	9.77	49.29
21	sart1	436946	ENSDART00000012855	27308600	27308743	412.63	143	412.63	5.18	54.97
21	sart1	436946	ENSDART00000012855	27311092	27311299	111.2	207	111.2	5.23	92.78
21	ttc1	492510	ENSDART00000149124	30010029	30010494	18.01	465	18.01	3.64	100
21	pwwp2a	559090	ENSDART00000156721	30031517	30032257	10.54	740	10.54	4.08	100
21	hnrnph1l	321556	ENSDART00000015636	30169860	30170193	6.64	333	6.64	2.81	100
21	hnrnph1l	321556	ENSDART00000015636	30170846	30170945	360.35	99	360.35	8.85	59.21
21	hnrnph1l	321556	ENSDART00000015636	30174356	30174538	330.21	182	330.21	7.85	61.48
21	FAM53C	100002393	ENSDART00000066363	30260787	30261353	30.53	566	30.53	4	100
21	FAM53C	100002393	ENSDART00000066363	30269366	30270172	22.36	806	22.36	3.66	100
21	zmat2	324476	ENSDART00000007412	30296574	30296720	13.85	146	13.85	2.46	100
21	slc7a3a	492363	ENSDART00000043727	30529883	30530110	39.93	227	39.93	3.23	100
21	stim1b	100005700	ENSDART00000142079	30867582	30867760	3.61	178	3.61	2.3	100
21	ncbp3	393112	ENSDART00000065504	31002421	31002728	269.66	307	269.66	5.8	67.79
21	rap1gap2b	100170821	ENSDART00000111571	31029919	31029972	192.63	53	192.63	7.66	76.64
21	rap1gap2b	100170821	ENSDART00000111571	31143831	31143903	625.37	72	625.37	12.68	45.6
21	st6gal1	445376	ENSDART00000126205	31150772	31151251	3100	479	3100	131.4	18.22
21	st6gal1	445376	ENSDART00000065366	31179664	31179766	3100	102	3100	9.97	18.22
21	clk4b	503607	ENSDART00000139890	32301002	32301092	34.38	90	34.38	2.55	100
21	mapk9	100149273	ENSDART00000112550	32374408	32374656	7.44	248	7.44	2.17	100
21	hmgb3b	550466	ENSDART00000024750	34119758	34119892	93.16	134	93.16	4.68	98.56
21	ubtd2	436991	ENSDART00000135256	35215809	35216015	9.29	206	9.29	2.47	100
21	sgcd	324961	ENSDART00000172245	35760275	35760354	5.26	79	5.26	2.13	100
21	gemin5	799538	ENSDART00000137309	36416921	36417093	22.2	172	22.2	2.89	100
21	gemin5	799538	ENSDART00000137309	36419248	36419467	203.11	219	203.11	9.53	74.91
21	grk6	561288	ENSDART00000027459	36623270	36623613	6.83	343	6.83	2.47	100
21	dbn1	561153	ENSDART00000100310	36829353	36829468	167.78	115	167.78	5.13	80.9
21	dbn1	561153	ENSDART00000100310	36833030	36833084	21.11	54	21.11	2.64	100
21	dbn1	561153	ENSDART00000100310	36834526	36834584	3100	58	3100	28.32	18.22
21	dbn1	561153	ENSDART00000100310	36839022	36839174	3100	152	3100	24.37	18.22
21	dbn1	561153	ENSDART00000100310	36840896	36840974	3100	78	3100	21.7	18.22
21	dbn1	561153	ENSDART00000100310	36846601	36846748	3100	147	3100	21	18.22
21	dbn1	561153	ENSDART00000100310	36853416	36853506	663.32	90	663.32	5.1	44.82
21	dbn1	561153	ENSDART00000100310	36858292	36858405	15.73	113	15.73	2.86	100
21	fam114a2	563599	ENSDART00000133585	37425901	37426057	3.04	156	3.04	2.61	100
21	cox7b	563476	ENSDART00000180161	37442510	37442915	445.98	405	445.98	9.96	52.99
21	pgk1	406696	ENSDART00000076333	37446068	37446377	9.13	309	9.13	2.44	100
21	ndfip1l	436776	ENSDART00000166750	37650173	37650330	18.72	157	18.72	2.89	100
21	klf8	562805	ENSDART00000085728	38033234	38033610	22.48	376	22.48	2.47	100
21	klf8	562805	ENSDART00000085728	38073459	38073564	3.61	105	3.61	2.04	100
21	klf8	562805	ENSDART00000147219	38089035	38089552	19.58	517	19.58	3.38	100
21	klf8	562805	ENSDART00000085728	38103813	38103925	80.97	112	80.97	6.04	100
21	rbmx2	553240	ENSDART00000143373	38644284	38644465	66.19	181	66.19	6.38	100
21	rbmx2	553240	ENSDART00000143373	38646773	38647743	3100	970	3100	156.69	18.22
21	pafah1b1b	394247	ENSDART00000031470	39439457	39439542	8.45	85	8.45	2.74	100
21	pafah1b1b	394247	ENSDART00000031470	39442100	39442307	25.41	207	25.41	2.93	100
21	mntb	556663	ENSDART00000114825	39508565	39509133	28.87	568	28.87	4.51	100
21	srsf1b	393565	ENSDART00000143566	39575920	39576105	125.1	185	125.1	6.13	90.08
21	srsf1b	393565	ENSDART00000143566	39577326	39577517	14.46	191	14.46	3.63	100
21	nsrp1	323926	ENSDART00000003221	40402565	40403615	3100	1050	3100	47.49	18.22
21	nsrp1	323926	ENSDART00000003221	40406644	40406852	285.99	208	285.99	7.23	66.24
21	nsrp1	323926	ENSDART00000003221	40410964	40411093	15.01	129	15.01	2.64	100
21	ccdc82	327538	ENSDART00000017709	40686082	40686540	184.31	458	184.31	6.26	77.27
21	ccdc82	327538	ENSDART00000017709	40691361	40691590	1550.98	229	1550.98	10.67	27.49
21	ccdc82	327538	ENSDART00000143594	40695344	40695616	1640.01	272	1640.01	10.17	26.73
21	pomp	445030	ENSDART00000045124	40717606	40717678	118.39	72	118.39	7.4	91.3
21	apbb3	101883158	ENSDART00000075808	40782344	40782393	26.1	49	26.1	4.05	100
21	elnb	558461	ENSDART00000137696	40854891	40855425	96.52	534	96.52	5.62	96.88
21	crebrf	100149876	ENSDART00000164125	41566911	41567106	517.96	195	517.96	11.09	49.53
21	crebrf	100149876	ENSDART00000164125	41568759	41569603	3100	844	3100	31.69	18.22
21	gabra1	768183	ENSDART00000144767	42050502	42051235	60.6	733	60.6	4.93	100
21	dpysl3	553166	ENSDART00000065097	43015273	43015383	15.09	110	15.09	2.68	100
21	jakmip2	559839	ENSDART00000144151	43050638	43050722	3.33	84	3.33	2.55	100
21	hspa4a	335865	ENSDART00000021037	43142983	43143109	3.64	126	3.64	2.25	100
21	sept8a	321590	ENSDART00000109620	43363930	43364027	72.94	97	72.94	4.51	100
21	sept8a	321590	ENSDART00000109620	43366056	43366225	150.18	169	150.18	4.09	84.59
21	sept8a	321590	ENSDART00000109620	43369837	43369970	914.83	133	914.83	8.44	37.03
21	sept8a	321590	ENSDART00000109620	43371282	43371452	1158.51	170	1158.51	11.61	32.55
21	dkc1	613144	ENSDART00000017176	43715832	43716000	53.71	168	53.71	4.17	100
21	ik	322241	ENSDART00000012396	44019135	44019228	5.15	93	5.15	2.47	100
21	ik	322241	ENSDART00000012396	44021938	44022106	47.44	168	47.44	3.01	100
21	ik	322241	ENSDART00000012396	44023822	44023893	51.51	71	51.51	3.89	100
21	ik	322241	ENSDART00000012396	44025812	44025976	57.41	164	57.41	2.98	100
21	ik	322241	ENSDART00000012396	44028627	44028823	340.47	196	340.47	6.38	61.07
21	fundc2	792181	ENSDART00000159323	44563000	44563148	6.84	148	6.84	2.47	100
21	fundc2	792181	ENSDART00000159323	44565009	44565091	18	82	18	2.05	100
21	ammecr1	393553	ENSDART00000013814	44731416	44731865	158.66	449	158.66	8.54	82.69
21	rnf121	606559	ENSDART00000084780	44773236	44773450	4.82	214	4.82	2.13	100
21	rapgef6	335032	ENSDART00000063714	45063360	45063604	6.6	244	6.6	2.64	100
21	sec24a	100000526	ENSDART00000160530	45687935	45688247	63.4	312	63.4	3.56	100
21	sec24a	100000526	ENSDART00000160530	45689249	45689642	17.5	393	17.5	3.4	100
21	camlg	404622	ENSDART00000163982	45712246	45712481	28.61	235	28.61	4.14	100
21	ddx46	321948	ENSDART00000164315	45717929	45717954	1400.16	25	1400.16	12.35	29.78
21	ddx46	321948	ENSDART00000164315	45719126	45719300	3100	174	3100	119.39	18.22
21	ddx46	321948	ENSDART00000164315	45729684	45729915	41.53	231	41.53	4.13	100
21	larp1	327175	ENSDART00000161716	45856442	45856628	119.94	186	119.94	6.13	90.98
21	larp1	327175	ENSDART00000161716	45866912	45867072	629.12	160	629.12	9.16	45.67
21	larp1	327175	ENSDART00000161716	45871634	45871756	336.31	122	336.31	6.18	61.25
22	nckipsd	100003986	ENSDART00000114777	96840	97305	15.58	465	15.58	3.57	100
22	prkar2ab	405894	ENSDART00000143698	110157	110497	8.34	340	8.34	2.47	100
22	capzb	335083	ENSDART00000163198	403603	403693	11.41	90	11.41	2.47	100
22	bysl	394081	ENSDART00000001201	555150	555292	16.62	142	16.62	3.23	100
22	bysl	394081	ENSDART00000001201	557596	557965	21.84	369	21.84	3.32	100
22	tmcc2	560064	ENSDART00000086434	599833	600016	158.46	183	158.46	8.26	82.72
22	rbbp5	393215	ENSDART00000061775	777225	777379	113.21	154	113.21	4.16	92.68
22	ampd2a	100330772	ENSDART00000161292	1205786	1205999	184.16	213	184.16	3.5	77.33
22	ampd2a	100330772	ENSDART00000161292	1234160	1234291	75.94	131	75.94	3.92	100
22	znf1154	100006786	ENSDART00000164948	1793002	1793410	10.24	408	10.24	2.55	100
22	ftsj3	321247	ENSDART00000160604	3198133	3198277	21.46	144	21.46	3.06	100
22	ftsj3	321247	ENSDART00000176409	3211742	3212088	6.83	346	6.83	2.47	100
22	ptprsa	140820	ENSDART00000083308	3423447	3423571	1417.36	124	1417.36	11.15	29.59
22	ptprsa	140820	ENSDART00000083308	3428015	3428113	70.74	98	70.74	3.62	100
22	kdm4b	556504	ENSDART00000162523	4350164	4350337	18.9	173	18.9	2.98	100
22	kdm4b	556504	ENSDART00000162523	4352155	4352388	354.54	233	354.54	12.31	59.88
22	kdm4b	556504	ENSDART00000162523	4354302	4354499	7.54	197	7.54	3.24	100
22	kdm4b	556504	ENSDART00000162523	4397669	4398069	69.89	400	69.89	3.67	100
22	kdm4b	556504	ENSDART00000162523	4407733	4407871	17.48	138	17.48	2.76	100
22	timm44	541380	ENSDART00000166768	4450087	4450261	168.7	174	168.7	4.77	80.5
22	timm44	541380	ENSDART00000166768	4453366	4453516	441.01	150	441.01	9.02	53.22
22	timm44	541380	ENSDART00000166768	4455305	4455442	17.35	137	17.35	2.81	100
22	rad23ab	562839	ENSDART00000081969	4755600	4755902	16.39	302	16.39	2.81	100
22	calr3a	30248	ENSDART00000165235	4762627	4762964	3100	337	3100	23.47	18.22
22	cherp	337851	ENSDART00000028634	4975111	4975538	9.72	427	9.72	2.72	100
22	zfr2	567465	ENSDART00000122341	5073669	5073815	33.45	146	33.45	3.92	100
22	zfr2	567465	ENSDART00000122341	5098237	5098484	10.28	247	10.28	2.84	100
22	tma7	768290	ENSDART00000106141	5663528	5663706	63.02	178	63.02	3.75	100
22	tma7	768290	ENSDART00000106141	5664842	5664930	38.52	88	38.52	4.05	100
22	tma7	768290	ENSDART00000106141	5667185	5667289	97.42	104	97.42	3.43	96.63
22	ecm2	558224	ENSDART00000136961	10496184	10496863	76.05	679	76.05	4.85	100
22	atrip	558534	ENSDART00000091850	10547889	10548060	6.45	171	6.45	2.64	100
22	bap1	558885	ENSDART00000091777	10593796	10594288	770.81	492	770.81	14.71	41.13
22	rad54l2	558947	ENSDART00000147975	10606876	10607163	349.51	287	349.51	9.87	60.64
22	rad54l2	558947	ENSDART00000192638	10615019	10615609	1259.33	590	1259.33	11.22	31.44
22	arhgef18b	562264	ENSDART00000010991	10834958	10835438	131.49	480	131.49	6.72	88.55
22	insrb	245700	ENSDART00000105823	11053764	11054244	14.35	480	14.35	3.37	100
22	bcor	402921	ENSDART00000047442	11144152	11144370	7.55	218	7.55	2.38	100
22	bcor	402921	ENSDART00000047442	11159105	11159313	108.56	208	108.56	5.25	93.58
22	bcor	402921	ENSDART00000047442	11161092	11161380	2757.4	288	2757.4	23.85	20.07
22	r3hdm1	560062	ENSDART00000157802	12390002	12390902	9.18	900	9.18	3.69	100
22	rnd3a	80963	ENSDART00000108609	12431607	12431940	145.07	333	145.07	6.21	85.87
22	stat1a	30768	ENSDART00000005720	12804125	12804215	10.85	90	10.85	2.77	100
22	cntnap5b	571891	ENSDART00000110136	13526421	13526541	3100	120	3100	34.8	18.22
22	aox6	570457	ENSDART00000043711	14067524	14067649	61.71	125	61.71	4.34	100
22	lrp1ba	565136	ENSDART00000133385	14622659	14622860	14.66	201	14.66	2.62	100
22	lrp1ba	565136	ENSDART00000180379	14696546	14696667	58.5	121	58.5	4.09	100
22	lrp1ba	565136	ENSDART00000133385	14727099	14727237	32.51	138	32.51	3.4	100
22	tpm4a	406437	ENSDART00000009054	15585811	15585929	338.3	118	338.3	6.81	61.23
22	tpm4a	406437	ENSDART00000009054	15587226	15587360	914.02	134	914.02	15.66	37.07
22	tpm4a	406437	ENSDART00000123125	15593126	15593594	166.44	468	166.44	8.36	81.09
22	safb	321979	ENSDART00000017838	15695856	15696208	5.62	352	5.62	2.27	100
22	safb	321979	ENSDART00000017838	15697324	15697459	1279.41	135	1279.41	8.19	30.87
22	safb	321979	ENSDART00000017838	15701482	15701719	2105.79	237	2105.79	8.47	22.48
22	safb	321979	ENSDART00000017838	15702573	15702641	6.26	68	6.26	2.28	100
22	rc3h1a	568568	ENSDART00000144545	16002071	16002418	171.4	347	171.4	8.09	79.92
22	zbtb37	568471	ENSDART00000062629	16033193	16033948	1153.12	755	1153.12	20.27	32.62
22	rabgap1l	555272	ENSDART00000088460	17313348	17313484	24.79	136	24.79	3.23	100
22	rabgap1l	555272	ENSDART00000088460	17446418	17446529	256.86	111	256.86	4.73	69.36
22	rabgap1l	555272	ENSDART00000088460	17448733	17448817	194.67	84	194.67	5.23	76.16
22	rabgap1l	555272	ENSDART00000088460	17450046	17450227	10.42	181	10.42	2.3	100
22	hnrnpm	555643	ENSDART00000088356	17535542	17535636	49.84	94	49.84	4.29	100
22	hnrnpm	555643	ENSDART00000088356	17536718	17537066	1076.06	348	1076.06	7.73	34.07
22	hnrnpm	555643	ENSDART00000088356	17539046	17539660	462.57	614	462.57	5.79	52.17
22	gatad2ab	405852	ENSDART00000184649	18319436	18319790	4.27	354	4.27	2.21	100
22	yjefn3	557840	ENSDART00000088270	18389270	18389431	8.95	161	8.95	2.47	100
22	cirbpb	678563	ENSDART00000132156	18544014	18544508	3100	494	3100	31.06	18.22
22	hcn2b	557285	ENSDART00000136390	19006728	19007372	6.57	644	6.57	2.38	100
22	celf5a	568052	ENSDART00000093310	20011154	20011604	26.64	450	26.64	3.58	100
22	mbd3b	321217	ENSDART00000048775	20305327	20305487	38.43	160	38.43	4	100
22	mbd3b	321217	ENSDART00000182125	20306815	20306884	87.46	69	87.46	4.51	100
22	mbd3b	321217	ENSDART00000048775	20309269	20309283	948.93	14	948.93	15.06	36.04
22	tcf3b	664768	ENSDART00000161610	20319117	20319356	11.59	239	11.59	2.61	100
22	tcf3b	664768	ENSDART00000161610	20322414	20322565	45.27	151	45.27	3.69	100
22	zbtb7a	565670	ENSDART00000089015	20375147	20375992	12.54	845	12.54	4.9	100
22	pias4a	406712	ENSDART00000105520	20408565	20409253	163.3	688	163.3	9.19	81.83
22	oaz1a	259192	ENSDART00000105532	20720246	20720427	222.83	181	222.83	4.14	72.55
22	dot1l	559945	ENSDART00000089076	20797256	20797708	8.69	452	8.69	2.3	100
22	ell	325221	ENSDART00000179672	20924380	20924721	18.04	341	18.04	2.89	100
22	ankrd24	565326	ENSDART00000144648	21366720	21367345	70.57	625	70.57	6.04	100
22	ap3d1	563359	ENSDART00000160165	22187917	22188049	175.01	132	175.01	4.67	79.03
22	ap3d1	563359	ENSDART00000160165	22188623	22188786	250.5	163	250.5	3.84	69.75
22	ap3d1	563359	ENSDART00000160165	22193405	22193479	8.24	74	8.24	2.48	100
22	ap3d1	563359	ENSDART00000160165	22196281	22196478	596.08	197	596.08	6.24	46.29
22	ap3d1	563359	ENSDART00000160165	22199394	22199540	28.06	146	28.06	2.96	100
22	chaf1a	563212	ENSDART00000111711	22294180	22294425	296.51	245	296.51	8.85	64.75
22	camsap2a	562741	ENSDART00000089569	22350769	22350990	395.22	221	395.22	7.68	56.04
22	wdr47b	567031	ENSDART00000169847	24559970	24560355	10.58	385	10.58	2.89	100
22	nptxrb	100005257	ENSDART00000124220	25028978	25029213	115.27	235	115.27	6.04	91.99
22	nptxrb	100005257	ENSDART00000124220	25032214	25032636	6.38	422	6.38	2.26	100
22	sde2	550448	ENSDART00000043774	26280541	26281121	75.89	580	75.89	5.11	100
22	crebbpa	566841	ENSDART00000158756	26771305	26771554	86	249	86	4.7	100
22	crebbpa	566841	ENSDART00000158756	26774630	26774811	264.37	181	264.37	6.56	68.28
22	slx4	100538153	ENSDART00000087576	26811843	26812346	40.94	503	40.94	4.51	100
22	tp53bp2b	568138	ENSDART00000129476	28818290	28818438	18.04	148	18.04	3.06	100
22	pdcd4b	321061	ENSDART00000009223	29681344	29681458	181.5	114	181.5	5.64	77.73
22	pdcd4b	321061	ENSDART00000009223	29687819	29688122	145.43	303	145.43	6.98	85.75
22	smc3	324475	ENSDART00000019786	29861026	29861204	56.29	178	56.29	4.17	100
22	smc3	324475	ENSDART00000019786	29863771	29863960	24.17	189	24.17	2.89	100
22	smc3	324475	ENSDART00000019786	29897547	29897723	257.14	176	257.14	3.54	69.36
22	smc3	324475	ENSDART00000019786	29900856	29900974	102.46	118	102.46	4.13	95.14
22	add3a	556762	ENSDART00000049075	30184038	30184227	5.7	189	5.7	2.47	100
22	add3a	556762	ENSDART00000027803	30260700	30260705	1244.52	5	1244.52	11.75	31.88
22	grip2b	562290	ENSDART00000092447	31295790	31295833	8.59	43	8.59	2.89	100
22	dock3	100536057	ENSDART00000092090	32206160	32206260	3100	100	3100	40.85	18.22
22	dock3	100536057	ENSDART00000092090	32215040	32215159	26.28	119	26.28	3.83	100
22	dock3	100536057	ENSDART00000092090	32217989	32218156	75.49	167	75.49	3.12	100
22	rnf123	101884269	ENSDART00000044429	34568585	34568685	58.57	100	58.57	5.53	100
22	lcor	558560	ENSDART00000167538	34806057	34806366	4.94	309	4.94	2.72	100
22	srfa	30431	ENSDART00000076040	35089230	35089798	187.4	568	187.4	6.69	77.17
22	ncl	767714	ENSDART00000017188	36673819	36674340	3100	521	3100	59.69	18.22
22	ncl	767714	ENSDART00000017188	36685661	36685793	3100	132	3100	25.02	18.22
22	ncl	767714	ENSDART00000017188	36686817	36686958	2491.79	141	2491.79	13.28	21.27
22	map1sa	562808	ENSDART00000086064	36802094	36802657	17.5	563	17.5	3.26	100
22	fxr1	327220	ENSDART00000104478	37552670	37552872	229.68	202	229.68	9.28	71.64
22	psmd1	554967	ENSDART00000193346	37709995	37710262	597.47	267	597.47	6.76	46.29
22	psmd1	554967	ENSDART00000007346	37712495	37712672	610.14	177	610.14	8.94	46.13
22	ppp1r2	402967	ENSDART00000076128	37810495	37810669	379.83	174	379.83	7.99	57.01
22	ppp1r2	402967	ENSDART00000076128	37811983	37812087	455.72	104	455.72	5.77	52.51
22	ppp1r2	402967	ENSDART00000076128	37820706	37820790	198.51	84	198.51	6.81	75.74
22	ppp1r2	402967	ENSDART00000076128	37823320	37823428	116.45	108	116.45	5.79	91.53
22	rcor3	563808	ENSDART00000143792	38276023	38276212	3.84	189	3.84	2.04	100
22	rcor3	563808	ENSDART00000143792	38290092	38290334	15.2	242	15.2	3.06	100
22	mark1	100003170	ENSDART00000162055	38343351	38343406	24.16	55	24.16	3.15	100
22	soul4	558832	ENSDART00000171704	38475498	38475681	3.93	183	3.93	2.17	100
22	klc4	550511	ENSDART00000151785	38501751	38501925	5.88	174	5.88	2.27	100
23	PDZD4	553320	ENSDART00000004678	245828	246304	4.49	476	4.49	2.91	100
23	uhrf1bp1	567346	ENSDART00000140986	351749	351935	531.63	186	531.63	11.23	49.18
23	col9a3	567110	ENSDART00000055139	507793	507847	3.66	54	3.66	2.55	100
23	rbm10	101882554	ENSDART00000111456	874613	874623	3100	10	3100	20.85	18.22
23	rbm10	101882554	ENSDART00000111456	877421	877478	278.73	57	278.73	8.43	66.91
23	utrn	572406	ENSDART00000165957	1235421	1235577	459.92	156	459.92	10.89	52.43
23	utrn	572406	ENSDART00000165957	1236533	1236704	1237.67	171	1237.67	18.21	32.14
23	utrn	572406	ENSDART00000170942	1238433	1238613	328.7	180	328.7	8.77	61.63
23	cc2d2a	570250	ENSDART00000126768	2203522	2203753	248.76	231	248.76	9.19	70.18
23	cc2d2a	570250	ENSDART00000126768	2216238	2216395	101.64	157	101.64	5.87	95.52
23	cc2d2a	570250	ENSDART00000126768	2218513	2218755	125.91	242	125.91	5.62	89.84
23	top1	327179	ENSDART00000146475	2757800	2757897	390.89	97	390.89	6.26	56.17
23	top1	327179	ENSDART00000133524	2760229	2760319	1035.83	90	1035.83	14.09	34.26
23	top1	327179	ENSDART00000133524	2761976	2762073	2173.89	97	2173.89	13.26	22.16
23	top1	327179	ENSDART00000133524	2762804	2762899	2108.85	95	2108.85	26.21	22.31
23	top1	327179	ENSDART00000129719	2764474	2764590	29.9	116	29.9	3.49	100
23	top1	327179	ENSDART00000129719	2772230	2772416	20.02	186	20.02	3.72	100
23	plcg1	373867	ENSDART00000135781	2844252	2844453	527.72	201	527.72	7.32	49.24
23	plcg1	373867	ENSDART00000135781	2864075	2864172	5.92	97	5.92	3.15	100
23	zhx3	386659	ENSDART00000022413	2877223	2878412	858.28	1189	858.28	16.09	38.15
23	nudt3a	394120	ENSDART00000141682	3713839	3713972	35.07	133	35.07	2.89	100
23	nudt3a	394120	ENSDART00000141682	3714790	3714875	211.44	85	211.44	5.99	74.26
23	nudt3a	394120	ENSDART00000141682	3715935	3715980	207.31	45	207.31	4.83	74.72
23	nudt3a	394120	ENSDART00000141682	3719204	3719315	556.59	111	556.59	10.14	48
23	nudt3a	394120	ENSDART00000141682	3720974	3721378	108.63	404	108.63	4.22	93.62
23	hmga1a	406447	ENSDART00000139408	3758356	3758716	55.03	360	55.03	4.26	100
23	srsf6a	406775	ENSDART00000103747	4260457	4260637	150.13	180	150.13	6.4	84.55
23	srsf6a	406775	ENSDART00000103747	4263966	4264040	329.73	74	329.73	8.6	61.48
23	cnbpa	326846	ENSDART00000136399	4703081	4703242	27.67	161	27.67	3.84	100
23	cnbpa	326846	ENSDART00000129050	4704969	4705159	30.43	190	30.43	2.05	100
23	slc6a1a	692318	ENSDART00000133701	4834446	4834921	492.69	475	492.69	5.71	49.9
23	syt2a	567877	ENSDART00000139795	6232894	6233069	53.56	175	53.56	3.83	100
23	syt2a	567877	ENSDART00000139795	6278891	6279052	3100	161	3100	16.05	18.22
23	baz2a	450079	ENSDART00000157828	6690440	6690601	8.46	161	8.46	2.55	100
23	baz2a	450079	ENSDART00000157828	6700469	6700641	18.07	172	18.07	3.27	100
23	baz2a	450079	ENSDART00000157828	6707029	6707410	18.58	381	18.58	4.32	100
23	baz2a	450079	ENSDART00000157828	6708647	6708709	13.92	62	13.92	2.15	100
23	prpf6	323855	ENSDART00000127702	7046966	7047129	25.1	163	25.1	5.01	100
23	tm9sf4	393482	ENSDART00000006765	7578385	7578892	3100	507	3100	32.19	18.22
23	kif3b	100101641	ENSDART00000161193	7715621	7716386	3100	765	3100	36.31	18.22
23	kif3b	100101641	ENSDART00000161193	7718900	7719023	3119.89	123	3119.89	26.13	33.33
23	myt1b	100536821	ENSDART00000165427	7789298	7790213	323.82	915	323.82	7.38	61.84
23	myt1b	100536821	ENSDART00000165427	7792328	7792600	1664.61	272	1664.61	10.66	26.62
23	myt1b	100536821	ENSDART00000165427	7799092	7799177	24.43	85	24.43	2.64	100
23	myt1b	100536821	ENSDART00000157612	7802558	7802613	159.95	55	159.95	3.57	82.46
23	ccm2l	568661	ENSDART00000091899	9057998	9058609	2247.97	611	2247.97	14.21	22.36
23	soga1	797906	ENSDART00000091852	9468880	9469039	50.44	159	50.44	3.66	100
23	soga1	797906	ENSDART00000091852	9490894	9491413	29.51	519	29.51	3.59	100
23	osbpl2b	334206	ENSDART00000010697	9548054	9548177	3.05	123	3.05	2.04	100
23	osbpl2b	334206	ENSDART00000010697	9549236	9549360	130.76	124	130.76	5.91	88.66
23	prkcbp1l	323479	ENSDART00000005015	9817953	9818193	8.27	240	8.27	3.06	100
23	plxnb1a	561012	ENSDART00000166663	9995386	9995964	7.07	578	7.07	2.89	100
23	krt5	797351	ENSDART00000129044	10173591	10174032	3.81	441	3.81	3.06	100
23	krt5	797351	ENSDART00000129044	10176832	10177458	1575.41	626	1575.41	21.45	27.44
23	eif4ba	553214	ENSDART00000125103	10419856	10420000	53.53	144	53.53	3.52	100
23	eif4ba	553214	ENSDART00000125103	10421202	10421331	302.4	129	302.4	5.8	64.08
23	eif4ba	553214	ENSDART00000125103	10423907	10424060	257.17	153	257.17	6.29	69.38
23	eif4ba	553214	ENSDART00000125103	10426079	10426320	116.43	241	116.43	5.27	91.54
23	tns2a	799109	ENSDART00000140557	10568623	10569670	134.24	1047	134.24	11.38	88.03
23	eif4e3	447850	ENSDART00000140745	10727411	10727645	55.92	234	55.92	4.26	100
23	eif4e3	447850	ENSDART00000013768	10735142	10735237	65.68	95	65.68	3.23	100
23	ppp4r2a	326723	ENSDART00000035693	10817153	10817437	233.69	284	233.69	7.66	71.17
23	ppp4r2a	326723	ENSDART00000035693	10825488	10825947	30.94	459	30.94	3.83	100
23	phactr3a	556928	ENSDART00000133956	12240735	12240781	80.28	46	80.28	2.67	100
23	phactr3a	556928	ENSDART00000133956	12258910	12259064	3.51	154	3.51	2.13	100
23	phactr3a	556928	ENSDART00000133956	12262917	12263130	3.62	213	3.62	2.38	100
23	smc1al	403060	ENSDART00000081016	12864733	12864992	791.39	259	791.39	6.53	39.91
23	smc1al	403060	ENSDART00000081016	12868714	12868855	2038.1	141	2038.1	9.95	22.68
23	smc1al	403060	ENSDART00000081016	12877721	12877907	30.65	186	30.65	4.02	100
23	smc1al	403060	ENSDART00000081016	12883573	12883728	11.03	155	11.03	2.55	100
23	samd10b	100147927	ENSDART00000139475	13124084	13124268	9.56	184	9.56	2.3	100
23	zbtb46	570537	ENSDART00000142494	13806363	13806495	80.87	132	80.87	4.52	100
23	naa10	406643	ENSDART00000104831	13832391	13832702	248.12	311	248.12	7.05	70.29
23	adcy6a	570652	ENSDART00000087654	14056398	14057192	47.25	794	47.25	5.51	100
23	ddx23	334283	ENSDART00000019620	14203732	14203958	20.63	226	20.63	3.06	100
23	ddx23	334283	ENSDART00000019620	14208694	14208838	217.59	144	217.59	5.29	73.61
23	ddx23	334283	ENSDART00000019620	14211988	14212127	3100	139	3100	12.3	18.22
23	phf20b	445482	ENSDART00000056570	15014471	15014642	5.16	171	5.16	2.81	100
23	phf20b	445482	ENSDART00000056570	15021901	15022385	2421.1	484	2421.1	14.77	21.52
23	sulf2b	322056	ENSDART00000035865	15330016	15330168	81.42	152	81.42	6.64	100
23	mrgbp	393709	ENSDART00000042469	15900150	15900523	74.74	373	74.74	4.32	100
23	fkbp1ab	449552	ENSDART00000046784	16692218	16692312	37.78	94	37.78	3.85	100
23	ppdpfb	336303	ENSDART00000043076	17429613	17429775	396.99	162	396.99	8.12	55.97
23	dnajc5ab	797907	ENSDART00000148423	17484356	17484555	81.14	199	81.14	5.31	100
23	dnajc5ab	797907	ENSDART00000148423	17509522	17509656	92.43	134	92.43	4.26	98.71
23	rnd1a	405780	ENSDART00000122654	17800716	17801056	11.58	340	11.58	2.51	100
23	nucks1b	553506	ENSDART00000016976	18119341	18119958	3100	617	3100	48.26	18.22
23	nucks1b	553506	ENSDART00000016976	18124029	18124167	3100	138	3100	38.18	18.22
23	nucks1b	553506	ENSDART00000016976	18126077	18126127	1240.04	50	1240.04	17.02	32.02
23	hsd17b10	450078	ENSDART00000016891	18379759	18379924	4.98	165	4.98	2.47	100
23	hsd17b10	450078	ENSDART00000016891	18381261	18381320	65.68	59	65.68	2.64	100
23	fam120c	557842	ENSDART00000135430	18394310	18394539	152.54	229	152.54	4.33	83.85
23	ikbkg	541530	ENSDART00000008847	18588881	18589061	7.06	180	7.06	2.3	100
23	arhgap4b	561231	ENSDART00000051182	18622436	18622622	988.72	186	988.72	9.66	35.39
23	arhgap4b	561231	ENSDART00000051182	18628641	18628872	378.22	231	378.22	10.47	57.21
23	nsfl1c	492805	ENSDART00000143065	18804423	18804521	6.57	98	6.57	2.3	100
23	nsfl1c	492805	ENSDART00000190245	18805032	18805306	25.97	274	25.97	3.15	100
23	slmapb	393146	ENSDART00000021231	19600890	19601050	64.25	160	64.25	4.85	100
23	flna	562529	ENSDART00000135820	19795401	19795649	19.47	248	19.47	2.89	100
23	atp2b3b	558525	ENSDART00000092725	19838460	19839206	4.05	746	4.05	3.49	100
23	atp2b3b	558525	ENSDART00000092725	19886740	19886905	3100	165	3100	15.88	18.22
23	atp2b3b	558525	ENSDART00000092725	19890257	19890299	293.82	42	293.82	10.55	65.03
23	atp2b3b	558525	ENSDART00000092725	19893329	19893455	3100	126	3100	14.63	18.22
23	atp2b3b	558525	ENSDART00000092725	19905254	19905512	17.54	258	17.54	3.79	100
23	atp2b3b	558525	ENSDART00000092725	19907021	19907219	1272.29	198	1272.29	12.96	30.79
23	atp2b3b	558525	ENSDART00000153828	19952653	19953089	12.33	436	12.33	3.24	100
23	uba1	406335	ENSDART00000054691	20663591	20664315	5.42	724	5.42	4.38	100
23	ccdc30	563478	ENSDART00000079538	20716617	20716810	395.28	193	395.28	10.13	56.07
23	ccdc30	563478	ENSDART00000079538	20719308	20719446	4.56	138	4.56	2.3	100
23	pax7b	566533	ENSDART00000129992	20864606	20864750	6.52	144	6.52	2.72	100
23	pax7b	566533	ENSDART00000129992	20888121	20888318	15.71	197	15.71	2.98	100
23	kcnab2b	565014	ENSDART00000132066	21088446	21088484	48.9	38	48.9	3.83	100
23	ubr4	407625	ENSDART00000033970	21341453	21341584	29.01	131	29.01	2.95	100
23	ubr4	407625	ENSDART00000033970	21343601	21343779	15.71	178	15.71	3.16	100
23	ubr4	407625	ENSDART00000033970	21345934	21346072	8.13	138	8.13	2.72	100
23	her4.2	30301	ENSDART00000137573	21455481	21455955	4.85	474	4.85	2.11	100
23	rcc2	406455	ENSDART00000189010	21533682	21533949	4.05	267	4.05	2.04	100
23	arhgef10lb	567649	ENSDART00000140253	21549888	21550137	24.21	249	24.21	3.07	100
23	rap1gap	100144557	ENSDART00000079035	22397058	22397202	18.44	144	18.44	3.06	100
23	ca6	100006448	ENSDART00000079007	22635071	22635705	15.79	634	15.79	2.81	100
23	rerea	569081	ENSDART00000142085	22785374	22785556	109.3	182	109.3	6.7	93.49
23	rerea	569081	ENSDART00000111345	22919607	22920995	196.79	1388	196.79	3.44	75.94
23	rerea	569081	ENSDART00000111345	22922931	22923643	408.01	712	408.01	8.25	55.28
23	agrn	565373	ENSDART00000114067	23856944	23857286	15.22	342	15.22	2.98	100
23	zbtb17	564967	ENSDART00000141552	24238632	24239088	17.27	456	17.27	3.06	100
23	zbtb17	564967	ENSDART00000114840	24249040	24249261	1537.91	221	1537.91	18.48	27.58
23	zbtb17	564967	ENSDART00000114840	24251623	24251923	240.28	300	240.28	8.34	70.56
23	spen	503940	ENSDART00000109248	24450608	24451623	261.26	1015	261.26	7.55	68.56
23	szrd1	554231	ENSDART00000078824	24504358	24504440	6.72	82	6.72	2.21	100
23	ctdsp2	321465	ENSDART00000104035	24681839	24682244	12.58	405	12.58	3.44	100
23	lrp1ab	565797	ENSDART00000088208	25476328	25476435	10.02	107	10.02	2.34	100
23	lrp1ab	565797	ENSDART00000088208	25479924	25480050	16.96	126	16.96	2.74	100
23	lrp1ab	565797	ENSDART00000088208	25591970	25592225	6.5	255	6.5	2.35	100
23	pkig	503808	ENSDART00000124963	25879650	25879947	433.77	297	433.77	10.64	53.65
23	pkig	503808	ENSDART00000124963	25930522	25930701	49.51	179	49.51	2.81	100
23	scn8aa	58152	ENSDART00000022042	27294532	27294817	1049.5	285	1049.5	7.66	34.12
23	scn8aa	58152	ENSDART00000022042	27296819	27297026	821.85	207	821.85	6.67	39.16
23	scn8aa	58152	ENSDART00000022042	27310489	27310581	138.59	92	138.59	5.7	87.24
23	larp4aa	797570	ENSDART00000144419	27513791	27513984	13.96	193	13.96	2.64	100
23	larp4aa	797570	ENSDART00000144419	27547410	27547931	37.77	521	37.77	4.22	100
23	phf8	566534	ENSDART00000026314	27596836	27597153	38.54	317	38.54	4.7	100
23	acvr1ba	30183	ENSDART00000023094	27822729	27822920	9.07	191	9.07	2.64	100
23	znf385a	100147851	ENSDART00000139537	28294280	28294763	4.62	483	4.62	2.72	100
23	huwe1	559439	ENSDART00000146990	28532473	28532633	1856.77	160	1856.77	14.37	24.62
23	huwe1	559439	ENSDART00000146990	28533413	28533592	1320.6	179	1320.6	13.21	30.29
23	smc1a	559665	ENSDART00000078148	28696599	28696838	19.41	239	19.41	3.09	100
23	smc1a	559665	ENSDART00000078148	28698276	28698535	1442.34	259	1442.34	8.32	28.83
23	smc1a	559665	ENSDART00000078148	28701769	28701877	296.14	108	296.14	8.22	64.72
23	smc1a	559665	ENSDART00000078148	28703984	28704170	7.89	186	7.89	3.3	100
23	smc1a	559665	ENSDART00000078148	28707153	28707299	11.17	146	11.17	3.08	100
23	pex14	559933	ENSDART00000134121	28921621	28922178	325.83	557	325.83	8.59	61.65
23	kif1b	369190	ENSDART00000050915	29434912	29435061	380.7	149	380.7	6.31	56.92
23	kif1b	369190	ENSDART00000050915	29443940	29444013	219.31	73	219.31	2.9	73.23
23	ube4b	170784	ENSDART00000126384	29538356	29538731	10.83	375	10.83	3.06	100
23	clstn1	777737	ENSDART00000133902	29583214	29584016	3100	802	3100	14.43	18.22
23	clstn1	777737	ENSDART00000059339	29586223	29586408	3100	185	3100	15.15	18.22
23	clstn1	777737	ENSDART00000059339	29590105	29590276	7.24	171	7.24	2.71	100
23	camta1a	797322	ENSDART00000146633	30085757	30085912	18.44	155	18.44	2.98	100
23	dnajc11a	322953	ENSDART00000016096	30712412	30712524	15.63	112	15.63	3.83	100
23	myt1a	557002	ENSDART00000135771	30778029	30778998	3100	969	3100	16.4	18.22
23	myt1a	557002	ENSDART00000180949	30781222	30781521	35.22	299	35.22	3.91	100
23	myt1a	557002	ENSDART00000131285	30782329	30782421	263.22	92	263.22	8.85	68.65
23	myt1a	557002	ENSDART00000136156	30785178	30785382	664.26	204	664.26	10.55	44.88
23	phip	569727	ENSDART00000008401	31298872	31299089	224.81	217	224.81	6.63	72.3
23	phip	569727	ENSDART00000008401	31299967	31300059	15.75	92	15.75	2.21	100
23	phip	569727	ENSDART00000008401	31302439	31302571	222.96	132	222.96	6.42	72.54
23	hmgn3	492345	ENSDART00000053367	31366751	31366859	81.25	108	81.25	4.66	100
23	hmgn3	492345	ENSDART00000053367	31367563	31367614	4.48	51	4.48	2.55	100
23	lca5	100151323	ENSDART00000112619	31384465	31384694	69.07	229	69.07	4.94	100
23	plxna2	561285	ENSDART00000147998	32802099	32802234	113.04	135	113.04	4.22	92.7
23	tmed4	415224	ENSDART00000144609	33986575	33986762	5.83	187	5.83	2.21	100
23	fam50a	550329	ENSDART00000037501	33989300	33989385	43.14	85	43.14	4	100
23	fam50a	550329	ENSDART00000037501	33993186	33993263	59.62	77	59.62	4.09	100
23	fam50a	550329	ENSDART00000037501	33994429	33994506	43.12	77	43.12	4.43	100
23	chchd6a	449542	ENSDART00000123925	34093827	34093911	11.03	84	11.03	2.38	100
23	tuba1c	573122	ENSDART00000077539	35690656	35691841	3100	1185	3100	15.84	18.22
23	tuba1a	573216	ENSDART00000009277	35710305	35711398	557.9	1093	557.9	8	48.02
23	tuba1b	373080	ENSDART00000123518	35715417	35716519	286.52	1102	286.52	8	66.17
23	rarga	30606	ENSDART00000049551	35918529	35918922	115.23	393	115.23	5.11	91.95
23	rarga	30606	ENSDART00000049551	35963071	35963702	210.37	631	210.37	6.93	74.16
23	calcoco1a	334971	ENSDART00000164699	35988905	35989001	152.3	96	152.3	5.96	83.86
23	calcoco1a	334971	ENSDART00000103150	35990212	35990467	1671.98	255	1671.98	11.09	26.52
23	calcoco1a	334971	ENSDART00000103150	35993498	35993654	204.71	156	204.71	7.06	74.86
23	calcoco1a	334971	ENSDART00000103150	35995587	35995800	3100	213	3100	22.08	18.22
23	calcoco1a	334971	ENSDART00000103150	35999175	35999378	427.17	203	427.17	8.62	54.38
23	hnrnpa1b	378453	ENSDART00000131711	36309065	36309569	3100	504	3100	68.24	18.22
23	spryd3	100005036	ENSDART00000168246	36500212	36500346	6.45	134	6.45	2.15	100
23	spryd3	100005036	ENSDART00000168246	36538186	36538336	11.7	150	11.7	2.9	100
23	spryd3	100005036	ENSDART00000168246	36568448	36568637	34.29	189	34.29	3.19	100
23	igfbp6b	100301946	ENSDART00000128598	36605151	36605751	11.3	600	11.3	3.06	100
23	zbtb39	565015	ENSDART00000006881	36666715	36667298	19.89	583	19.89	3.74	100
23	march9	100003493	ENSDART00000078240	36771592	36772117	18.53	525	18.53	3.8	100
23	pink1	494085	ENSDART00000006436	37466994	37467323	7.68	329	7.68	2.39	100
23	kcng1	796774	ENSDART00000180120	39321932	39322379	5.35	447	5.35	2.3	100
23	soga3b	563485	ENSDART00000113106	40452156	40452840	46.45	684	46.45	3.28	100
23	rnf146	334065	ENSDART00000133356	40528727	40529716	14.3	989	14.3	4.09	100
23	reps2	101882936	ENSDART00000115161	40951614	40951737	141.72	123	141.72	5.19	86.79
23	reps2	101882936	ENSDART00000115161	40972117	40972254	10.53	137	10.53	2.47	100
23	reps2	101882936	ENSDART00000115161	40986744	40986878	33.35	134	33.35	2.89	100
23	znf341	100136854	ENSDART00000162062	43517265	43517478	124.13	213	124.13	5.62	90.35
23	znf341	100136854	ENSDART00000162062	43519328	43519633	235.62	305	235.62	7.06	70.93
23	nfxl1	100333008	ENSDART00000149088	43928414	43928564	58.73	150	58.73	3.32	100
23	psmb6	30388	ENSDART00000024082	44542798	44542930	26.34	132	26.34	3.47	100
23	hmgb2b	447936	ENSDART00000188105	45025908	45025962	38.15	54	38.15	3.44	100
23	hmgb2b	447936	ENSDART00000058364	45028112	45028287	3100	175	3100	23.29	18.22
23	hmgb2b	447936	ENSDART00000188105	45029204	45029556	3100	352	3100	36.04	18.22
23	syap1	393916	ENSDART00000012234	45860675	45860970	1186.28	295	1186.28	17.83	32.22
23	syap1	393916	ENSDART00000012234	45866856	45867148	10.91	292	10.91	2.21	100
23	SYDE2	100333199	ENSDART00000160010	46002899	46003449	1091.54	550	1091.54	18.04	33.46
24	tgfbr1b	792928	ENSDART00000061973	119679	119839	30.55	160	30.55	4.26	100
24	lancl2	556310	ENSDART00000100417	166891	167191	4.07	300	4.07	2.21	100
24	lancl2	556310	ENSDART00000100417	188193	188655	159.48	462	159.48	7.4	82.44
24	impa2	553595	ENSDART00000082523	792428	792488	6.96	60	6.96	2.21	100
24	cdk13	559027	ENSDART00000114544	1003131	1003668	13.29	537	13.29	3.09	100
24	pfkpa	560944	ENSDART00000167043	3963683	3964019	704.22	336	704.22	6.27	43.17
24	acbd5a	553674	ENSDART00000007373	5920517	5920717	89.17	200	89.17	4.68	100
24	acbd5a	553674	ENSDART00000007373	5921545	5921765	104.12	220	104.12	3.72	94.71
24	acbd5a	553674	ENSDART00000007373	5923848	5923934	12.41	86	12.41	2.81	100
24	acbd5a	553674	ENSDART00000007373	5924515	5924728	7.63	213	7.63	2.09	100
24	acbd5a	553674	ENSDART00000135124	5926952	5927168	50.63	216	50.63	3.18	100
24	myo3a	402814	ENSDART00000006636	6176089	6177206	71.24	1117	71.24	5.53	100
24	anxa13	81880	ENSDART00000013294	6370217	6370297	207.39	80	207.39	5.88	74.74
24	anxa13	81880	ENSDART00000013294	6372049	6372220	40.76	171	40.76	3.64	100
24	syt5b	553567	ENSDART00000013117	7693678	7693860	1129.1	182	1129.1	14.11	33.09
24	syt5b	553567	ENSDART00000013117	7696896	7696990	80.51	94	80.51	3.49	100
24	gnal	492467	ENSDART00000066782	8904497	8905073	67.86	576	67.86	4.51	100
24	dlgap1b	571372	ENSDART00000054452	9260289	9260705	24.42	416	24.42	3.61	100
24	uba5	386712	ENSDART00000093046	9676110	9676217	43.48	107	43.48	3.74	100
24	uba5	386712	ENSDART00000093046	9678437	9678573	13.8	136	13.8	3.15	100
24	cdv3	334102	ENSDART00000036204	9881218	9881682	2558.27	464	2558.27	13.22	21.3
24	cdv3	334102	ENSDART00000036204	9885466	9885543	610.44	77	610.44	13.19	46.17
24	cdv3	334102	ENSDART00000036204	9889508	9889645	983.57	137	983.57	16.09	35.49
24	myca	30686	ENSDART00000111014	10415041	10415461	35.39	420	35.39	3.27	100
24	asap1b	565859	ENSDART00000030409	10907094	10907609	3.65	515	3.65	3.73	100
24	myrip	567049	ENSDART00000182485	11140996	11142058	3100	1062	3100	27.82	18.22
24	prpf4bb	406758	ENSDART00000106310	11496590	11497762	837.2	1172	837.2	11.19	39.1
24	prpf4bb	406758	ENSDART00000106310	11505902	11506064	1016.35	162	1016.35	16.09	34.33
24	dcaf11	567578	ENSDART00000002992	12963118	12963430	66.42	312	66.42	5.28	100
24	stau2	393899	ENSDART00000142457	13076166	13076326	11.46	160	11.46	2.36	100
24	stau2	393899	ENSDART00000142457	13229384	13229473	11.2	89	11.2	2.18	100
24	stau2	393899	ENSDART00000142457	13238914	13239326	10.47	412	10.47	2.82	100
24	pabpn1	406543	ENSDART00000066722	14573839	14573946	120.93	107	120.93	4.84	90.81
24	pabpn1	406543	ENSDART00000066722	14575593	14575702	3100	109	3100	18.37	18.22
24	pabpn1	406543	ENSDART00000109088	14577047	14577559	1980.02	512	1980.02	15.31	22.83
24	thtpa	100048920	ENSDART00000091784	14597171	14597515	3.92	344	3.92	2.04	100
24	jph1a	100147894	ENSDART00000176316	14636135	14636749	6.28	614	6.28	2.72	100
24	jph1a	100147894	ENSDART00000131830	14706350	14706832	94.14	482	94.14	5.96	98.02
24	jph1a	100147894	ENSDART00000176316	14711213	14711922	7.34	709	7.34	3.06	100
24	cbln2b	560583	ENSDART00000181854	15647651	15648729	76	1078	76	3.92	100
24	eif2s3	327341	ENSDART00000023833	16998940	16999113	6.7	173	6.7	2.16	100
24	zfx	560346	ENSDART00000110652	17010867	17011209	7.02	342	7.02	2.72	100
24	pip4k2aa	560360	ENSDART00000191137	17118953	17119407	23.34	454	23.34	3.56	100
24	cntnap2a	559157	ENSDART00000186112	18179447	18179535	6.21	88	6.21	2.98	100
24	arfgef1	100329953	ENSDART00000092783	18809339	18809456	5.63	117	5.63	2.32	100
24	prex2	557288	ENSDART00000106186	19011420	19011554	3.24	134	3.24	2.47	100
24	prex2	557288	ENSDART00000106186	19020070	19020220	5.07	150	5.07	2.2	100
24	csrnp1b	322795	ENSDART00000056082	19711429	19711518	25.9	89	25.9	4	100
24	oxsr1b	394150	ENSDART00000147004	20079752	20079875	8.2	123	8.2	2.38	100
24	kpna1	572542	ENSDART00000142080	20953360	20953474	3.33	114	3.33	2.47	100
24	kpna1	572542	ENSDART00000142080	20954036	20954173	15.69	137	15.69	2.75	100
24	kpna1	572542	ENSDART00000142080	20956640	20956781	25.21	141	25.21	2.93	100
24	ccdc191	494495	ENSDART00000028542	21106892	21106994	15.03	102	15.03	3.66	100
24	rnf6	100359398	ENSDART00000109587	21504147	21505109	6.03	962	6.03	4	100
24	cdk8	373868	ENSDART00000007066	21514338	21514738	24.75	400	24.75	4.68	100
24	wasf3b	563632	ENSDART00000091529	21578220	21578265	45.39	45	45.39	4.09	100
24	ctnnd2a	368485	ENSDART00000148197	22123123	22124049	131.68	926	131.68	6.01	88.49
24	ctnnd2a	368485	ENSDART00000148197	22422122	22422316	62.41	194	62.41	4.22	100
24	ctnnd2a	368485	ENSDART00000179403	22701463	22701814	6.84	351	6.84	2.33	100
24	arxa	30657	ENSDART00000080810	23941293	23941842	36.31	549	36.31	2.72	100
24	map7d2b	100002505	ENSDART00000080602	24126888	24126967	331.69	79	331.69	8.43	61.5
24	map7d2b	100002505	ENSDART00000080602	24129651	24129756	1372.6	105	1372.6	14.07	30.23
24	map7d2b	100002505	ENSDART00000080602	24130718	24130899	1492.5	181	1492.5	10.98	28.23
24	map7d2b	100002505	ENSDART00000080602	24131981	24132114	135.33	133	135.33	4.3	87.88
24	map7d2b	100002505	ENSDART00000080602	24135901	24136125	32.73	224	32.73	2.49	100
24	map7d2b	100002505	ENSDART00000173052	24146598	24146875	506.61	277	506.61	14.21	49.81
24	map7d2b	100002505	ENSDART00000080602	24155567	24155731	69.35	164	69.35	3.57	100
24	map7d2b	100002505	ENSDART00000140170	24162902	24163201	13.5	299	13.5	2.63	100
24	eif1axb	322599	ENSDART00000080671	24167519	24167623	130.73	104	130.73	6.7	88.62
24	eif1axb	322599	ENSDART00000080671	24168318	24168521	68.62	203	68.62	4.34	100
24	amer2	100101649	ENSDART00000115165	25069608	25070544	3100	936	3100	53.06	18.22
24	amer2	100101649	ENSDART00000115165	25072842	25073032	28.26	190	28.26	5.11	100
24	sh3kbp1	793623	ENSDART00000109809	25898056	25898206	8.2	150	8.2	2.38	100
24	sh3kbp1	793623	ENSDART00000109809	25900283	25900456	98.55	173	98.55	4.46	96.35
24	mynn	327167	ENSDART00000003884	26333144	26334307	5.49	1163	5.49	2.88	100
24	tnikb	556959	ENSDART00000097792	26518787	26518972	13.85	185	13.85	2.94	100
24	tnikb	556959	ENSDART00000017384	26541490	26541794	8.61	304	8.61	2.72	100
24	tnikb	556959	ENSDART00000017384	26549314	26549431	3100	117	3100	25.85	18.22
24	tnikb	556959	ENSDART00000017384	26557992	26558191	3100	199	3100	17.73	18.22
24	tnikb	556959	ENSDART00000017384	26560307	26560483	78.7	176	78.7	4.08	100
24	tnikb	556959	ENSDART00000017384	26574093	26574150	58.45	57	58.45	6.13	100
24	tnikb	556959	ENSDART00000008374	26605450	26605516	5.76	66	5.76	3.4	100
24	larp4b	563742	ENSDART00000089506	27013889	27014020	3.44	131	3.44	2.72	100
24	dip2ca	563890	ENSDART00000089541	27180964	27181173	70.27	209	70.27	4.51	100
24	zmynd11	553781	ENSDART00000105768	27232060	27232354	1610.51	294	1610.51	14.31	27.26
24	zmynd11	553781	ENSDART00000105768	27236532	27236776	7.39	244	7.39	2.81	100
24	bcl2a	570772	ENSDART00000145290	28228310	28228785	8.39	475	8.39	2.64	100
24	prkag2a	570761	ENSDART00000129174	28312277	28312474	10.79	197	10.79	2.98	100
24	prkag2a	570761	ENSDART00000148406	28354637	28354902	34.84	265	34.84	3.32	100
24	palmdb	100000814	ENSDART00000135094	29977729	29977810	111.52	81	111.52	4.33	92.87
24	fam168b	561051	ENSDART00000172473	31340783	31340964	13.58	181	13.58	2.64	100
24	cngb3.1	562675	ENSDART00000157998	31406373	31406471	12.31	98	12.31	2.64	100
24	vim	140599	ENSDART00000003745	32176159	32176798	616.05	639	616.05	8.65	45.92
24	vim	140599	ENSDART00000003745	32178335	32178396	59.51	61	59.51	3.57	100
24	vim	140599	ENSDART00000003745	32180735	32180831	4.57	96	4.57	2.3	100
24	neurod6a	114414	ENSDART00000058530	32472521	32473261	3.06	740	3.06	3.87	100
24	slc4a2b	570716	ENSDART00000074161	33334954	33335205	14.32	251	14.32	2.3	100
24	agap3	324332	ENSDART00000128690	34297062	34297148	20.05	86	20.05	3.36	100
24	agap3	324332	ENSDART00000128690	34315963	34316051	19.66	88	19.66	4.68	100
24	lrrtm2	100144398	ENSDART00000105477	34611133	34611843	6.21	710	6.21	3.15	100
24	rb1cc1	100332174	ENSDART00000113014	34986356	34987153	224.15	797	224.15	7.65	72.35
24	pcmtd1	327176	ENSDART00000075142	35216401	35217060	7.29	659	7.29	3.66	100
24	ube2v2	406836	ENSDART00000026578	35527108	35527234	108.89	126	108.89	5.28	93.37
24	ube2v2	406836	ENSDART00000026578	35530164	35530313	1228.95	149	1228.95	24.77	32.05
24	ube2v2	406836	ENSDART00000026578	35534235	35534273	3030.63	38	3030.63	16.16	18.41
24	cluap1	406281	ENSDART00000111623	37466975	37467284	331.1	309	331.1	8.07	61.47
24	cluap1	406281	ENSDART00000111623	37469607	37469721	748.3	114	748.3	12.43	41.72
24	luc7l	415206	ENSDART00000078313	39648662	39648839	777.16	177	777.16	7.71	40.64
24	luc7l	415206	ENSDART00000078313	39650497	39650527	4.9	30	4.9	2.13	100
24	epb41l3a	445478	ENSDART00000022349	41972459	41972648	6.38	189	6.38	2.85	100
24	epb41l3a	445478	ENSDART00000022349	41974698	41974797	31.83	99	31.83	2.98	100
24	ppp4r1	393230	ENSDART00000171389	42060966	42061522	10.08	556	10.08	3.23	100
24	ssr1	373100	ENSDART00000166413	42087720	42087817	180.45	97	180.45	8.78	77.83
24	ssr1	373100	ENSDART00000166413	42089823	42089951	566.28	128	566.28	7.4	47.53
24	ssr1	373100	ENSDART00000166413	42090503	42090635	30.56	132	30.56	2.74	100
24	ahrra	641291	ENSDART00000161134	42094832	42094940	634.93	108	634.93	16.09	45.29
25	cntn1a	353150	ENSDART00000168913	137227	137524	22.96	297	22.96	4.43	100
25	cntn1a	353150	ENSDART00000170348	142626	142874	79.49	248	79.49	4.77	100
25	pus7	402995	ENSDART00000040499	236579	236843	30.38	264	30.38	4.94	100
25	myo9ab	562199	ENSDART00000028997	509171	509354	764.81	183	764.81	13.36	41.25
25	nell2a	790930	ENSDART00000126863	669868	669898	3100	30	3100	37.36	18.22
25	znf609a	793767	ENSDART00000164082	825151	825641	18.35	490	18.35	3.06	100
25	znf609a	793767	ENSDART00000164082	825921	826884	4.66	963	4.66	3.66	100
25	coro2bb	796974	ENSDART00000093093	1225572	1225669	3.08	97	3.08	2.72	100
25	adck2	572087	ENSDART00000113032	2648823	2649436	60.39	613	60.39	5.96	100
25	metap2b	323452	ENSDART00000163647	3231811	3232009	672.07	198	672.07	5.01	44.31
25	metap2b	323452	ENSDART00000163647	3234939	3235041	1042.94	102	1042.94	9.72	34.31
25	slc25a3b	322362	ENSDART00000182085	3306619	3306816	27.69	197	27.69	3.27	100
25	ldhbb	436747	ENSDART00000104866	3328481	3328615	8	134	8	3.15	100
25	ldhbb	436747	ENSDART00000104866	3330338	3330456	31.75	118	31.75	3.23	100
25	gpr22b	100150048	ENSDART00000163096	3393158	3393653	164.96	495	164.96	6.04	81.4
25	hbp1	554137	ENSDART00000029067	3453512	3453654	14.75	142	14.75	2.98	100
25	hbp1	554137	ENSDART00000029067	3454485	3454773	4.25	288	4.25	2.25	100
25	prnprs3	503702	ENSDART00000154348	3677649	3677706	3.92	57	3.92	2.04	100
25	morc2	445488	ENSDART00000037973	3717431	3717707	239.25	276	239.25	6.44	70.62
25	morc2	445488	ENSDART00000037973	3719698	3719977	51.92	279	51.92	3.57	100
25	chid1	337225	ENSDART00000154008	3793058	3793165	3.61	107	3.61	2.38	100
25	myrf	570792	ENSDART00000124749	3926924	3927039	14.7	115	14.7	2.97	100
25	syt7a	561429	ENSDART00000154038	4282378	4282735	414.75	357	414.75	12.07	55.03
25	syt7a	561429	ENSDART00000154038	4313619	4313699	5.27	80	5.27	2.13	100
25	myo5c	562676	ENSDART00000170640	4809462	4809643	11.38	181	11.38	2.13	100
25	parvb	325686	ENSDART00000011751	5035346	5035646	15.03	300	15.03	2.98	100
25	plxnb2b	100333657	ENSDART00000042781	5665020	5665177	1449.19	157	1449.19	12.3	28.73
25	AP3B2	100000165	ENSDART00000168720	5709295	5709383	95.76	88	95.76	4.35	97.26
25	AP3B2	100000165	ENSDART00000168720	5711186	5711385	3100	199	3100	26.64	18.22
25	AP3B2	100000165	ENSDART00000168720	5713687	5713802	1123.79	115	1123.79	10.71	32.98
25	AP3B2	100000165	ENSDART00000168720	5718931	5719062	9.13	131	9.13	2.31	100
25	nuak1b	561496	ENSDART00000155751	5962455	5962926	5.46	471	5.46	2.82	100
25	nuak1b	561496	ENSDART00000155751	5962955	5963535	46.42	580	46.42	3.85	100
25	crabp1a	171479	ENSDART00000067510	6306884	6307083	1165.47	199	1165.47	17.81	32.45
25	sin3aa	563090	ENSDART00000083539	6373984	6374233	3.71	249	3.71	2.86	100
25	snupn	324743	ENSDART00000012820	6446867	6447045	5	178	5	2.3	100
25	kcnj11l	497647	ENSDART00000128820	7675961	7676760	3100	799	3100	42.65	18.22
25	kcnc1b	100334453	ENSDART00000073919	8063454	8064021	51.01	567	51.01	4.06	100
25	muc5.1	100148804	ENSDART00000153708	8382684	8383643	4.81	959	4.81	2.72	100
25	man2a2	100333987	ENSDART00000154680	8665722	8666244	456.97	522	456.97	11.24	52.47
25	furinb	566591	ENSDART00000104629	8839444	8839540	10.03	96	10.03	2.72	100
25	furinb	566591	ENSDART00000131748	8851918	8852085	1020.6	167	1020.6	17.07	34.55
25	furinb	566591	ENSDART00000104629	8908155	8908435	41.16	280	41.16	6.24	100
25	accs	541510	ENSDART00000128591	8925590	8926022	5.11	432	5.11	2.27	100
25	psmd13	393922	ENSDART00000104576	10494224	10494341	13.66	117	13.66	2.81	100
25	psmd13	393922	ENSDART00000104576	10496497	10496741	11.22	244	11.22	2.55	100
25	akap13	557441	ENSDART00000164218	11298265	11298683	674.6	418	674.6	8.47	44.34
25	ntrk3a	568668	ENSDART00000158204	11802758	11803611	4.7	853	4.7	2.53	100
25	ntrk3a	568668	ENSDART00000091727	12203407	12203961	7.39	554	7.39	3.01	100
25	jph3	569861	ENSDART00000165108	12640210	12640592	451.95	382	451.95	12.77	52.7
25	jph3	569861	ENSDART00000165108	12688798	12689668	97.43	870	97.43	6.72	96.65
25	klhdc4	569887	ENSDART00000171834	12712706	12712829	373.95	123	373.95	8.68	57.73
25	klhdc4	569887	ENSDART00000171834	12717435	12717847	426.75	412	426.75	6.55	54.38
25	klhdc4	569887	ENSDART00000171834	12719782	12719991	9.04	209	9.04	2.47	100
25	sept15	792259	ENSDART00000165156	12856531	12856677	29.22	146	29.22	3.07	100
25	sept15	792259	ENSDART00000165156	12857901	12858037	746.44	136	746.44	5.46	41.8
25	sept15	792259	ENSDART00000165156	12859217	12859343	172.63	126	172.63	5.63	79.65
25	sept15	792259	ENSDART00000165156	12864991	12865088	3.6	97	3.6	2.6	100
25	smpd3	568381	ENSDART00000172269	13068018	13068143	134.45	125	134.45	5.6	88.12
25	csnk2a2b	556379	ENSDART00000045488	13658186	13659117	3.25	931	3.25	2.05	100
25	ckap5	492614	ENSDART00000165116	13776758	13776908	16.7	150	16.7	2.75	100
25	hipk3a	564413	ENSDART00000147572	15292287	15293334	939.91	1047	939.91	14.67	36.39
25	hipk3a	564413	ENSDART00000147572	15347139	15347776	18.02	637	18.02	2.55	100
25	kiaa1549la	566592	ENSDART00000090397	15408523	15409132	3130.87	609	3130.87	13.67	36.84
25	kiaa1549la	566592	ENSDART00000090397	15480649	15480923	29.2	274	29.2	3.32	100
25	spon1b	58029	ENSDART00000186578	15648064	15648400	6.46	336	6.46	2.13	100
25	spon1b	58029	ENSDART00000031828	15789476	15789644	4.57	168	4.57	2.3	100
25	slc25a18	568740	ENSDART00000104110	16639822	16639969	36.7	147	36.7	3.49	100
25	slc25a18	568740	ENSDART00000156548	16643152	16643452	73.56	300	73.56	5.28	100
25	cnot1	448949	ENSDART00000125459	17336815	17337017	32.13	202	32.13	4.17	100
25	vac14	447912	ENSDART00000009767	17598546	17598575	3100	29	3100	55.71	18.22
25	arntl1a	58098	ENSDART00000023959	17907067	17907225	10.68	158	10.68	3.57	100
25	cep290	560588	ENSDART00000149696	17948485	17948631	3.4	146	3.4	2.04	100
25	cep290	560588	ENSDART00000149696	17954948	17955113	7.77	165	7.77	2.47	100
25	cep290	560588	ENSDART00000149696	17955797	17956253	23.58	456	23.58	2.89	100
25	tmtc3	100150181	ENSDART00000156000	18052479	18053318	513.81	839	513.81	8.99	49.55
25	tdg.1	553789	ENSDART00000017299	18970649	18970912	11.32	263	11.32	2.89	100
25	atp2b1b	561190	ENSDART00000104353	19628362	19628599	12.5	237	12.5	2.72	100
25	cnot4a	569055	ENSDART00000174776	20008201	20008620	3.02	419	3.02	2.3	100
25	cald1b	563892	ENSDART00000121989	20188768	20189027	15.1	259	15.1	2.81	100
25	dnm1l	393896	ENSDART00000006840	20234612	20234771	22.41	159	22.41	4.17	100
25	dnm1l	393896	ENSDART00000006840	20252970	20253115	10.09	145	10.09	2.05	100
25	dnm1l	393896	ENSDART00000006840	20258408	20258634	3.87	226	3.87	2.43	100
25	magi2b	100001810	ENSDART00000110879	20984062	20984712	5.98	650	5.98	2.29	100
25	wnk1a	100318736	ENSDART00000086631	21133053	21133318	8.2	265	8.2	2.3	100
25	wnk1a	100318736	ENSDART00000086631	21153356	21153812	760.81	456	760.81	13.79	41.3
25	fbxo31	555190	ENSDART00000089642	21886203	21886260	47.45	57	47.45	2.33	100
25	fbxo31	555190	ENSDART00000189158	21893851	21894412	449.41	561	449.41	7.91	52.64
25	osbpl5	100006189	ENSDART00000156965	23435815	23435952	13.47	137	13.47	2.72	100
25	spty2d1	337191	ENSDART00000073527	24237800	24238106	47.86	306	47.86	3.92	100
25	spty2d1	337191	ENSDART00000046349	24239639	24239796	15.99	157	15.99	3.23	100
25	hrasa	550286	ENSDART00000171589	25416297	25416439	7.4	142	7.4	3.74	100
25	hrasa	550286	ENSDART00000171589	25434274	25434474	52.12	200	52.12	3.92	100
25	rassf7a	564485	ENSDART00000112330	25488079	25488935	970.3	856	970.3	15.97	35.63
25	phrf1	321905	ENSDART00000150719	25509217	25509349	203.47	132	203.47	5.66	74.92
25	wasla	100009637	ENSDART00000103519	27801696	27802167	3.31	471	3.31	2.47	100
25	fnbp4	403074	ENSDART00000126490	28661175	28661505	6.41	330	6.41	2.74	100
25	cnot2	100037372	ENSDART00000088383	28683571	28683722	4.24	151	4.24	2.21	100
25	cnot2	100037372	ENSDART00000088383	28688451	28688631	12.89	180	12.89	2.89	100
25	lsp1	100536902	ENSDART00000067030	31357309	31357571	80.92	262	80.92	4.77	100
25	tjp1b	565459	ENSDART00000155992	32071557	32072119	198.11	562	198.11	6.07	75.74
25	tjp1b	565459	ENSDART00000112588	32157397	32157980	3.26	583	3.26	2.64	100
25	tjp1b	565459	ENSDART00000112588	32216102	32216457	7.84	355	7.84	2.99	100
25	tjp1b	565459	ENSDART00000155992	32247611	32247830	11.48	219	11.48	3.74	100
25	tjp1b	565459	ENSDART00000112588	32257571	32257793	139.07	222	139.07	4.05	87.22
25	tjp1b	565459	ENSDART00000112588	32259307	32259731	189.85	424	189.85	4.67	76.9
25	scaper	100144551	ENSDART00000103324	32579445	32579563	13.6	118	13.6	2.43	100
25	scaper	100144551	ENSDART00000103324	32582664	32582805	121.01	141	121.01	3.59	90.84
25	scaper	100144551	ENSDART00000103324	32585576	32585732	105.93	156	105.93	5.65	94.27
25	scaper	100144551	ENSDART00000103324	32586310	32586453	117.78	143	117.78	4.31	91.17
25	scaper	100144551	ENSDART00000103324	32589096	32589249	17.82	153	17.82	3.31	100
25	tmem266	791190	ENSDART00000162784	32797040	32797181	177.65	141	177.65	6.3	78.82
25	tpm1	393908	ENSDART00000181051	33201953	33202526	461.61	573	461.61	5.71	52.35
25	tpm1	393908	ENSDART00000014851	33214294	33214428	1295.12	134	1295.12	9.07	30.77
25	tpm1	393908	ENSDART00000014851	33225214	33225332	1279.97	118	1279.97	9.04	30.82
25	tpm1	393908	ENSDART00000014851	33226933	33227004	77.27	71	77.27	3.73	100
25	tpm1	393908	ENSDART00000014851	33233749	33233812	19.79	63	19.79	2.61	100
25	anxa2a	325557	ENSDART00000011967	34025460	34025583	6.46	123	6.46	3.15	100
25	spire2	492470	ENSDART00000012287	34898260	34898644	4.02	384	4.02	3.01	100
25	sntb2	100331323	ENSDART00000073441	34915676	34916302	3.39	626	3.39	2.55	100
25	ccdc136b	100321715	ENSDART00000154760	34984472	34984774	982.23	302	982.23	12.26	35.5
25	ccdc136b	100321715	ENSDART00000154760	34996746	34996974	2088.77	228	2088.77	9.52	22.57
25	ccdc136b	100321715	ENSDART00000154760	35002182	35002485	1584.48	303	1584.48	11.23	27.5
25	ccdc136b	100321715	ENSDART00000154760	35007845	35007977	131.54	132	131.54	5.29	88.54
25	ccdc136b	100321715	ENSDART00000154760	35010974	35011049	15.32	75	15.32	3.46	100
25	kif21a	566481	ENSDART00000149768	35720482	35720678	14.73	196	14.73	3.46	100
25	kif21a	566481	ENSDART00000149768	35724909	35725119	3153.1	210	3153.1	13.49	35.71
25	kif21a	566481	ENSDART00000149768	35726027	35726096	3100	69	3100	16.04	18.22
25	kif21a	566481	ENSDART00000149768	35727986	35728101	3100	115	3100	25.14	18.22
25	kif21a	566481	ENSDART00000149768	35729573	35729762	3.42	189	3.42	2.31	100
25	lsm14aa	393397	ENSDART00000023453	35903357	35903580	383.03	223	383.03	8.82	56.68
25	nfat5a	334390	ENSDART00000017805	37097456	37098801	3.99	1345	3.99	2.55	100
25	slc1a2b	335836	ENSDART00000165400	37366697	37366955	269.36	258	269.36	6.01	67.68
3	srebf2	100037309	ENSDART00000092690	1107101	1107331	29.37	230	29.37	3.73	100
3	srebf2	100037309	ENSDART00000092690	1113646	1113891	21.68	245	21.68	3.03	100
3	nol12	393260	ENSDART00000148524	1150347	1150526	7.27	179	7.27	2.47	100
3	fam234b	324587	ENSDART00000089646	1201134	1201457	12.42	323	12.42	2.47	100
3	wbp2nl	325287	ENSDART00000065922	1224821	1224930	56.14	109	56.14	3.57	100
3	ddx47	553715	ENSDART00000163535	1378097	1378328	34.24	231	34.24	4.68	100
3	ddx47	553715	ENSDART00000171278	1388742	1388936	271.94	194	271.94	9.96	67.84
3	wbp11	402950	ENSDART00000159893	1395193	1396129	33.5	936	33.5	2.81	100
3	wbp11	402950	ENSDART00000159893	1397536	1397809	607.92	273	607.92	10.1	46.18
3	wbp11	402950	ENSDART00000159893	1400173	1400309	3.92	136	3.92	2.04	100
3	rangap1a	767677	ENSDART00000088610	4519343	4519467	10.06	124	10.06	2.64	100
3	myh9b	561431	ENSDART00000137105	5127784	5127914	11.86	130	11.86	3.11	100
3	myh9b	561431	ENSDART00000092373	5130709	5130871	59.27	162	59.27	3.04	100
3	myh9b	561431	ENSDART00000092373	5134554	5134767	169.56	213	169.56	4.47	80.36
3	myh9b	561431	ENSDART00000092373	5136583	5136832	112.1	249	112.1	3.96	92.84
3	myh9b	561431	ENSDART00000092373	5138715	5138868	176.46	153	176.46	4.77	78.88
3	myh9b	561431	ENSDART00000092373	5143008	5143180	343.42	172	343.42	6.96	60.82
3	myh9b	561431	ENSDART00000092373	5145384	5145591	3100	207	3100	13.13	18.22
3	myh9b	561431	ENSDART00000092373	5147448	5147593	16.09	145	16.09	2.38	100
3	myh9b	561431	ENSDART00000092373	5163345	5163487	333.79	142	333.79	9.62	61.37
3	myh9b	561431	ENSDART00000092373	5193408	5193740	3.61	332	3.61	2.15	100
3	myh9b	561431	ENSDART00000092373	5227948	5228331	21.33	383	21.33	3.92	100
3	sumo2b	445027	ENSDART00000157771	6429601	6429673	39.4	72	39.4	3.81	100
3	sumo2b	445027	ENSDART00000157771	6441559	6441619	6.84	60	6.84	2.18	100
3	crebbpb	567111	ENSDART00000168234	9654473	9654803	7.73	330	7.73	3.32	100
3	crebbpb	567111	ENSDART00000168234	9706087	9706732	43.16	645	43.16	4.29	100
3	cbx2	327291	ENSDART00000066053	10152091	10152226	3.21	135	3.21	2.04	100
3	elac2	492652	ENSDART00000048095	10536127	10536699	3.75	572	3.75	2.72	100
3	map2k4a	403052	ENSDART00000130761	10634382	10634532	12.69	150	12.69	2.47	100
3	mmd	641478	ENSDART00000059117	11548515	11548793	777.26	278	777.26	14.81	40.63
3	coro7	569563	ENSDART00000150575	11922643	11922713	6.96	70	6.96	2.21	100
3	hmox2b	100329531	ENSDART00000112800	11966620	11966733	130.75	113	130.75	5.36	88.64
3	hmox2b	100329531	ENSDART00000112800	11969727	11969820	141.37	93	141.37	4.34	86.71
3	tfap4	100318080	ENSDART00000167356	12226676	12227069	6.81	393	6.81	2.89	100
3	abca3b	564344	ENSDART00000186891	12652159	12652589	334.91	430	334.91	9.4	61.37
3	prkar1b	767685	ENSDART00000167180	13068132	13068189	12.65	57	12.65	2.64	100
3	prkar1b	767685	ENSDART00000160840	13078658	13078720	6.96	62	6.96	2.21	100
3	fbxw9	100330184	ENSDART00000137678	13447767	13447887	368.54	120	368.54	10.07	58.32
3	hspbp1	338155	ENSDART00000162124	13606868	13607082	118.94	214	118.94	5.62	91.18
3	ilf3b	321868	ENSDART00000162317	13863756	13863900	202.21	144	202.21	5.86	75.01
3	ilf3b	321868	ENSDART00000162317	13866411	13866456	7.99	45	7.99	2.38	100
3	nfil3-6	431765	ENSDART00000127604	14103314	14103551	67.16	237	67.16	4.99	100
3	plppr2a	393428	ENSDART00000162023	14317801	14317939	876.67	138	876.67	12.86	37.58
3	znf653	100329742	ENSDART00000171731	14580507	14581016	727.16	509	727.16	13.4	42.2
3	gadd45gip1	402803	ENSDART00000133850	14691898	14692333	921.29	435	921.29	13.56	36.92
3	gadd45gip1	402803	ENSDART00000133850	14694607	14695033	747.55	426	747.55	8.24	41.8
3	hirip3	100000570	ENSDART00000037906	15201473	15201637	1676.2	164	1676.2	20.6	26.54
3	hirip3	100000570	ENSDART00000037906	15203177	15203762	3100	585	3100	28.8	18.22
3	hirip3	100000570	ENSDART00000037906	15207793	15207914	407.29	121	407.29	9.53	55.24
3	hirip3	100000570	ENSDART00000037906	15210270	15210440	194.73	170	194.73	6.98	76.2
3	sez6l2	557847	ENSDART00000142594	15232180	15232668	23.74	488	23.74	5.76	100
3	pitpnbl	406752	ENSDART00000104338	15351062	15351208	13.07	146	13.07	4.06	100
3	pitpnbl	406752	ENSDART00000132135	15352283	15352365	11.53	82	11.53	3.12	100
3	atxn2l	324525	ENSDART00000133168	15403274	15403630	15.86	356	15.86	3.13	100
3	atxn2l	324525	ENSDART00000133168	15407928	15408266	8.48	338	8.48	2.05	100
3	znf652	557571	ENSDART00000089923	15775885	15776918	3100	1033	3100	28.97	18.22
3	znf652	557571	ENSDART00000089923	15794939	15795396	7.18	457	7.18	3.29	100
3	cramp1	336311	ENSDART00000148363	15887042	15887245	50.42	203	50.42	4.68	100
3	cramp1	336311	ENSDART00000148363	15888439	15888810	116.97	371	116.97	5.97	91.45
3	mapk8ip3	100318355	ENSDART00000139206	15945563	15945716	855.65	153	855.65	8.99	38.22
3	mapk8ip3	100318355	ENSDART00000139206	15952021	15952079	672.08	58	672.08	8.97	44.33
3	st8sia6	553212	ENSDART00000122519	16265923	16266097	3100	174	3100	28.89	18.22
3	eftud2	393480	ENSDART00000017172	16409477	16409649	8.58	172	8.58	2.3	100
3	eftud2	393480	ENSDART00000017172	16411142	16411255	38.42	113	38.42	3.66	100
3	eftud2	393480	ENSDART00000017172	16413505	16413635	3.99	130	3.99	2.3	100
3	slc17a7a	795293	ENSDART00000104481	16612573	16612663	413.34	90	413.34	8.87	55
3	slc17a7a	795293	ENSDART00000104481	16637825	16638059	197.26	234	197.26	7.21	75.82
3	slc17a7a	795293	ENSDART00000104481	16652239	16652367	505.35	128	505.35	7.13	49.79
3	slc17a7a	795293	ENSDART00000104481	16653755	16654088	3100	333	3100	27.78	18.22
3	gys1	394155	ENSDART00000008711	16745985	16746278	17.25	293	17.25	2.89	100
3	rab5c	386807	ENSDART00000034536	17650479	17651034	5.72	555	5.72	3.32	100
3	znf385c	793202	ENSDART00000055890	17813555	17813666	16.08	111	16.08	2.15	100
3	znf385c	793202	ENSDART00000055890	17830772	17830989	104.58	217	104.58	4.31	94.56
3	dnajc7	406579	ENSDART00000121473	17902517	17902667	13.85	150	13.85	2.77	100
3	aclya	436922	ENSDART00000164663	18007691	18008031	6.96	340	6.96	2.13	100
3	tob1a	386629	ENSDART00000049240	18189085	18189283	6.06	198	6.06	3.32	100
3	spag9a	558833	ENSDART00000148132	18312284	18312395	14.09	111	14.09	3.05	100
3	spag9a	558833	ENSDART00000148132	18341172	18341303	35.54	131	35.54	2.82	100
3	spag9a	558833	ENSDART00000148132	18342552	18342705	488.65	153	488.65	6.31	50.5
3	spag9a	558833	ENSDART00000148132	18373125	18373604	255.28	479	255.28	4.57	69.42
3	cbx4	573110	ENSDART00000158791	18555898	18556166	39.34	268	39.34	3.06	100
3	cbx8a	100150672	ENSDART00000124329	18567559	18567679	15.28	120	15.28	3.74	100
3	smarca4a	353295	ENSDART00000134514	19256430	19256683	7.98	253	7.98	2.92	100
3	smarca4a	353295	ENSDART00000134514	19274487	19274750	35.84	263	35.84	2.99	100
3	smarca4a	353295	ENSDART00000134514	19278789	19278926	467.65	137	467.65	7.46	51.99
3	tlk2	407732	ENSDART00000006490	19685872	19686456	18.51	584	18.51	3.63	100
3	tlk2	407732	ENSDART00000006490	19706503	19706656	5.33	153	5.33	2.72	100
3	vat1	368752	ENSDART00000078982	19954507	19954597	47.68	90	47.68	3.84	100
3	vat1	368752	ENSDART00000078982	19962262	19962504	3100	242	3100	15.8	18.22
3	vat1	368752	ENSDART00000078982	19968899	19969848	3100	949	3100	54.42	18.22
3	tmub2	368511	ENSDART00000078974	20015286	20015793	399.21	507	399.21	7.65	55.6
3	ubtf	368509	ENSDART00000056614	20045609	20045720	45.49	111	45.49	3.49	100
3	spop	100005514	ENSDART00000159457	20752822	20752877	148.02	55	148.02	6.38	85.07
3	syngr1a	450047	ENSDART00000003939	21280024	21280373	7.5	349	7.5	2.24	100
3	kansl1b	567884	ENSDART00000122782	22146573	22146741	6.59	168	6.59	3.01	100
3	wnk4b	557091	ENSDART00000123054	22542182	22542753	12.35	571	12.35	2.97	100
3	ppp1r9ba	558232	ENSDART00000185765	23248581	23248846	113.67	265	113.67	5.36	92.69
3	ppp1r9ba	558232	ENSDART00000114190	23302269	23302402	327.28	133	327.28	8.6	61.58
3	ppp1r9ba	558232	ENSDART00000114190	23304677	23304798	613.94	121	613.94	13.11	45.97
3	ppp1r9ba	558232	ENSDART00000114190	23307812	23307917	137.92	105	137.92	4.65	87.57
3	ppp1r9ba	558232	ENSDART00000114190	23309141	23309277	256.6	136	256.6	5.13	69.36
3	ppp1r9ba	558232	ENSDART00000114190	23315847	23315991	110.52	144	110.52	3.53	92.99
3	ppp1r9ba	558232	ENSDART00000114190	23318359	23318589	265.38	230	265.38	6.99	68.14
3	ppp1r9ba	558232	ENSDART00000114190	23320469	23320566	105.93	97	105.93	5.1	94.27
3	casc3	403025	ENSDART00000040065	23444515	23444692	22.44	177	22.44	4.5	100
3	casc3	403025	ENSDART00000040065	23456177	23456372	381.13	195	381.13	6.93	56.96
3	casc3	403025	ENSDART00000040065	23460106	23460162	28.38	56	28.38	4.6	100
3	casc3	403025	ENSDART00000040065	23461754	23461954	60.69	200	60.69	3.54	100
3	cbx1a	326746	ENSDART00000143088	24060453	24060682	3.33	229	3.33	2.08	100
3	cbx1a	326746	ENSDART00000143088	24062705	24062805	47.75	100	47.75	4.13	100
3	cbx1a	326746	ENSDART00000143088	24065291	24065463	1087.34	172	1087.34	9.1	33.46
3	cbx1a	326746	ENSDART00000143088	24067074	24067246	814.51	172	814.51	11.24	39.39
3	nptxra	101884706	ENSDART00000059179	24487743	24487987	320.58	244	320.58	4.57	61.99
3	ep300b	565612	ENSDART00000086768	25027603	25028062	6.23	459	6.23	3.35	100
3	ep300b	565612	ENSDART00000156459	25055116	25055795	916.21	679	916.21	9.43	36.99
3	st13	564225	ENSDART00000138578	25095306	25095417	204.68	111	204.68	5.92	74.84
3	st13	564225	ENSDART00000138578	25096986	25097103	1463.82	117	1463.82	11.2	28.63
3	bptf	324479	ENSDART00000109601	25393196	25393855	169.1	659	169.1	4.21	80.53
3	bptf	324479	ENSDART00000109601	25396583	25396881	173.58	298	173.58	5.17	79.4
3	bptf	324479	ENSDART00000154200	25420450	25421504	2041.33	1054	2041.33	14.82	22.72
3	usp43b	100149276	ENSDART00000122735	25645230	25645917	5.82	687	5.82	2.55	100
3	ntn1b	30192	ENSDART00000169706	25711452	25711960	20.78	508	20.78	3.7	100
3	ntn1b	30192	ENSDART00000169706	25813576	25813925	62.75	349	62.75	6.55	100
3	rabep2	791143	ENSDART00000113890	26170664	26170826	40.57	162	40.57	3.51	100
3	rabep2	791143	ENSDART00000113890	26171424	26171668	548.39	244	548.39	8.25	48.46
3	ypel3	368214	ENSDART00000113843	26191596	26191960	18.58	364	18.58	2.89	100
3	mapk3	399480	ENSDART00000103746	26221934	26222381	3.02	447	3.02	2.18	100
3	clec16a	393184	ENSDART00000156150	26872975	26873099	421.58	124	421.58	10.33	54.52
3	clec16a	393184	ENSDART00000156150	26877856	26878040	2183.57	184	2183.57	17.46	22.12
3	rbfox1	449554	ENSDART00000122037	28068084	28068327	255.05	243	255.05	4.6	69.31
3	rbfox1	449554	ENSDART00000151143	28119982	28120092	10.7	110	10.7	2.33	100
3	sept12	564600	ENSDART00000150893	28581396	28581670	35.93	274	35.93	3.74	100
3	sept12	564600	ENSDART00000150893	28594712	28594952	7.98	240	7.98	3.23	100
3	sstr3	566989	ENSDART00000048867	29601898	29602412	7.79	514	7.79	2.64	100
3	ppfia3	567230	ENSDART00000153562	30047672	30047731	34.65	59	34.65	3.4	100
3	ppfia3	567230	ENSDART00000153562	30078045	30078211	6.6	166	6.6	2.63	100
3	ppfia3	567230	ENSDART00000109953	30103799	30103901	132.41	102	132.41	5.21	88.54
3	ppfia3	567230	ENSDART00000153562	30118523	30119538	574.68	1015	574.68	6.23	47.27
3	ppfia3	567230	ENSDART00000153562	30122869	30123113	207.75	244	207.75	6.59	74.52
3	nucb1	751753	ENSDART00000077089	30143565	30143739	12.87	174	12.87	2.3	100
3	nucb1	751753	ENSDART00000077089	30148141	30148327	183.81	186	183.81	4.58	77.35
3	tbc1d17	554092	ENSDART00000017422	30186244	30186298	9.21	54	9.21	2.55	100
3	akt1s1	566559	ENSDART00000157320	30190418	30190613	798.39	195	798.39	10.23	39.61
3	akt1s1	566559	ENSDART00000157320	30194525	30195157	104.59	632	104.59	4.06	94.58
3	akt1s1	566559	ENSDART00000157320	30196462	30196733	3100	271	3100	13.03	18.22
3	lrrc4ba	556747	ENSDART00000150958	30433937	30434016	22.33	79	22.33	2.8	100
3	syt3	100000615	ENSDART00000151698	30569506	30569911	8.41	405	8.41	3.02	100
3	syt3	100000615	ENSDART00000151698	30609511	30609922	666.11	411	666.11	11.68	44.95
3	syt3	100000615	ENSDART00000151698	30624933	30625219	360.62	286	360.62	9.36	59.27
3	shank1	568908	ENSDART00000154811	30714110	30714151	397.26	41	397.26	10.79	55.97
3	shank1	568908	ENSDART00000154811	30715364	30715500	14.43	136	14.43	3.67	100
3	shank1	568908	ENSDART00000154811	30801101	30801641	200.05	540	200.05	5.06	75.38
3	smg1	569810	ENSDART00000076764	31130534	31130753	26.37	219	26.37	4.38	100
3	c1ql3b	403002	ENSDART00000151423	31396148	31396280	7.92	132	7.92	2.89	100
3	ddx42	503932	ENSDART00000127297	31880184	31880799	657.36	615	657.36	9.21	44.85
3	ddx42	503932	ENSDART00000127297	31891686	31891846	904.32	160	904.32	16.43	37.15
3	ddx42	503932	ENSDART00000127297	31892318	31892543	86.81	225	86.81	5.7	100
3	snrnp70	445398	ENSDART00000055279	31925766	31925920	555.06	154	555.06	5.56	48.03
3	snrnp70	445398	ENSDART00000055279	31927416	31927498	599.23	82	599.23	7.3	46.31
3	snrnp70	445398	ENSDART00000055279	31932156	31933448	3100	1292	3100	103.53	18.22
3	kcnc3a	559096	ENSDART00000148861	31953144	31953185	186.65	41	186.65	5.41	77.05
3	syt5a	436686	ENSDART00000133035	32147542	32147715	21.43	173	21.43	3.32	100
3	tnnt1	558627	ENSDART00000055307	32162493	32162607	259.37	114	259.37	8.17	69.06
3	tnnt1	558627	ENSDART00000055307	32163541	32163658	114.57	117	114.57	5.36	92.34
3	prr12b	557848	ENSDART00000156464	32440778	32441586	211.63	808	211.63	7.56	74.32
3	prr12b	557848	ENSDART00000156464	32444820	32444954	1253.19	134	1253.19	11.95	31.49
3	prr12b	557848	ENSDART00000156464	32447184	32447828	3100	644	3100	49.1	18.22
3	prr12b	557848	ENSDART00000156464	32450318	32450438	36.4	120	36.4	3.74	100
3	scaf1	553490	ENSDART00000151261	32482032	32484236	3100	2204	3100	35.38	18.22
3	srrm2	553531	ENSDART00000129339	32635157	32635412	440.8	255	440.8	7.09	53.24
3	srrm2	553531	ENSDART00000129339	32641707	32643637	2339.14	1930	2339.14	16.59	21.65
3	srrm2	553531	ENSDART00000129339	32646774	32647352	49.47	578	49.47	4.86	100
3	rnf25	100003846	ENSDART00000039466	32679231	32680126	180.44	895	180.44	6.89	77.81
3	kat8	100003790	ENSDART00000140290	32681273	32681648	2582.74	375	2582.74	12.18	20.97
3	fus	394058	ENSDART00000055340	32700971	32701074	52.12	103	52.12	3.06	100
3	fus	394058	ENSDART00000055340	32702406	32702654	3100	248	3100	31.78	18.22
3	fus	394058	ENSDART00000055340	32705514	32705549	66.48	35	66.48	4.49	100
3	fus	394058	ENSDART00000055340	32709122	32709258	1217.1	136	1217.1	13.87	32.06
3	fus	394058	ENSDART00000055340	32710902	32711111	3100	209	3100	37.41	18.22
3	setd1a	556535	ENSDART00000125022	32718781	32720474	1708.22	1693	1708.22	23.94	26.18
3	setd1a	556535	ENSDART00000125022	32722843	32723845	184.64	1002	184.64	6.36	77.24
3	setd1a	556535	ENSDART00000125022	32726196	32726360	15.44	164	15.44	3.32	100
3	tbc1d10b	556457	ENSDART00000171895	32807858	32809001	3100	1143	3100	24.75	18.22
3	cd2bp2	393936	ENSDART00000035759	32832384	32832602	270.81	218	270.81	7.83	67.83
3	cd2bp2	393936	ENSDART00000035759	32834209	32834342	535.16	133	535.16	10.13	49
3	cd2bp2	393936	ENSDART00000035759	32835470	32835628	1186.35	158	1186.35	15.79	32.24
3	cd2bp2	393936	ENSDART00000035759	32837490	32838064	3100	574	3100	13.71	18.22
3	gtpbp1	378721	ENSDART00000146005	33440892	33441059	37.11	167	37.11	3.23	100
3	gtpbp1	378721	ENSDART00000146005	33443990	33444171	397.9	181	397.9	9.19	55.76
3	gtpbp1	378721	ENSDART00000146005	33455688	33455850	18.52	162	18.52	3.4	100
3	cacna1aa	562059	ENSDART00000013228	33773155	33773776	53.88	621	53.88	3.6	100
3	cacna1aa	562059	ENSDART00000013228	33838364	33838867	2419.14	503	2419.14	13.06	21.5
3	gtf2f1	325832	ENSDART00000026090	33930824	33930900	5.74	76	5.74	3.4	100
3	gtf2f1	325832	ENSDART00000026090	33932514	33932668	3100	154	3100	46.38	18.22
3	gtf2f1	325832	ENSDART00000026090	33937507	33937580	190.13	73	190.13	7.15	76.93
3	znf207a	406478	ENSDART00000044859	34243047	34243266	31.79	219	31.79	4.13	100
3	tnrc6c1	560874	ENSDART00000113726	34272627	34272771	5.53	144	5.53	2.33	100
3	thraa	30670	ENSDART00000151127	34717806	34717882	58.87	76	58.87	4.17	100
3	prkcbb	393953	ENSDART00000029451	35175809	35175983	45.15	174	45.15	3.14	100
3	rbbp6	445396	ENSDART00000055266	35406394	35406452	77.33	58	77.33	3.55	100
3	tnrc6a	571871	ENSDART00000113219	35514351	35516059	77.46	1708	77.46	5.76	100
3	rab11fip4a	436806	ENSDART00000123505	36040843	36041061	1399.75	218	1399.75	9.72	29.74
3	coil	58024	ENSDART00000130917	36124763	36125128	9.01	365	9.01	2.38	100
3	ezh1	664754	ENSDART00000039170	36859700	36859905	103.26	205	103.26	4	94.95
3	ezh1	664754	ENSDART00000039170	36862171	36862323	11.52	152	11.52	2.82	100
3	ezh1	664754	ENSDART00000101965	36867810	36868645	54.3	835	54.3	3.82	100
3	ezh1	664754	ENSDART00000039170	36871137	36871371	687.68	234	687.68	10.78	44.22
3	cntnap1	566220	ENSDART00000111981	36904038	36904238	120.31	200	120.31	5.81	91.07
3	cntnap1	566220	ENSDART00000111981	36914363	36914603	4.09	240	4.09	2.55	100
3	arf2a	399477	ENSDART00000016407	37563915	37564040	1048.2	125	1048.2	8.85	34.29
3	arf2a	399477	ENSDART00000016407	37564716	37564874	54.16	158	54.16	2.44	100
3	arf2a	399477	ENSDART00000016407	37571541	37571601	22.2	60	22.2	3.06	100
3	gpatch8	565404	ENSDART00000151193	37689805	37689883	37.11	78	37.11	3.57	100
3	gpatch8	565404	ENSDART00000151193	37699906	37699992	65.72	86	65.72	4.51	100
3	baxa	58081	ENSDART00000011691	37777520	37777933	122.47	413	122.47	4.75	90.48
3	asic2	407669	ENSDART00000137038	37824267	37824689	5.08	422	5.08	2.55	100
3	asic2	407669	ENSDART00000039517	38614357	38614448	17.72	91	17.72	2.75	100
3	asic2	407669	ENSDART00000039517	38621631	38621700	20.76	69	20.76	2.92	100
3	mpp3a	572079	ENSDART00000155042	38692786	38692920	587.21	134	587.21	13.7	46.62
3	znf281a	100005963	ENSDART00000155518	38777103	38777527	50.85	424	50.85	3.57	100
3	znf281a	100005963	ENSDART00000155518	38783818	38783951	42.84	133	42.84	3.57	100
3	nmt1a	323956	ENSDART00000124845	39254335	39254438	43.45	103	43.45	3.83	100
3	nmt1a	323956	ENSDART00000124845	39259546	39259815	141.41	269	141.41	5.96	86.7
3	arhgap23a	100006233	ENSDART00000155894	39316303	39317639	29.61	1336	29.61	4.53	100
3	cacna1ha	560875	ENSDART00000154869	39949636	39949791	20.63	155	20.63	2.72	100
3	syngr3a	553617	ENSDART00000011568	40176817	40176963	6.16	146	6.16	2.33	100
3	znf598	407728	ENSDART00000074757	40193739	40193957	102.95	218	102.95	5.87	94.99
3	flii	560281	ENSDART00000155969	40213968	40214176	36.34	208	36.34	4.08	100
3	pdap1b	393179	ENSDART00000018626	40280026	40280178	11.29	152	11.29	3.06	100
3	pdap1b	393179	ENSDART00000018626	40280650	40280769	13.31	119	13.31	2.55	100
3	ttyh3a	556314	ENSDART00000083111	41962115	41962731	21.3	616	21.3	4.15	100
3	axin1	57931	ENSDART00000161127	43580902	43581605	166.46	703	166.46	7.4	81.11
3	axin1	57931	ENSDART00000161127	43590291	43590465	12.86	174	12.86	3.01	100
3	ubfd1	562437	ENSDART00000157580	43953701	43953983	186.75	282	186.75	6.38	77.07
3	unkl	565405	ENSDART00000003338	45778809	45778874	18.6	65	18.6	2.81	100
3	pde4a	572061	ENSDART00000006602	46750241	46750971	3100	730	3100	21.27	18.22
3	znf750	550483	ENSDART00000160717	48256293	48256816	8.27	523	8.27	2.64	100
3	gipc1	445568	ENSDART00000167173	49131574	49131760	13.94	186	13.94	2.64	100
3	prkacaa	564064	ENSDART00000168108	49460061	49460521	1442.44	460	1442.44	8.86	28.85
3	cldnk	445070	ENSDART00000062116	50126970	50127344	587.13	374	587.13	10.21	46.6
3	gas7a	793701	ENSDART00000112152	50310683	50310918	55.46	235	55.46	3.74	100
3	lmx1al	100149437	ENSDART00000098826	52868346	52868579	6.7	233	6.7	2.3	100
3	lmx1al	100149437	ENSDART00000098826	52875783	52875941	51.85	158	51.85	5.79	100
3	atp13a1	334466	ENSDART00000058958	52899800	52900214	65.14	414	65.14	5.11	100
3	brd4	570531	ENSDART00000114343	53206200	53206581	25.7	381	25.7	3.48	100
3	brd4	570531	ENSDART00000114343	53211009	53211732	90.35	723	90.35	3.12	99.79
3	pet100	100334510	ENSDART00000156490	53228683	53228783	7.23	100	7.23	2.47	100
3	camsap3	556256	ENSDART00000082715	53444464	53445945	47.91	1481	47.91	6.41	100
3	olfm2a	334035	ENSDART00000109894	54168006	54168348	131.87	342	131.87	6.72	88.49
3	trip10a	492762	ENSDART00000124215	54431723	54432329	3208.18	606	3208.18	37.36	25
3	ppan	317739	ENSDART00000029387	54567419	54567874	118.39	455	118.39	6.3	91.32
3	dnmt1	30430	ENSDART00000021977	54598642	54598793	8.07	151	8.07	2.3	100
3	dnmt1	30430	ENSDART00000021977	54600500	54600598	21.81	98	21.81	2.64	100
3	kank2	571549	ENSDART00000179903	55197731	55197881	9.78	150	9.78	3.23	100
3	kank2	571549	ENSDART00000154031	55213939	55214043	37.11	104	37.11	2.64	100
3	ern1	553551	ENSDART00000014182	55438500	55438759	32.63	259	32.63	3.15	100
3	tex2	798401	ENSDART00000108995	55502464	55502783	58.03	319	58.03	3.94	100
3	usp36	327239	ENSDART00000129598	57591423	57591641	7.62	218	7.62	2.38	100
3	cdr2a	100148175	ENSDART00000052179	58455021	58455289	16.13	268	16.13	2.72	100
3	luc7l3	724014	ENSDART00000101253	58815282	58815641	3100	359	3100	21.68	18.22
3	luc7l3	724014	ENSDART00000101253	58816971	58817046	176.85	75	176.85	4.3	78.78
3	luc7l3	724014	ENSDART00000101253	58818758	58818903	34.52	145	34.52	3.57	100
3	nptx1l	405872	ENSDART00000100327	59461567	59461812	285.09	245	285.09	9.14	66.27
3	alyref	560127	ENSDART00000108647	59880316	59880577	743.59	261	743.59	9.37	41.73
3	alyref	560127	ENSDART00000108647	59887266	59887333	13.77	67	13.77	2.64	100
3	alyref	560127	ENSDART00000166922	59889545	59889907	176.89	362	176.89	7.15	78.82
3	cdr2l	336227	ENSDART00000035878	59955649	59955798	21.56	149	21.56	2.55	100
3	recql5	566553	ENSDART00000154684	60027161	60027308	22.69	147	22.69	3.49	100
3	jmjd6	266962	ENSDART00000157822	60579397	60579742	6.74	345	6.74	2.3	100
3	tsen54	553550	ENSDART00000053482	60789397	60789874	117.88	477	117.88	4.68	91.2
3	PITPNC1	563621	ENSDART00000170974	60864782	60864938	28.05	156	28.05	4.17	100
3	helz	406550	ENSDART00000042674	60962409	60962616	13.29	207	13.29	2.55	100
3	helz	406550	ENSDART00000042674	61000664	61000848	17.75	184	17.75	2.84	100
3	lmtk2	564666	ENSDART00000110030	61280388	61281143	5.57	755	5.57	3.69	100
3	srebf1	793274	ENSDART00000092665	62074503	62074664	28.03	161	28.03	3.83	100
3	srebf1	793274	ENSDART00000092665	62078875	62079032	29.96	157	29.96	3.77	100
3	srebf1	793274	ENSDART00000092665	62080046	62080312	15.04	266	15.04	2.7	100
4	mansc1	100009658	ENSDART00000164425	71013	72011	387	998	387	7.38	56.55
4	tbk1	692289	ENSDART00000163280	134907	135241	10.41	334	10.41	3.57	100
4	dynlt1	565740	ENSDART00000138500	386434	387213	55.87	779	55.87	4.43	100
4	pthlha	554221	ENSDART00000174919	624533	625051	3.16	518	3.16	2.21	100
4	agbl5	445479	ENSDART00000103601	760522	760560	3100	38	3100	282.01	18.22
4	tmem214	402840	ENSDART00000128743	779296	779601	18.54	305	18.54	3.66	100
4	mapre3b	431717	ENSDART00000164441	786649	786802	4.12	153	4.12	2.22	100
4	mapre3b	431717	ENSDART00000170012	792502	792568	37.16	66	37.16	3.83	100
4	mapre3b	431717	ENSDART00000170012	797795	797858	414.38	63	414.38	9.87	54.99
4	dpysl5b	553410	ENSDART00000067455	809407	809587	26.19	180	26.19	2.73	100
4	dpysl5b	553410	ENSDART00000067455	810598	810757	17.93	159	17.93	3.23	100
4	dpysl5b	553410	ENSDART00000067455	815837	815871	17.62	34	17.62	2.89	100
4	rpap3	393173	ENSDART00000122535	974420	974552	82.79	132	82.79	6.72	100
4	ptn	368211	ENSDART00000164623	1302910	1303392	19.17	482	19.17	5.31	100
4	ptn	368211	ENSDART00000164623	1317202	1317361	58.14	159	58.14	3.93	100
4	ptn	368211	ENSDART00000164623	1321839	1322013	58.83	174	58.83	2.42	100
4	ptn	368211	ENSDART00000180720	1324050	1324141	42.63	91	42.63	3	100
4	ptn	368211	ENSDART00000164623	1360329	1360495	32.62	166	32.62	2.78	100
4	scaf11	566484	ENSDART00000067444	1632371	1633347	392.88	976	392.88	10.64	56.12
4	scaf11	566484	ENSDART00000067444	1640930	1641566	12.76	636	12.76	2.98	100
4	arid2	566352	ENSDART00000019144	1658017	1659616	20.36	1599	20.36	3.23	100
4	dnajc2	403080	ENSDART00000103463	1779280	1779430	216.3	150	216.3	6.72	73.91
4	dnajc2	403080	ENSDART00000103463	1780535	1780627	77.26	92	77.26	3.49	100
4	dnajc2	403080	ENSDART00000103463	1781399	1781480	12.31	81	12.31	2.64	100
4	nudt4b	447910	ENSDART00000188604	1792795	1792906	9.77	111	9.77	2.55	100
4	pwp1	393262	ENSDART00000189215	1838871	1839296	147.15	425	147.15	5.87	85.15
4	cpsf6	327069	ENSDART00000082289	2045352	2045578	297.56	226	297.56	7.99	64.59
4	cpsf6	327069	ENSDART00000082289	2054878	2055362	19.91	484	19.91	2.69	100
4	cpsf6	327069	ENSDART00000082289	2059173	2059302	1258.5	129	1258.5	16.91	31.42
4	nap1l1	368260	ENSDART00000177727	2360279	2360330	56.35	51	56.35	3.78	100
4	nap1l1	368260	ENSDART00000177727	2361723	2361846	12.27	123	12.27	3.25	100
4	nap1l1	368260	ENSDART00000177727	2365905	2366034	3100	129	3100	14.88	18.22
4	nap1l1	368260	ENSDART00000177727	2367949	2368042	3201.77	93	3201.77	6.92	22.22
4	nap1l1	368260	ENSDART00000177727	2369892	2370034	2163.26	142	2163.26	9.59	22.31
4	nap1l1	368260	ENSDART00000177727	2376428	2376470	8.63	42	8.63	2.07	100
4	OSBPL8	101883298	ENSDART00000058059	2397684	2397766	50.58	82	50.58	4.28	100
4	OSBPL8	101883298	ENSDART00000058059	2406112	2406277	38.46	165	38.46	3.36	100
4	OSBPL8	101883298	ENSDART00000058059	2411767	2411869	972.83	102	972.83	16.2	35.61
4	OSBPL8	101883298	ENSDART00000058059	2440042	2440175	5.16	133	5.16	2.3	100
4	gpr22a	504167	ENSDART00000128807	2619131	2619406	20.39	275	20.39	3.15	100
4	gpr22a	504167	ENSDART00000013924	2620791	2621260	4.5	469	4.5	2.52	100
4	pde3a	567051	ENSDART00000133843	2752851	2753231	700.07	380	700.07	13.57	43.34
[truncated: 3,657 more rows]

## Sheet: m5C Normoxia
chrom	GeneName	GeneID	transcript_id	txStart	txEnd	score	Peak_length	-10*log10(pvalue)	fold_enrichment	FDR
5	zzef1	566682	ENSDART00000141463	31046005	31046184	4.49	179	4.49	3.98	100
5	zzef1	566682	ENSDART00000141463	31063676	31064193	62.75	517	62.75	9.19	100
10	zswim6	403057	ENSDART00000166131	44296862	44297709	17.42	847	17.42	4.51	100
10	zswim6	403057	ENSDART00000166131	44329633	44329810	47.7	177	47.7	5.4	100
10	zswim6	403057	ENSDART00000166131	44334404	44334553	34.47	149	34.47	10.11	100
10	zswim6	403057	ENSDART00000166131	44337395	44337672	30.44	277	30.44	8.48	100
17	zranb1b	777720	ENSDART00000092113	8972679	8972867	16.14	188	16.14	5.11	100
16	zp3d.1	327616	ENSDART00000058620	42063898	42064011	5.08	113	5.08	4.8	100
6	zp2l2	559251	ENSDART00000065475	9947367	9947538	15.02	171	15.02	6.03	100
20	zp2.1	664700	ENSDART00000099360	54309271	54309527	5.99	256	5.99	4.39	100
6	znfx1	100536767	ENSDART00000171531	57409665	57409931	23.6	266	23.6	6.03	100
6	znfx1	100536767	ENSDART00000171531	57425544	57426097	28.08	553	28.08	3.88	100
2	znfl2a	373087	ENSDART00000004071	118436	119215	3.98	779	3.98	4.9	100
20	znfl1k		ENSDART00000144090	34375241	34376043	3.85	802	3.85	4.39	100
13	znfl1g		ENSDART00000110466	45332202	45332580	6.91	378	6.91	5	100
9	znfl1b		ENSDART00000141063	15837397	15837774	27.93	377	27.93	5.51	100
9	znfl1b		ENSDART00000141063	15841571	15841997	14.89	426	14.89	4.6	100
4	znf998		ENSDART00000143067	55313081	55313217	10.77	136	10.77	4.7	100
4	znf995	563697	ENSDART00000152091	40224082	40224948	3.73	866	3.73	4.29	100
4	znf985		ENSDART00000192960	34881847	34881973	82.82	126	82.82	7.81	100
17	znf982	100331424	ENSDART00000153566	50405622	50406126	4.61	504	4.61	3.37	100
4	znf976		ENSDART00000193109	41598005	41598024	23.21	19	23.21	7.45	100
15	znf970	556648	ENSDART00000154903	783974	784649	98.04	675	98.04	8.76	100
15	znf970	556648	ENSDART00000155114	785607	786281	59.56	674	59.56	8.63	100
11	znf831	100189616	ENSDART00000157054	424184	425052	11.86	868	11.86	3.95	100
1	znf827	565077	ENSDART00000182904	36029435	36029783	10.46	348	10.46	4.63	100
1	znf827	565077	ENSDART00000037516	36078401	36078500	10.12	99	10.12	5.21	100
7	ZNF821	571740	ENSDART00000177049	69383617	69384395	18.04	778	18.04	5.62	100
19	znf704	560056	ENSDART00000088358	32041550	32042105	3.94	555	3.94	5.26	100
16	znf687a	562791	ENSDART00000167919	21937439	21938044	10.83	605	10.83	3.77	100
3	znf653	100329742	ENSDART00000171731	14580507	14580907	12.09	400	12.09	5.51	100
6	znf644b	100537559	ENSDART00000169283	24661750	24661854	4.11	104	4.11	4.9	100
5	znf618	100330008	ENSDART00000101316	70271798	70271893	8.74	95	8.74	4.08	100
16	znf574	798589	ENSDART00000125158	11344181	11344727	44.31	546	44.31	7.35	100
4	znf569l	567317	ENSDART00000172184	55450710	55450918	12.87	208	12.87	5.31	100
16	znf526	566071	ENSDART00000112541	11228192	11229253	4.51	1061	4.51	3.27	100
17	znf513b		ENSDART00000168326	5946735	5947416	5.43	681	5.43	4.6	100
17	znf513b		ENSDART00000168326	5950969	5951745	74	776	74	7.97	100
23	ZNF512B		ENSDART00000151947	13454352	13454564	3.36	212	3.36	3.27	100
23	ZNF512B		ENSDART00000151947	13499013	13499202	3.08	189	3.08	5.21	100
23	ZNF512B		ENSDART00000151947	13502630	13502978	49.86	348	49.86	9.85	100
13	znf511	368916	ENSDART00000000831	24667536	24667738	12.19	202	12.19	6.94	100
21	ZNF462	335057	ENSDART00000183693	362526	362782	13.36	256	13.36	3.57	100
21	ZNF462	335057	ENSDART00000183693	363619	363843	7.47	224	7.47	6.23	100
21	ZNF462	335057	ENSDART00000183693	365801	365899	94.57	98	94.57	11.08	100
7	znf408	108004540	ENSDART00000052329	38749118	38750155	13.89	1037	13.89	5.62	100
16	znf385d	797951	ENSDART00000184246	49745770	49746664	5.13	894	5.13	4.19	100
8	znf366	569695	ENSDART00000149612	956156	956823	65.97	667	65.97	10.01	100
8	znf366	569695	ENSDART00000149612	979647	979735	3.8	88	3.8	3.17	100
17	znf365	799320	ENSDART00000154138	43629007	43629690	9.72	683	9.72	5.31	100
11	znf362a	777625	ENSDART00000086287	40189152	40189483	12.32	331	12.32	5.56	100
23	znf341	100136854	ENSDART00000162062	43497098	43497274	4.33	176	4.33	3.27	100
8	ZNF335		ENSDART00000112046	24303831	24304740	36.83	909	36.83	7.15	100
8	ZNF335		ENSDART00000112046	24314344	24314562	8.61	218	8.61	3.88	100
8	ZNF335		ENSDART00000172531	24373787	24373902	32.12	115	32.12	6.64	100
13	znf318	100330539	ENSDART00000122406	4325103	4325749	31.12	646	31.12	7.07	100
25	ZNF276		ENSDART00000186128	37463449	37463761	28.53	312	28.53	6.64	100
9	znf148	560300	ENSDART00000077389	38629961	38630409	10.04	448	10.04	4.29	100
4	znf1118		ENSDART00000160063	56703290	56703300	46.87	10	46.87	11.03	100
4	znf1102	565794	ENSDART00000167812	40334999	40335134	4.28	135	4.28	5.34	100
4	znf1093		ENSDART00000172389	38254698	38255710	8.24	1012	8.24	4.8	100
4	znf1085	567150	ENSDART00000152013	32467872	32468725	5.59	853	5.59	5.82	100
4	znf1074		ENSDART00000165178	55633777	55634020	32.52	243	32.52	5.31	100
4	znf1066	100330116	ENSDART00000150403	50316148	50316818	353.9	670	353.9	17.36	100
4	znf1065	100126129	ENSDART00000150868	33428119	33428994	75.98	875	75.98	11.03	100
4	znf1063		ENSDART00000168605	48628561	48629147	7.65	586	7.65	2.86	100
4	znf1060		ENSDART00000164496	42091167	42091242	3.43	75	3.43	5.51	100
4	znf1040	101884948	ENSDART00000161148	47670173	47670732	10.53	559	10.53	7.05	100
4	znf1029		ENSDART00000162001	55507919	55508140	126.56	221	126.56	12.25	100
4	znf1021		ENSDART00000164053	61400836	61400972	18.52	136	18.52	6.23	100
4	znf1021		ENSDART00000142592	61406336	61406364	4.54	28	4.54	3.78	100
4	znf1015	562615	ENSDART00000121652	73565103	73565999	7.09	896	7.09	5.51	100
11	zmynd8	564460	ENSDART00000171183	18589342	18589564	8.32	222	8.32	5.11	100
19	zmym4	327248	ENSDART00000140926	40071506	40071836	7.08	330	7.08	4.88	100
10	zmiz2	100333571	ENSDART00000159797	45318396	45318618	5.85	222	5.85	3.68	100
10	zmiz2	100333571	ENSDART00000159797	45319325	45319520	6.01	195	6.01	4.08	100
10	zmiz2	100333571	ENSDART00000159954	45325172	45325383	66.06	211	66.06	5.31	100
12	zmiz1b	100332706	ENSDART00000158348	48799562	48799708	3.95	146	3.95	2.55	100
13	zmiz1a	561061	ENSDART00000143569	30421471	30421525	5.55	54	5.55	3.98	100
13	zmiz1a	561061	ENSDART00000110884	30551438	30551574	33.7	136	33.7	5.82	100
2	zfyve9a	100005449	ENSDART00000168627	19304385	19304610	17.6	225	17.6	3.88	100
17	zfyve28	777615	ENSDART00000139980	43575422	43576161	7.75	739	7.75	5.95	100
17	zfyve28	777615	ENSDART00000139980	43583915	43584118	324.91	203	324.91	17.16	100
13	zfyve26	324565	ENSDART00000075953	33109120	33109610	4.11	490	4.11	3.78	100
10	zfyve16	794689	ENSDART00000111830	3007184	3007398	58.53	214	58.53	8.37	100
20	zfyve1	100005732	ENSDART00000114929	28417131	28417248	28.42	117	28.42	7.58	100
18	zfpm1	407655	ENSDART00000060949	17272247	17272927	12.24	680	12.24	4.49	100
24	zfhx4	556453	ENSDART00000112256	23285505	23285737	14.84	232	14.84	5.62	100
24	zfhx4	556453	ENSDART00000112256	23300646	23301149	51.03	503	51.03	6.43	100
24	zfhx4	556453	ENSDART00000112256	23302169	23304766	21.36	2597	21.36	5.94	100
7	zfhx3	100333211	ENSDART00000167440	68328829	68329061	26.54	232	26.54	6.13	100
7	zfhx3	100333211	ENSDART00000167440	68367513	68368010	60.27	497	60.27	7.97	100
7	zfhx3	100333211	ENSDART00000167440	68370412	68373495	320.74	3083	320.74	10.85	100
21	zer1	405837	ENSDART00000162755	103884	104339	96.18	455	96.18	12.36	100
14	zdhhc9	560095	ENSDART00000085335	33542523	33542684	55.74	161	55.74	8.17	100
14	zdhhc9	560095	ENSDART00000085335	33557167	33557216	9.82	49	9.82	5.92	100
10	zdhhc8a	555918	ENSDART00000147740	448469	448642	12.49	173	12.49	5.51	100
10	zdhhc8a	555918	ENSDART00000135598	454131	454622	20.99	491	20.99	5.41	100
18	zdhhc7	436875	ENSDART00000020233	5822036	5822330	3.46	294	3.46	3.98	100
1	zdhhc5a	571795	ENSDART00000003497	44558902	44559762	168.99	860	168.99	6.04	100
19	zdhhc3b	777709	ENSDART00000081779	1008948	1009079	6.51	131	6.51	4.19	100
4	zdhhc17	100148543	ENSDART00000103371	2499577	2499678	4.23	101	4.23	5.11	100
20	zdhhc14	569667	ENSDART00000053877	4868500	4868661	7.13	161	7.13	5.41	100
7	zdhhc13	494107	ENSDART00000173777	16512949	16513167	3.84	218	3.84	3.37	100
25	zcchc14	796219	ENSDART00000162463	12584776	12584920	3.89	144	3.89	5.21	100
3	zc3h7ba		ENSDART00000163052	4470307	4470408	15.62	101	15.62	3.68	100
3	zc3h7ba		ENSDART00000163052	4493085	4493161	19.85	76	19.85	3.37	100
3	zc3h7a	406743	ENSDART00000157964	43793122	43793304	11.67	182	11.67	4.85	100
13	zc3h6	559312	ENSDART00000109978	47826421	47826638	40.74	217	40.74	10.31	100
18	zc3h18	555770	ENSDART00000090446	17089262	17089373	3.95	111	3.95	3.57	100
18	zc3h18	555770	ENSDART00000090446	17144211	17144970	4.79	759	4.79	5.02	100
1	zc3h13	560041	ENSDART00000054064	29775456	29775818	20.64	362	20.64	6.03	100
1	zc3h13	560041	ENSDART00000054064	29783570	29784060	6.5	490	6.5	3.8	100
6	zc3h10	404630	ENSDART00000041549	52247846	52249111	13.55	1265	13.55	5.65	100
17	zc2hc1c	799591	ENSDART00000153998	50254686	50255869	42.33	1183	42.33	7.56	100
16	zbtb7b		ENSDART00000030658	54805352	54807003	21.86	1651	21.86	5	100
16	zbtb7b		ENSDART00000030658	54809788	54810379	3.06	591	3.06	4.39	100
22	zbtb7a	565670	ENSDART00000089015	20375383	20375992	33.04	609	33.04	6.88	100
14	zbtb49	100009630	ENSDART00000164411	28399	28951	12.76	552	12.76	4.08	100
23	zbtb48	567773	ENSDART00000192085	24948863	24949167	6.64	304	6.64	5.11	100
5	zbtb44	569656	ENSDART00000086795	30137875	30137959	59.12	84	59.12	8.27	100
5	zbtb44	569656	ENSDART00000086795	30144852	30145627	6.98	775	6.98	4.8	100
17	zbtb42	101884211	ENSDART00000159458	1406760	1407440	4.69	680	4.69	4.39	100
2	zbtb41	573743	ENSDART00000089618	13764529	13764677	7.64	148	7.64	3.68	100
23	zbtb39	565015	ENSDART00000006881	36666452	36667973	68.78	1521	68.78	7.45	100
18	zbtb38	101882192	ENSDART00000171431	41211479	41211980	4.74	501	4.74	3.37	100
15	zbtb32	101885704	ENSDART00000156474	37412901	37413188	16.49	287	16.49	5.62	100
19	zbtb22b	64809	ENSDART00000110366	7004964	7005681	17.58	717	17.58	6.25	100
5	zbtb20	568779	ENSDART00000013605	67542256	67543795	39.12	1539	39.12	4.64	100
5	zbtb20	568779	ENSDART00000013605	67568709	67568899	11.83	190	11.83	4.36	100
5	zbtb20	568779	ENSDART00000013605	67660426	67660960	10.77	534	10.77	4.22	100
15	zbtb16b	569773	ENSDART00000155866	18358072	18358697	16.99	625	16.99	6.03	100
21	zbtb16a	323269	ENSDART00000007806	23175417	23175588	42.62	171	42.62	7.45	100
19	zbtb10	566269	ENSDART00000113797	31900478	31900893	10.37	415	10.37	5.75	100
9	zak	559247	ENSDART00000183452	2896222	2896683	3.08	461	3.08	3.37	100
9	zak	559247	ENSDART00000183452	2896727	2897573	18.52	846	18.52	5.62	100
9	zak	559247	ENSDART00000183452	2935858	2936095	6.29	237	6.29	3.78	100
5	YTHDC2	567114	ENSDART00000166268	1120752	1120906	4.13	154	4.13	4.08	100
5	ythdc1	492769	ENSDART00000073671	69880568	69880867	10.79	299	10.79	3.7	100
5	ythdc1	492769	ENSDART00000073671	69887358	69887734	7.5	376	7.5	5.72	100
2	yes1	407620	ENSDART00000027090	31338451	31338550	108.85	99	108.85	10.93	100
2	yeats2	100320774	ENSDART00000113232	44651038	44651279	16.85	241	16.85	6.84	100
25	yars2	556702	ENSDART00000076439	2275605	2275776	6.05	171	6.05	3.47	100
3	xylt2	563446	ENSDART00000082902	60205992	60206500	5.14	508	5.14	4.6	100
3	xylt1	560951	ENSDART00000087118	26443714	26443891	5.13	177	5.13	3.27	100
3	xylt1	560951	ENSDART00000087118	26524559	26524904	7.44	345	7.44	4.19	100
11	xxylt1		ENSDART00000189604	34477342	34478171	8.16	829	8.16	4.6	100
20	xrn2	321940	ENSDART00000163071	48869861	48869999	5.22	138	5.22	4.72	100
20	xrn2	321940	ENSDART00000163071	48879762	48879835	10.66	73	10.66	6.34	100
20	xrn2	321940	ENSDART00000163071	48885994	48886106	13.51	112	13.51	4.16	100
2	xrn1	394008	ENSDART00000125413	16609473	16609543	14.34	70	14.34	5.21	100
2	xrn1	394008	ENSDART00000125413	16610485	16610575	15.42	90	15.42	8.37	100
2	xrn1	394008	ENSDART00000125413	16614725	16614882	9.43	157	9.43	5.11	100
2	xrn1	394008	ENSDART00000125413	16625706	16625834	5.93	128	5.93	4.19	100
2	xrn1	394008	ENSDART00000125413	16630835	16630982	3.85	147	3.85	4.25	100
2	xrn1	394008	ENSDART00000125413	16643902	16644060	3.5	158	3.5	4.08	100
20	xrcc3	541414	ENSDART00000010564	20898139	20898352	9.87	213	9.87	4.29	100
4	xpot	558020	ENSDART00000171138	667999	668285	5	286	5	4.7	100
13	XPO5	558662	ENSDART00000170602	2866833	2866971	127.17	138	127.17	9.4	100
13	XPO5	558662	ENSDART00000171687	2885323	2885523	10.6	200	10.6	4.7	100
8	xpc	541386	ENSDART00000058100	26019033	26019798	11.79	765	11.79	6.31	100
1	xpa	393443	ENSDART00000055566	12069404	12069589	54.74	185	54.74	7.45	100
19	xkr8.3	497082	ENSDART00000058513	25081101	25081531	62.5	430	62.5	8.17	100
20	xkr6b	792104	ENSDART00000063725	18914924	18915376	6.79	452	6.79	3.57	100
20	xkr5a		ENSDART00000158604	48104306	48105169	269.75	863	269.75	13.07	100
9	xirp2b	100535904	ENSDART00000148707	49448751	49449008	4.15	257	4.15	2.76	100
9	xirp2b	100535904	ENSDART00000121875	49458105	49458709	4.54	604	4.54	3.78	100
17	xgb	497122	ENSDART00000156489	1701877	1702173	8.95	296	8.95	3.98	100
17	xdh	560486	ENSDART00000077553	33342177	33342214	10.42	37	10.42	5.11	100
22	wwtr1	568008	ENSDART00000097533	38114092	38114599	18.13	507	18.13	5.11	100
25	wwp2	564527	ENSDART00000087364	34755712	34755850	15.24	138	15.24	5.41	100
25	wwp2	564527	ENSDART00000087364	34784861	34784943	4.34	82	4.34	2.51	100
21	wwc1	560785	ENSDART00000138129	36468286	36468517	127.83	231	127.83	12.77	100
5	wscd2	561091	ENSDART00000088639	20677897	20678300	14.53	403	14.53	5.53	100
10	wrn	569495	ENSDART00000163689	7555455	7555660	10.78	205	10.78	4.8	100
13	wnt8b	30144	ENSDART00000049624	29993583	29994216	4.51	633	4.51	6.23	100
25	wnt7bb	100148840	ENSDART00000104915	2044444	2044671	44.56	227	44.56	8.17	100
25	wnt7bb	100148840	ENSDART00000104915	2080797	2081371	65.1	574	65.1	7.05	100
6	wnt6a	100332722	ENSDART00000153524	13733807	13734490	13.81	683	13.81	6.59	100
23	wnt10b	30308	ENSDART00000059974	27641470	27642102	23.54	632	23.54	6.03	100
3	wnk4b	557091	ENSDART00000190921	22443090	22443954	26.19	864	26.19	5.72	100
4	wnk1b	561159	ENSDART00000012928	8069415	8069502	6.26	87	6.26	4.19	100
4	wnk1b	561159	ENSDART00000012928	8086753	8087767	76.99	1014	76.99	7.64	100
4	wnk1b	561159	ENSDART00000012928	8093440	8093753	10	313	10	3.68	100
4	wnk1b	561159	ENSDART00000134887	8152008	8153213	127.74	1205	127.74	6.02	100
25	wnk1a	100318736	ENSDART00000086631	21142512	21142733	3.41	221	3.41	4.12	100
19	wipf2b	415255	ENSDART00000011025	5611302	5611968	96.2	666	96.2	7.14	100
11	wipf2a	563976	ENSDART00000081544	11875497	11876127	20.22	630	20.22	5.72	100
6	wipf1b	100151491	ENSDART00000190968	10783887	10784029	6.75	142	6.75	4.08	100
5	whrnb		ENSDART00000087197	29035690	29036267	36.39	577	36.39	7.45	100
5	whrnb		ENSDART00000087197	29079708	29079834	20.47	126	20.47	6.03	100
21	whrna		ENSDART00000111659	13995625	13996154	207.8	529	207.8	14.5	100
21	whrna		ENSDART00000111659	14014859	14015072	5.9	213	5.9	5.92	100
21	whrna		ENSDART00000111659	14035892	14035929	3.15	37	3.15	3.88	100
12	wfikkn2b	570642	ENSDART00000082169	807162	808250	10.79	1088	10.79	5.21	100
1	wfikkn1	406570	ENSDART00000167087	59569806	59571785	8.01	1979	8.01	3.57	100
21	wdr91	402898	ENSDART00000013581	1594067	1594236	4.49	169	4.49	4.08	100
21	wdr91	402898	ENSDART00000013581	1599657	1599764	73.46	107	73.46	7.76	100
24	wdr90	100038787	ENSDART00000109221	37508573	37508704	4.18	131	4.18	4.08	100
13	wdr89	100148281	ENSDART00000114136	37470411	37471026	49.38	615	49.38	6.13	100
10	WDR70	101884837	ENSDART00000185270	1450183	1450321	43.73	138	43.73	9.6	100
21	WDR7	572502	ENSDART00000182461	1933985	1934253	35.26	268	35.26	6.2	100
21	WDR7	572502	ENSDART00000182461	1941344	1941618	7.01	274	7.01	5.31	100
21	WDR7	572502	ENSDART00000189962	1948451	1948595	945.22	144	945.22	14.09	100
23	WDR63	100333131	ENSDART00000172160	45969561	45969785	4.51	224	4.51	4.39	100
15	wdr62	570949	ENSDART00000114410	5587978	5588248	21.6	270	21.6	7.15	100
18	wdr59	103909113	ENSDART00000122009	5905616	5905740	4.18	124	4.18	3.47	100
15	wdr53	799626	ENSDART00000153497	2500509	2500897	327	388	327	17.16	100
2	wdr48b	334682	ENSDART00000056248	49823806	49823904	4.99	98	4.99	6.43	100
2	wdr47a	558528	ENSDART00000142251	45414469	45414640	7.8	171	7.8	4.11	100
20	wdr26b	564794	ENSDART00000029894	46719449	46719569	37.02	120	37.02	6.74	100
20	wdr21	393674	ENSDART00000169289	28430889	28431047	3.43	158	3.43	4.08	100
17	wdr20a		ENSDART00000112803	860029	861263	272.64	1234	272.64	12.97	100
17	wdpcp	100333125	ENSDART00000155020	24339140	24339243	4.58	103	4.58	5.31	100
17	wdhd1	436999	ENSDART00000110507	15179416	15179523	9.14	107	9.14	6.64	100
5	wdfy3	568432	ENSDART00000175588	40117661	40117880	84.46	219	84.46	7.76	100
5	wdfy3	568432	ENSDART00000175588	40138315	40138530	8.03	215	8.03	2.96	100
5	wdfy3	568432	ENSDART00000175588	40143365	40143823	16.1	458	16.1	6.25	100
5	wdfy3	568432	ENSDART00000175588	40145066	40145260	7.85	194	7.85	2.86	100
5	wdfy3	568432	ENSDART00000175588	40149011	40149479	33.69	468	33.69	5.26	100
5	wdfy3	568432	ENSDART00000146664	40159709	40159902	243.01	193	243.01	10.72	100
5	wdfy3	568432	ENSDART00000146664	40171566	40171676	3.02	110	3.02	3.06	100
5	wdfy3	568432	ENSDART00000146664	40177881	40178092	54.33	211	54.33	8.27	100
5	wdfy3	568432	ENSDART00000175588	40190920	40190949	29.09	29	29.09	7.76	100
6	wbp4	553723	ENSDART00000098247	60018416	60018543	13.81	127	13.81	4.39	100
3	wbp11	402950	ENSDART00000159893	1398108	1398276	6.91	168	6.91	4.36	100
KN150013.1	wbp11	402950	ENSDART00000157723	6085	6253	262.59	168	262.59	7.06	100
5	wbp1	402930	ENSDART00000172302	72386769	72386937	161.75	168	161.75	11.12	100
25	washc4		ENSDART00000088315	28733486	28733621	26.35	135	26.35	8.29	100
25	washc4		ENSDART00000088315	28742226	28742373	11.86	147	11.86	5.62	100
5	wasf3a	562750	ENSDART00000143199	68010263	68010377	5.01	114	5.01	3.78	100
19	wasf2	394056	ENSDART00000113031	43538724	43539182	9.23	458	9.23	3.68	100
12	waplb	100141368	ENSDART00000150191	11757691	11757771	4.33	80	4.33	4.19	100
17	wapla	553345	ENSDART00000064817	25856670	25856931	6.66	261	6.66	4.8	100
17	wapla	553345	ENSDART00000064817	25864628	25864930	9.44	302	9.44	4.39	100
17	wapla	553345	ENSDART00000064817	25878068	25878267	38.3	199	38.3	8.48	100
18	vwf	570643	ENSDART00000114690	7163861	7163973	3.54	112	3.54	4.39	100
9	vwc2l	100148652	ENSDART00000132911	40548245	40548708	4.98	463	4.98	4.19	100
13	vwc2	798521	ENSDART00000147868	16180791	16180921	9.1	130	9.1	3.88	100
9	vwa8	561317	ENSDART00000146706	17728587	17728756	4.82	169	4.82	4.19	100
23	vwa5b1	564493	ENSDART00000146269	37198736	37198890	6.98	154	6.98	4.08	100
11	vtg3	30518	ENSDART00000014979	7373124	7373343	3.36	219	3.36	2.66	100
22	vtg1	559475	ENSDART00000050238	24732877	24732960	4.99	83	4.99	3.98	100
20	vta1	406414	ENSDART00000180789	37376949	37377537	6.21	588	6.21	3.47	100
24	VSTM2A		ENSDART00000036472	488409	488725	12.25	316	12.25	5.44	100
20	vrtn	555269	ENSDART00000089013	27752627	27753246	3.24	619	3.24	2.96	100
1	vps8	791134	ENSDART00000101779	30085754	30085885	193.95	131	193.95	13.89	100
19	vps72a		ENSDART00000093383	370704	370849	5.66	145	5.66	5.53	100
1	vps54	562169	ENSDART00000165505	55032582	55032968	7.85	386	7.85	3.47	100
15	vps53	492817	ENSDART00000078095	25152245	25152326	6.89	81	6.89	5.11	100
17	vps39	567078	ENSDART00000113644	50099908	50100037	64.34	129	64.34	8.27	100
12	vps35l		ENSDART00000052537	11178283	11178484	36.11	201	36.11	7.66	100
10	vps26c		ENSDART00000036375	78404	78555	33.69	151	33.69	9.43	100
8	vps13a	378837	ENSDART00000108923	52031949	52032235	3.82	286	3.82	4.49	100
8	vps13a	378837	ENSDART00000108923	52042007	52042361	28.56	354	28.56	6.54	100
8	vps13a	378837	ENSDART00000108923	52057406	52057611	149.44	205	149.44	6.84	100
8	vps13a	378837	ENSDART00000108923	52063208	52063293	20.69	85	20.69	5.41	100
13	vox	64807	ENSDART00000184181	50623092	50623819	41.7	727	41.7	7.97	100
18	vmn2r1		ENSDART00000126115	34241619	34242558	44.75	939	44.75	4.8	100
16	virma		ENSDART00000142215	26689910	26690141	42.84	231	42.84	5.42	100
21	vimr1		ENSDART00000099252	550648	551014	35.66	366	35.66	9.6	100
9	vil1	393207	ENSDART00000059228	44925387	44925541	4.51	154	4.51	3.88	100
20	vgll2a	556856	ENSDART00000061049	42435431	42435902	11.16	471	11.16	5.11	100
10	vezf1a	567023	ENSDART00000029843	37107018	37107782	4.98	764	4.98	5.51	100
13	vent	64810	ENSDART00000170527	50611378	50611566	6.81	188	6.81	4.29	100
21	vdac1	334582	ENSDART00000066373	45210021	45210092	27.37	71	27.37	4.85	100
2	vcpip1	570582	ENSDART00000084517	42073731	42075251	7.68	1520	7.68	4.67	100
12	vclb	100334859	ENSDART00000110304	46791906	46792059	7.63	153	7.63	4.49	100
12	vclb	100334859	ENSDART00000110304	46828297	46828600	12.92	303	12.92	5.31	100
7	vax2	373869	ENSDART00000081620	8844284	8844853	17.65	569	17.65	6.43	100
21	vav2	556413	ENSDART00000143987	18031386	18031503	18.13	117	18.13	6.03	100
21	vav2	556413	ENSDART00000143987	18046585	18046681	5.44	96	5.44	5.51	100
21	vav2	556413	ENSDART00000143987	18086045	18086114	6.12	69	6.12	5.11	100
7	vat1l	100136841	ENSDART00000169228	65319839	65319982	24.53	143	24.53	5	100
18	vaspb	550487	ENSDART00000098865	40775892	40776065	10.24	173	10.24	3.98	100
17	VASH1	100001748	ENSDART00000143819	53250801	53251128	25.65	327	25.65	5.5	100
17	VASH1	100001748	ENSDART00000143819	53257429	53257811	8.2	382	8.2	5.28	100
16	vars	114427	ENSDART00000173132	10440587	10440752	104.03	165	104.03	11.51	100
7	vangl2	245949	ENSDART00000033316	5338839	5339447	161.57	608	161.57	6.64	100
13	valopa	58109	ENSDART00000097731	51503373	51503652	8.9	279	8.9	3.78	100
10	uvrag	394044	ENSDART00000028161	32264856	32265760	11.49	904	11.49	4.75	100
23	utrn	572406	ENSDART00000170942	1213288	1213393	5.43	105	5.43	3.88	100
23	utrn	572406	ENSDART00000165957	1222331	1222506	3.06	175	3.06	2.66	100
23	utrn	572406	ENSDART00000165957	1234208	1234349	19.97	141	19.97	5.11	100
23	utrn	572406	ENSDART00000165957	1236533	1236704	19.48	171	19.48	5.72	100
23	utrn	572406	ENSDART00000165957	1242704	1242878	4.23	174	4.23	4.49	100
23	utrn	572406	ENSDART00000170942	1244689	1244869	6.04	180	6.04	3.98	100
23	utrn	572406	ENSDART00000165957	1259453	1259589	3.81	136	3.81	4.08	100
23	utrn	572406	ENSDART00000162294	1278450	1278640	16.34	190	16.34	5.72	100
23	utrn	572406	ENSDART00000165957	1280986	1281038	7.61	52	7.61	4.7	100
23	utrn	572406	ENSDART00000105287	1334614	1334787	8.7	173	8.7	3.68	100
23	utrn	572406	ENSDART00000173133	1438729	1438816	3.11	87	3.11	3.94	100
13	utp25		ENSDART00000026726	31928282	31928528	87.9	246	87.9	10.52	100
19	utp18	767797	ENSDART00000164464	48102559	48102694	6.39	135	6.39	5.41	100
19	utp18	767797	ENSDART00000164464	48104538	48104715	51.2	177	51.2	5.72	100
18	utp15	325106	ENSDART00000127397	7054936	7055029	3.2	93	3.2	5.31	100
9	usp9	568683	ENSDART00000135384	33261329	33261525	6.9	196	6.9	3.78	100
3	usp7	553758	ENSDART00000150953	27606673	27607612	99.41	939	99.41	7.1	100
12	usp54b	100535699	ENSDART00000180335	26221998	26222178	3.66	180	3.66	5.77	100
12	usp54b	100535699	ENSDART00000152941	26318283	26318936	59.47	653	59.47	4.39	100
12	usp54b	100535699	ENSDART00000152941	26383131	26383215	10.49	84	10.49	3.98	100
22	usp49	559473	ENSDART00000171036	569502	570407	16.27	905	16.27	4.49	100
4	usp44	393227	ENSDART00000124514	26028509	26029619	113.22	1110	113.22	10.13	100
3	usp43b	100149276	ENSDART00000122735	25592483	25592652	18.06	169	18.06	6.84	100
6	usp40	402834	ENSDART00000105098	8666929	8667014	21.51	85	21.51	5.21	100
9	usp37	768201	ENSDART00000129632	734595	734711	17.36	116	17.36	4.6	100
1	USP34	562779	ENSDART00000166852	53598966	53599113	3.35	147	3.35	3.9	100
1	USP34	562779	ENSDART00000166852	53605777	53605978	15.78	201	15.78	7.56	100
1	USP34	562779	ENSDART00000166852	53619602	53619685	3.88	83	3.88	4.6	100
3	usp31	564487	ENSDART00000109017	45220278	45220373	4.3	95	4.3	4.39	100
5	usp2b	564054	ENSDART00000115128	63092264	63092368	15.1	104	15.1	6.08	100
15	usp2a	494031	ENSDART00000152371	20925042	20925751	11.47	709	11.47	4.39	100
21	usp28	567050	ENSDART00000003076	23060697	23060931	5	234	5	5.31	100
21	usp28	567050	ENSDART00000003076	23088928	23089419	23.78	491	23.78	8.68	100
21	usp28	567050	ENSDART00000003076	23105203	23105366	5.64	163	5.64	5.82	100
20	usp24	325631	ENSDART00000083890	7471448	7471590	4.83	142	4.83	3.78	100
20	usp24	325631	ENSDART00000083890	7490418	7490641	32.74	223	32.74	6.74	100
20	usp24	325631	ENSDART00000083890	7503388	7503499	4.93	111	4.93	3.17	100
20	usp24	325631	ENSDART00000083890	7506283	7506350	83.92	67	83.92	9.29	100
20	usp24	325631	ENSDART00000083890	7523930	7524026	3.46	96	3.46	3.57	100
20	usp24	325631	ENSDART00000144729	7582708	7583170	5.77	462	5.77	3.17	100
12	usp22	692275	ENSDART00000059143	1511972	1512120	8.57	148	8.57	5.92	100
23	usp19	324335	ENSDART00000147778	20175514	20175835	7.83	321	7.83	6.43	100
8	usp11	568334	ENSDART00000075624	8670838	8671288	50.85	450	50.85	8.88	100
8	usp11	568334	ENSDART00000131963	8682371	8682853	9.43	482	9.43	3.68	100
11	ushbp1	100148935	ENSDART00000183099	6080527	6080690	5.82	163	5.82	6.23	100
17	ush2a	568982	ENSDART00000086201	29536075	29536404	4.57	329	4.57	3.27	100
17	ush2a	568982	ENSDART00000086201	29684080	29684264	3.41	184	3.41	3.78	100
25	ush1c	564412	ENSDART00000121791	22678650	22678716	4.45	66	4.45	4.7	100
6	uroc1	556744	ENSDART00000103240	40052280	40052460	3.17	180	3.17	2.76	100
15	urb1	100536352	ENSDART00000109599	5698791	5698848	16.15	57	16.15	6.13	100
3	uqcrc2a	436930	ENSDART00000010395	58179675	58179756	17.63	81	17.63	3.78	100
2	upf1	406783	ENSDART00000021011	56185860	56186041	3.31	181	3.31	4.7	100
8	upb1	322660	ENSDART00000005345	30708502	30708590	231.28	88	231.28	14.6	100
17	unm_sa911	100334992	ENSDART00000180744	53352857	53353438	4.45	581	4.45	3.94	100
5	unm_sa808		ENSDART00000022729	5689840	5690021	4.28	181	4.28	3.17	100
11	unm_sa1614	561879	ENSDART00000103507	26505684	26505814	46.32	130	46.32	8.07	100
3	unkl	565405	ENSDART00000003338	45793164	45793328	6.91	164	6.91	5.47	100
12	unk	393205	ENSDART00000131300	36468873	36469134	3.88	261	3.88	3.27	100
1	unc93b1	100000934	ENSDART00000025145	44410753	44411027	4.76	274	4.76	5.21	100
6	unc80	100536734	ENSDART00000167295	16558169	16558356	150.34	187	150.34	13.58	100
6	unc80	100536734	ENSDART00000180854	16585898	16586107	29.16	209	29.16	6.29	100
6	unc80	100536734	ENSDART00000180854	16601969	16602290	186.89	321	186.89	11.34	100
6	unc80	100536734	ENSDART00000180854	16657872	16658140	86.04	268	86.04	11.21	100
6	unc80	100536734	ENSDART00000180854	16664581	16664877	3.42	296	3.42	4.02	100
5	unc5db	100002445	ENSDART00000181833	27137535	27137936	10.64	401	10.64	5.72	100
10	unc5c	557316	ENSDART00000123405	1075937	1076285	24.83	348	24.83	5.72	100
13	unc5b	494130	ENSDART00000045951	29211067	29211430	6.01	363	6.01	4.19	100
14	unc5a	799734	ENSDART00000170949	51164055	51164691	51.09	636	51.09	5	100
14	unc5a	799734	ENSDART00000170949	51241992	51242057	3.28	65	3.28	4.08	100
14	unc5a	799734	ENSDART00000170949	51361586	51361730	4.58	144	4.58	4.6	100
25	unc45a	550364	ENSDART00000163426	8657958	8658160	6.39	202	6.39	5.21	100
12	unc13d	564076	ENSDART00000110290	36507404	36507476	8.03	72	8.03	3.06	100
5	unc13ba		ENSDART00000190596	19193283	19193411	13.19	128	13.19	6.47	100
10	UNC13B		ENSDART00000164933	16991697	16991848	3.46	151	3.46	4.08	100
10	UNC13B		ENSDART00000164933	16997919	16998063	10.34	144	10.34	6.23	100
10	umodl1	567806	ENSDART00000099853	32636042	32636245	3.38	203	3.38	3.68	100
16	ulk4	561925	ENSDART00000060519	6019656	6019790	31.06	134	31.06	5.11	100
16	ulk4	561925	ENSDART00000060519	6069898	6069947	16.46	49	16.46	4.8	100
18	ulk3	100037316	ENSDART00000159945	5624507	5624728	3.87	221	3.87	3.27	100
18	ulk3	100037316	ENSDART00000159945	5634512	5634615	27.55	103	27.55	5.37	100
4	uhrf1bp1l	562208	ENSDART00000135330	18240187	18241629	84.73	1442	84.73	8.39	100
23	uhrf1bp1	567346	ENSDART00000140986	336322	336503	5.9	181	5.9	3.37	100
23	uhrf1bp1	567346	ENSDART00000140986	341645	341835	21.72	190	21.72	9.09	100
22	uhrf1	406350	ENSDART00000169317	4430420	4430681	10.05	261	10.05	4.9	100
1	ugt5b4	791210	ENSDART00000080323	9631394	9632698	10.29	1304	10.29	3.88	100
1	ugt5b3	100415792	ENSDART00000126996	9636312	9637353	9.29	1041	9.29	4.7	100
1	ugt5b2	100415799	ENSDART00000016750	9643308	9644376	11.88	1068	11.88	4.08	100
5	ugt2a4	791613	ENSDART00000188557	69943262	69943756	6.53	494	6.53	3.68	100
1	ucp1	83908	ENSDART00000038807	53374453	53374556	11.16	103	11.16	4.19	100
2	uck2b	327057	ENSDART00000037698	6058580	6058723	11.71	143	11.71	5.11	100
16	ubxn11	569134	ENSDART00000102721	41671032	41671149	18.44	117	18.44	5.62	100
23	ubxn10	751736	ENSDART00000074406	37093008	37093718	47.88	710	47.88	9.25	100
12	ubtd1b	571832	ENSDART00000083784	2780552	2781182	3.18	630	3.18	3.78	100
16	ubr5	334627	ENSDART00000035761	52583465	52583577	4.6	112	4.6	5.41	100
16	ubr5	334627	ENSDART00000035761	52585731	52585971	13.24	240	13.24	4.7	100
16	ubr5	334627	ENSDART00000035761	52605799	52606010	13.85	211	13.85	6.23	100
16	ubr5	334627	ENSDART00000035761	52612280	52612424	3.93	144	3.93	3.27	100
16	ubr5	334627	ENSDART00000035761	52624132	52624344	17.88	212	17.88	5.82	100
16	ubr5	334627	ENSDART00000035761	52631324	52631483	7.2	159	7.2	5.82	100
23	ubr4	407625	ENSDART00000033970	21316501	21316889	18.07	388	18.07	5.1	100
23	ubr4	407625	ENSDART00000156701	21320267	21320460	3.12	193	3.12	3.88	100
23	ubr4	407625	ENSDART00000156701	21322372	21322606	10.89	234	10.89	4.19	100
23	ubr4	407625	ENSDART00000033970	21333015	21333232	4.31	217	4.31	3.88	100
9	ubr3	553247	ENSDART00000129091	3955020	3955466	34.54	446	34.54	6.64	100
13	ubr2	559136	ENSDART00000102748	3299479	3299663	7.01	184	7.01	4.39	100
17	ubr1	568531	ENSDART00000149488	39813559	39813687	3.67	128	3.67	2.66	100
3	ubn2b	561642	ENSDART00000169757	7853148	7854232	37.63	1084	37.63	7.66	100
3	ubn2b	561642	ENSDART00000169757	7866090	7866327	19.04	237	19.04	7.86	100
3	ubn2b	561642	ENSDART00000169757	7870450	7870913	7.02	463	7.02	3.88	100
23	ube4b	170784	ENSDART00000053804	29532948	29533090	7.75	142	7.75	3.57	100
5	ube3b	556864	ENSDART00000088968	19448077	19448245	6.81	168	6.81	3.27	100
20	ube2j1	406794	ENSDART00000043218	1190236	1190310	12.16	74	12.16	6.03	100
16	ube2e2	445100	ENSDART00000049375	50028977	50029028	3.33	51	3.33	5.28	100
19	ubap2l	100034477	ENSDART00000092112	7762820	7762992	9.68	172	9.68	5.03	100
1	ubac2	556047	ENSDART00000144297	30546895	30547150	19.37	255	19.37	6.84	100
7	tyrp1a	100333145	ENSDART00000050528	74087916	74088236	72.58	320	72.58	8.17	100
17	tyro3	30709	ENSDART00000140391	10533711	10533854	6.84	143	6.84	4.19	100
15	tyr	30207	ENSDART00000122238	43799257	43800165	275.16	908	275.16	15.62	100
15	tyr	30207	ENSDART00000122238	43818204	43818697	16.99	493	16.99	6.03	100
1	txndc11	100330433	ENSDART00000159419	59304993	59305506	10.81	513	10.81	4.19	100
1	txndc11	100330433	ENSDART00000159419	59309204	59309655	3.56	451	3.56	5	100
1	txndc11	100330433	ENSDART00000159419	59309868	59310066	17.09	198	17.09	4.39	100
1	txndc11	100330433	ENSDART00000158067	59312060	59312277	19.68	217	19.68	5.72	100
17	txlnbb	564166	ENSDART00000188051	6372430	6372643	3.28	213	3.28	4.39	100
23	twist3	30176	ENSDART00000011146	2668	3621	21.85	953	21.85	5.92	100
25	twf1a	325677	ENSDART00000183804	756895	757121	73.64	226	73.64	11.54	100
4	tulp4a	557730	ENSDART00000132625	332269	332960	19.12	691	19.12	4.39	100
6	tulp1b	571108	ENSDART00000149270	54561976	54562508	4.56	532	4.56	5.51	100
23	tulp1a	100330754	ENSDART00000110522	5494746	5494918	5.77	172	5.77	4.49	100
7	tubgcp4	557155	ENSDART00000009649	52944111	52944313	7.77	202	7.77	4.31	100
1	tubgcp3	563517	ENSDART00000042064	46410680	46410853	23.43	173	23.43	7.25	100
6	tubb1	558552	ENSDART00000075040	49881863	49881992	12.66	129	12.66	4.7	100
7	tub	568677	ENSDART00000089574	28006017	28006180	26.95	163	26.95	6.33	100
7	tub	568677	ENSDART00000089574	28013708	28013843	4.35	135	4.35	3.98	100
9	ttn.1		ENSDART00000125953	42779597	42780188	4.86	591	4.86	4.29	100
23	ttll9	556794	ENSDART00000128551	12141681	12141750	6.49	69	6.49	3.98	100
11	ttll7	565243	ENSDART00000091617	8054257	8054405	10.71	148	10.71	4.6	100
11	ttll7	565243	ENSDART00000091617	8111306	8111444	8.68	138	8.68	4.19	100
11	ttll7	565243	ENSDART00000091617	8115182	8115446	3.35	264	3.35	3.85	100
17	ttll5	100006339	ENSDART00000053422	51976011	51976073	49.08	62	49.08	7.45	100
5	ttll11	558156	ENSDART00000085684	33636353	33636867	10.45	514	10.45	4.8	100
13	ttl	767687	ENSDART00000090273	15925597	15925830	7.61	233	7.61	5.21	100
9	ttf2	555382	ENSDART00000161089	9929927	9930760	6.98	833	6.98	3.98	100
9	ttf2	555382	ENSDART00000161089	9937961	9938112	30.74	151	30.74	5.62	100
KN149874.1	ttc8	678551	ENSDART00000165981	2170	2330	23.21	160	23.21	5.41	100
10	ttc3	100329450	ENSDART00000127228	99360	99523	4.42	163	4.42	3.17	100
10	TTC28	100331958	ENSDART00000180624	3875842	3876035	31.45	193	31.45	7.15	100
10	TTC28	100331958	ENSDART00000180624	3942873	3943381	35.55	508	35.55	5.31	100
10	TTC28	100331958	ENSDART00000180624	3979587	3980111	181.64	524	181.64	12.05	100
9	ttc21b	569823	ENSDART00000044270	49829567	49829705	9.9	138	9.9	5.21	100
22	ttc14	541501	ENSDART00000028085	37609990	37610109	3.12	119	3.12	4.08	100
20	ttc13	100170789	ENSDART00000092217	3956381	3956461	4.16	80	4.16	3.96	100
15	ttc12	563791	ENSDART00000156234	21972963	21973065	8.71	102	8.71	4.6	100
17	ttbk1b	100000353	ENSDART00000156872	22032923	22033574	21.33	651	21.33	6.09	100
17	ttbk1b	100000353	ENSDART00000114470	22047798	22048303	28.92	505	28.92	6.71	100
11	ttbk1a	100332125	ENSDART00000023981	30675744	30675892	12.81	148	12.81	4.6	100
15	tsr1	325037	ENSDART00000052645	25640775	25641209	14.42	434	14.42	6.48	100
15	tsr1	325037	ENSDART00000052645	25649899	25650120	6.89	221	6.89	4.08	100
6	tspeara	570420	ENSDART00000110470	8640651	8640763	28.18	112	28.18	6.33	100
1	tspan34	751731	ENSDART00000169620	57528054	57528270	65.26	216	65.26	9.29	100
15	tspan13a	798836	ENSDART00000099776	34596434	34596792	9.77	358	9.77	5.21	100
3	tsen54	553550	ENSDART00000053482	60789320	60789874	7.54	554	7.54	3.98	100
3	tsen54	553550	ENSDART00000053482	60793731	60793845	72.67	114	72.67	7.97	100
1	tsc2	567524	ENSDART00000158948	54203481	54203625	3.32	144	3.32	3.37	100
12	trrap	557263	ENSDART00000160586	17935425	17935530	54.86	105	54.86	11.34	100
12	trrap	557263	ENSDART00000160586	17943410	17943507	4.91	97	4.91	5.31	100
12	trrap	557263	ENSDART00000160586	17951821	17952152	3.88	331	3.88	3.37	100
12	trrap	557263	ENSDART00000160586	17953487	17953632	3.94	145	3.94	3.17	100
12	trrap	557263	ENSDART00000160586	17972252	17972470	6.27	218	6.27	4.39	100
12	trrap	557263	ENSDART00000160586	18081680	18081880	24.36	200	24.36	4.9	100
12	trrap	557263	ENSDART00000160586	18094693	18094911	36.95	218	36.95	7.45	100
5	trpv4	557850	ENSDART00000138186	19800325	19800630	12.98	305	12.98	5.51	100
5	trpv4	557850	ENSDART00000138186	19809078	19809377	4.75	299	4.75	6.64	100
19	trps1	795613	ENSDART00000163504	45375668	45376807	10.85	1139	10.85	3.98	100
19	trps1	795613	ENSDART00000163504	45399561	45399684	21.23	123	21.23	6.84	100
19	trps1	795613	ENSDART00000163504	45533776	45534392	20.65	616	20.65	6.94	100
19	trps1	795613	ENSDART00000163504	45561076	45561973	138.7	897	138.7	10.82	100
18	trpm7	280653	ENSDART00000148490	127358	127873	20.51	515	20.51	6.03	100
18	trpm7	280653	ENSDART00000188914	149629	149812	104.08	183	104.08	12.15	100
9	trpm2	799412	ENSDART00000166906	52896776	52896879	3.19	103	3.19	3.88	100
25	trpm1b	569946	ENSDART00000157519	34586108	34586322	6.15	214	6.15	4.7	100
21	trpc5b	559586	ENSDART00000148115	34168894	34169416	4.61	522	4.61	5	100
1	trpc5a	557456	ENSDART00000040502	10519364	10519701	4.08	337	4.08	5.31	100
10	trpc4a	102725537	ENSDART00000080789	25837356	25837729	3.15	373	3.15	4.39	100
10	trpc4a	102725537	ENSDART00000080789	25840845	25841364	6.99	519	6.99	5.62	100
10	trpc4a	102725537	ENSDART00000080789	25852124	25852534	12.7	410	12.7	5.41	100
21	trpc2b	562120	ENSDART00000050172	30764216	30764898	3.31	682	3.31	5.72	100
15	trpc2a	559914	ENSDART00000155758	38339385	38339546	10.52	161	10.52	4.9	100
24	trpa1b	474353	ENSDART00000105997	13675318	13675455	4.31	137	4.31	3.37	100
17	trmt61b	100003205	ENSDART00000156606	24817782	24817973	5.41	191	5.41	4.39	100
7	trmt44	450066	ENSDART00000039535	59685485	59685593	3.65	108	3.65	5.21	100
13	trmt2b	606657	ENSDART00000041702	30033197	30034378	61.69	1181	61.69	7.28	100
11	trmt1	553298	ENSDART00000129393	31244119	31244235	10.75	116	10.75	6.23	100
19	trit1	553523	ENSDART00000045504	30752975	30753118	4.71	143	4.71	3.88	100
18	trip12	564866	ENSDART00000087566	41252962	41253864	102.7	902	102.7	10.42	100
1	triobpa	555479	ENSDART00000109386	54037076	54037588	14.33	512	14.33	7.45	100
16	triob	368847	ENSDART00000000382	8811123	8811252	3.35	129	3.35	3.98	100
16	triob	368847	ENSDART00000000382	8873846	8874038	3.6	192	3.6	3.47	100
16	triob	368847	ENSDART00000000382	8890808	8891000	3.73	192	3.73	3.88	100
16	triob	368847	ENSDART00000000382	8918564	8918679	4.32	115	4.32	3.88	100
19	trioa	557667	ENSDART00000087055	41909289	41909481	4.46	192	4.46	2.76	100
19	trioa	557667	ENSDART00000087055	41929147	41929339	3.4	192	3.4	3.79	100
19	trioa	557667	ENSDART00000087055	41933867	41934098	11.48	231	11.48	4.7	100
19	trioa	557667	ENSDART00000087055	41937339	41937471	3.49	132	3.49	3.27	100
19	trioa	557667	ENSDART00000087055	41941631	41941823	26.27	192	26.27	3.88	100
19	trioa	557667	ENSDART00000087055	41943799	41943922	5.08	123	5.08	4.8	100
10	trim69	322138	ENSDART00000085792	40851132	40851677	8.87	545	8.87	3.78	100
12	trim65	100149099	ENSDART00000154859	45225165	45225567	50.52	402	50.52	8.07	100
12	trim65	100149099	ENSDART00000154859	45234590	45235016	28.08	426	28.08	5.47	100
9	trim63b	394070	ENSDART00000127859	23901238	23901866	3.48	628	3.48	2.9	100
15	trim59	100006971	ENSDART00000056772	1580440	1581077	6.21	637	6.21	4.49	100
2	trim55a	436631	ENSDART00000047055	42124987	42125165	7.57	178	7.57	4.08	100
20	trim54	563772	ENSDART00000061394	38743531	38743765	12.77	234	12.77	5.11	100
15	trim3a	562489	ENSDART00000153657	32333468	32333649	6.07	181	6.07	3.06	100
15	trim3a	562489	ENSDART00000153657	32336716	32337107	6.49	391	6.49	4.03	100
10	trim37	324237	ENSDART00000134255	32835608	32835733	6.11	125	6.11	4.39	100
10	trim37	324237	ENSDART00000134255	32850089	32850171	5.59	82	5.59	5.82	100
8	trim36	406849	ENSDART00000091177	392411	392921	4.6	510	4.6	3.84	100
25	trim35-40	334149	ENSDART00000061726	17500005	17500236	13.75	231	13.75	4.19	100
3	trim35-4		ENSDART00000153693	829155	829433	4.03	278	4.03	5.82	100
23	trim35-39	557841	ENSDART00000082154	6873185	6873632	13.92	447	13.92	5.92	100
3	trim35-24	557392	ENSDART00000163714	7946955	7947186	3.72	231	3.72	3.88	100
22	trim35-20	563088	ENSDART00000036273	36903430	36903654	11.9	224	11.9	3.37	100
3	trim35-19	562814	ENSDART00000170642	8034037	8034247	12.89	210	12.89	5.11	100
3	trim35-10	799678	ENSDART00000142691	8295331	8295562	10.66	231	10.66	6.03	100
8	trim33	324053	ENSDART00000020116	10977890	10978255	52.19	365	52.19	7.51	100
1	trim2b	558046	ENSDART00000190227	10020221	10020493	32.2	272	32.2	7.37	100
4	trim24	442869	ENSDART00000166994	74180447	74180812	5.92	365	5.92	4.08	100
4	trim24	442869	ENSDART00000166994	74186942	74187078	9.2	136	9.2	4.39	100
16	trhra	558878	ENSDART00000131866	38824601	38825079	56.59	478	56.59	9.29	100
4	trhde.2		ENSDART00000133056	23223880	23224569	22.96	689	22.96	6.32	100
4	trhde.2		ENSDART00000089126	23242827	23242954	3.84	127	3.84	3.98	100
20	trdn	100038781	ENSDART00000101041	40202449	40203232	51.41	783	51.41	7.56	100
19	TRAPPC9	100334971	ENSDART00000172524	4142511	4143112	18.46	601	18.46	5.92	100
19	TRAPPC9	100334971	ENSDART00000162913	4146232	4146378	3.82	146	3.82	3.68	100
19	TRAPPC9	100334971	ENSDART00000162913	4191512	4191639	3.48	127	3.48	2.96	100
19	TRAPPC9	100334971	ENSDART00000162913	4194035	4194181	32.95	146	32.95	7.25	100
19	trappc9	100334971	ENSDART00000162683	4443284	4443508	14.11	224	14.11	4.29	100
20	trappc8	570167	ENSDART00000077095	6312648	6312738	7.31	90	7.31	3.47	100
20	trappc8	570167	ENSDART00000077095	6325833	6325976	33.23	143	33.23	5.21	100
20	trappc8	570167	ENSDART00000077095	6347109	6347313	6.86	204	6.86	5.03	100
17	trappc12	791162	ENSDART00000084348	51241151	51241264	8.95	113	8.95	5.82	100
17	trappc12	791162	ENSDART00000163222	51260176	51260482	16.56	306	16.56	5.92	100
11	trappc10	100334988	ENSDART00000168770	45370155	45370296	3.33	141	3.33	4.8	100
11	trappc10	100334988	ENSDART00000166691	45372032	45372280	6.63	248	6.63	3.88	100
6	trak2	560810	ENSDART00000162497	4191294	4191599	5.24	305	5.24	3.6	100
16	trak1a		ENSDART00000085678	5800579	5800884	13.08	305	13.08	4.49	100
16	trak1a		ENSDART00000085678	5806351	5806665	14.29	314	14.29	4.8	100
16	trak1a		ENSDART00000136936	5873582	5873866	11.9	284	11.9	3.17	100
3	traf7	563746	ENSDART00000132703	35617655	35617772	22.25	117	22.25	4.8	100
21	traf4b	404035	ENSDART00000056878	39006063	39006775	6.11	712	6.11	3.37	100
9	traf3ip1	393572	ENSDART00000007189	45623239	45623647	44.1	408	44.1	5.52	100
8	traf1	100148503	ENSDART00000101174	12423025	12423448	48.11	423	48.11	7.25	100
8	trabd2b		ENSDART00000129193	19897823	19898393	26.28	570	26.28	8.17	100
5	trabd2a		ENSDART00000127504	292046	292253	1102.79	207	1102.79	11.44	100
5	trabd2a		ENSDART00000127504	299270	299454	4.09	184	4.09	3.78	100
10	tpte	327292	ENSDART00000079549	24700655	24700761	6.07	106	6.07	4.7	100
10	tpst2	393391	ENSDART00000171035	44680639	44681107	5.04	468	5.04	3.78	100
6	tpra1	570573	ENSDART00000077209	1542895	1542975	3.91	80	3.91	3.78	100
2	tpra	571089	ENSDART00000165374	20838362	20838566	61.03	204	61.03	8.62	100
2	tpra	571089	ENSDART00000165374	20861558	20861699	6.82	141	6.82	5.05	100
2	tpra	571089	ENSDART00000165374	20863216	20863381	17.09	165	17.09	6.86	100
5	tppp2	559490	ENSDART00000036760	37056817	37056955	4.95	138	4.95	4.9	100
22	tppp	100333482	ENSDART00000160596	5478466	5479088	29.61	622	29.61	8.68	100
1	tpp2		ENSDART00000152173	420172	420301	18.03	129	18.03	6.43	100
1	tpp2		ENSDART00000152173	426638	426887	39.52	249	39.52	7.35	100
1	tpp2		ENSDART00000152173	439455	439604	24.96	149	24.96	5.67	100
25	tpm1	393908	ENSDART00000181051	33237250	33237696	27.48	446	27.48	5.42	100
16	tpbgl	373095	ENSDART00000187084	54926409	54926948	18.47	539	18.47	5.41	100
8	tp73	368221	ENSDART00000124737	48934754	48935247	20.68	493	20.68	6.23	100
13	tp53bp2a	407983	ENSDART00000006892	657121	657512	15.37	391	15.37	6.54	100
13	tp53bp2a	407983	ENSDART00000006892	658638	659124	73.87	486	73.87	7.23	100
7	tox4b	100003353	ENSDART00000163082	1539268	1539574	14.24	306	14.24	5.92	100
7	tox4b	100003353	ENSDART00000192997	1543570	1543951	4.97	381	4.97	3.47	100
6	tox2	405844	ENSDART00000171073	57937809	57938043	4.93	234	4.93	5.21	100
KN149959.1	toporsb	796087	ENSDART00000161495	25292	25929	7.57	637	7.57	3.78	100
24	topbp1	407679	ENSDART00000082411	9714277	9714600	100.7	323	100.7	9.7	100
3	top3a	560212	ENSDART00000154562	40237103	40237754	10.25	651	10.25	5.72	100
24	top1mt	415098	ENSDART00000171380	42013795	42013889	18.9	94	18.9	4.08	100
6	tomm70a	572969	ENSDART00000147285	28961388	28961660	3.82	272	3.82	3.53	100
13	tomm20a	406309	ENSDART00000128415	49605610	49605916	27.66	306	27.66	6.03	100
13	tomm20a	406309	ENSDART00000128415	49608682	49609465	13.37	783	13.37	3.68	100
13	tomm20a	406309	ENSDART00000128415	49618935	49619118	5.58	183	5.58	3.47	100
13	tomm20a	406309	ENSDART00000128415	49633276	49633476	4.43	200	4.43	4.15	100
13	tomm20a	406309	ENSDART00000128415	49645914	49646063	64.26	149	64.26	9.19	100
13	tomm20a	406309	ENSDART00000128415	49652860	49653002	55.62	142	55.62	8.58	100
3	TOM1L2	560327	ENSDART00000097345	62107127	62107245	27.79	118	27.79	6.54	100
23	tns2a	799109	ENSDART00000140557	10568238	10569670	96.75	1432	96.75	10.1	100
9	tns1b	555362	ENSDART00000015159	47449562	47449634	13.85	72	13.85	5.92	100
9	tns1b	555362	ENSDART00000015159	47501663	47503112	50.88	1449	50.88	6.51	100
3	tnrc6a	571871	ENSDART00000113219	35495569	35495823	3.45	254	3.45	3.76	100
2	tnr	369191	ENSDART00000179804	35240484	35241090	5.22	606	5.22	4.49	100
2	tnr	369191	ENSDART00000015827	35358388	35358445	7.53	57	7.53	3.27	100
2	tnr	369191	ENSDART00000015827	35395599	35396073	36.94	474	36.94	6.43	100
4	tnpo3	394062	ENSDART00000187230	13586454	13586971	8.21	517	8.21	4.6	100
4	tnpo3	394062	ENSDART00000067161	13589622	13589823	3.61	201	3.61	3.88	100
3	tnpo2	445499	ENSDART00000055757	18814055	18814205	8.06	150	8.06	5	100
3	tnpo2	445499	ENSDART00000055757	18817337	18817471	7.31	134	7.31	3.37	100
3	tnpo2	445499	ENSDART00000055757	18827429	18827528	59.24	99	59.24	8.48	100
23	tnnt2a	58071	ENSDART00000067351	5667007	5667124	9.93	117	9.93	6.84	100
25	tnni2a.1	492493	ENSDART00000033872	31227938	31227975	28.8	37	28.8	6.13	100
6	tnni1b	494070	ENSDART00000007498	54810244	54810421	4.5	177	4.5	4.49	100
2	tnn		ENSDART00000029006	35528192	35528456	15.42	264	15.42	5.41	100
21	tnksa	559022	ENSDART00000111694	19945639	19945693	12.54	54	12.54	4.8	100
21	tnksa	559022	ENSDART00000111694	20089754	20089992	3.17	238	3.17	3.57	100
5	tnks1bp1	497601	ENSDART00000099570	6522227	6522364	3.95	137	3.95	4.6	100
5	tnks1bp1	497601	ENSDART00000099570	6560522	6561141	8.16	619	8.16	6.13	100
24	tnk2a	562887	ENSDART00000131017	26045901	26046179	4.23	278	4.23	4.36	100
7	tnk1		ENSDART00000135313	26553225	26553500	28.78	275	28.78	8.17	100
7	tnk1		ENSDART00000135313	26561069	26561542	27.1	473	27.1	6.23	100
24	tnikb	556959	ENSDART00000008374	26516266	26516413	7.32	147	7.32	6.13	100
24	tnikb	556959	ENSDART00000017384	26549314	26549431	42.23	117	42.23	8.17	100
24	tnikb	556959	ENSDART00000017384	26557992	26558191	27.84	199	27.84	5.06	100
2	tnika	325042	ENSDART00000051234	25771962	25772161	4.7	199	4.7	3.56	100
3	tnfsf14	798119	ENSDART00000193581	47245763	47246294	44.36	531	44.36	8.27	100
9	tnfsf13b	561268	ENSDART00000017939	5337241	5337515	18.98	274	18.98	6.59	100
21	tnfsf10l3	562262	ENSDART00000128011	30701901	30702359	6.89	458	6.89	3.88	100
20	tnfrsf21	564874	ENSDART00000037855	35831682	35832325	5.43	643	5.43	5.09	100
19	tnfaip8l2a	723996	ENSDART00000102725	379333	379750	200.38	417	200.38	14.3	100
13	tnfaip3	564497	ENSDART00000033528	1197075	1197266	99.04	191	99.04	11.64	100
13	tnfaip3	564497	ENSDART00000147959	1205018	1205895	8.6	877	8.6	3.78	100
5	tnc	30037	ENSDART00000026107	28595452	28595722	12.63	270	12.63	4.9	100
3	tmub2	368511	ENSDART00000078974	20015286	20015793	3.22	507	3.22	4.35	100
4	tmtc2a	564667	ENSDART00000167631	11024405	11024844	4.27	439	4.27	3.88	100
4	tmtc1	555449	ENSDART00000092013	9455965	9456088	32.35	123	32.35	6.54	100
10	tmprss2	494080	ENSDART00000172306	38727001	38727144	22.49	143	22.49	7.15	100
4	tmpoa	352907	ENSDART00000016690	16860519	16860645	175.69	126	175.69	13.28	100
21	tmlhe	555271	ENSDART00000136025	43676077	43676254	5.4	177	5.4	3.68	100
5	TMEM8B		ENSDART00000113502	44191173	44191315	3.4	142	3.4	4.9	100
10	tmem88a	402969	ENSDART00000144845	22772083	22772247	17.18	164	17.18	5.62	100
13	TMEM87B	100322195	ENSDART00000188724	47710433	47710494	60.11	61	60.11	8.88	100
3	tmem86b	751651	ENSDART00000132732	16767928	16768495	4.8	567	4.8	4.19	100
16	tmem79b	100330782	ENSDART00000109505	30324082	30324857	7.4	775	7.4	4.7	100
19	tmem79a	796128	ENSDART00000146554	796227	796496	8.57	269	8.57	4.49	100
16	tmem67	572194	ENSDART00000140460	27578088	27578229	11.96	141	11.96	5.31	100
19	tmem64	564172	ENSDART00000136289	31551487	31551985	11.78	498	11.78	3.88	100
13	tmem63ba	100334023	ENSDART00000160401	46788753	46788907	14.42	154	14.42	5.62	100
11	tmem51b	327162	ENSDART00000145655	25833273	25833951	9.59	678	9.59	5.62	100
11	tmem51b	327162	ENSDART00000145655	25839269	25839713	46.28	444	46.28	6.94	100
7	tmem41b	561208	ENSDART00000098277	65110896	65111025	12.55	129	12.55	5.92	100
13	tmem39b	334110	ENSDART00000002095	33273070	33273173	7.29	103	7.29	5	100
1	tmem39a	323208	ENSDART00000171547	39312	40061	48.58	749	48.58	8.07	100
14	tmem265	100535763	ENSDART00000149714	30581245	30582076	3.08	831	3.08	3.98	100
11	tmem259	571445	ENSDART00000085158	14092341	14092638	72.58	297	72.58	10.22	100
9	tmem237a	557237	ENSDART00000017593	13719076	13719211	3.34	135	3.34	4.49	100
23	tmem201	563814	ENSDART00000109506	29848944	29849297	67.58	353	67.58	6.03	100
4	tmem178b	436669	ENSDART00000036779	12112977	12113592	7	615	7	4.49	100
16	tmem176l.2	100000736	ENSDART00000131485	46644060	46644295	3.72	235	3.72	4.08	100
9	tmem169b	570044	ENSDART00000114805	52608126	52608661	51	535	51	6.43	100
4	tmem168a	100034546	ENSDART00000150389	6736823	6737911	12.38	1088	12.38	5.82	100
4	tmem168a	100034546	ENSDART00000150389	6744057	6744276	27.1	219	27.1	4.7	100
22	tmem163b	100333673	ENSDART00000158398	12160016	12160411	9.2	395	9.2	4.19	100
5	tmem132e	564044	ENSDART00000130565	60590795	60590933	3.8	138	3.8	5.92	100
8	TMEM132D		ENSDART00000159581	36091820	36091947	3.37	127	3.37	3.37	100
25	tmem117	406763	ENSDART00000130610	718802	718935	34.14	133	34.14	6.84	100
25	tmem117	406763	ENSDART00000130610	745859	746168	36.03	309	36.03	7.56	100
14	tmem107	406492	ENSDART00000082184	40287	40342	9.14	55	9.14	4.9	100
3	tmem106c	768153	ENSDART00000172000	1337510	1337747	26.7	237	26.7	7.25	100
14	tmco6	559069	ENSDART00000007738	8471583	8471751	3.71	168	3.71	3.06	100
23	tmco4	449956	ENSDART00000113893	39726780	39727301	6.2	521	6.2	3.47	100
11	tmcc1b	563581	ENSDART00000175559	18216312	18217051	74.04	739	74.04	8.91	100
5	tmc2b	567304	ENSDART00000044471	25644614	25644874	7.29	260	7.29	4.6	100
5	tmc2a	571240	ENSDART00000073638	55222260	55222541	4.51	281	4.51	3.88	100
5	TMC1	567237	ENSDART00000098446	25660566	25660719	3.95	153	3.95	5	100
24	tm9sf1	445156	ENSDART00000033621	11899992	11900345	6.12	353	6.12	3.88	100
8	tlr9	403128	ENSDART00000124218	53730490	53731549	5.94	1059	5.94	4.29	100
10	tlr8b	403136	ENSDART00000180052	43838562	43839473	10.26	911	10.26	4.9	100
16	tlr19	403134	ENSDART00000132944	22726857	22727583	9.2	726	9.2	5.82	100
10	tln1	494453	ENSDART00000157947	6192052	6192233	51.84	181	51.84	8.07	100
10	tln1	494453	ENSDART00000157947	6267114	6267363	14.72	249	14.72	5.82	100
10	tln1	494453	ENSDART00000157947	6294426	6294532	3.65	106	3.65	4.7	100
1	tll1	474335	ENSDART00000054472	20736030	20736281	3.98	251	3.98	4.6	100
9	tlk1a	557765	ENSDART00000123074	3583420	3583496	3.11	76	3.11	4.6	100
22	tle5		ENSDART00000105564	21799461	21799524	6.26	63	6.26	3.29	100
7	tle3b	100007463	ENSDART00000130553	33662690	33662895	4.05	205	4.05	3.47	100
22	tle2b		ENSDART00000105561	21700705	21700768	65.73	63	65.73	7.66	100
22	tle2b		ENSDART00000105561	21737885	21737983	18.93	98	18.93	6.03	100
12	tlcd3bb		ENSDART00000150839	3753006	3753206	4.64	200	4.64	3.41	100
22	tjp3	373089	ENSDART00000012336	17659188	17659716	45.5	528	45.5	7.05	100
22	tjp3	373089	ENSDART00000012336	17674875	17675143	25.07	268	25.07	8.17	100
10	tjp2a	565446	ENSDART00000092343	15822921	15823023	4.05	102	4.05	2.96	100
25	tjp1b	565459	ENSDART00000155992	32071557	32072119	19.36	562	19.36	6.83	100
25	tjp1b	565459	ENSDART00000155992	32097722	32097834	5.54	112	5.54	6.13	100
25	tjp1b	565459	ENSDART00000112588	32211478	32211603	49.22	125	49.22	7.97	100
25	tjp1b	565459	ENSDART00000112588	32216102	32216457	19.8	355	19.8	5.08	100
25	tjp1b	565459	ENSDART00000112588	32220736	32220905	4.03	169	4.03	3.86	100
25	tjp1b	565459	ENSDART00000112588	32225596	32225741	13.61	145	13.61	5.72	100
25	tjp1b	565459	ENSDART00000112588	32245309	32245663	9.18	354	9.18	5.2	100
7	tjp1a	378845	ENSDART00000108721	31092993	31093097	3.42	104	3.42	2.9	100
7	tjp1a	378845	ENSDART00000108721	31110646	31110755	4.31	109	4.31	3.78	100
10	tiprl	393636	ENSDART00000040240	21889	22258	10.17	369	10.17	5.07	100
22	timm44	541380	ENSDART00000166768	4448543	4448654	5.26	111	5.26	3.57	100
22	timm13	436738	ENSDART00000081156	10772053	10772122	15.41	69	15.41	5.92	100
11	timeless	325855	ENSDART00000112417	3230243	3230413	8.3	170	8.3	3.37	100
11	timeless	325855	ENSDART00000112417	3235466	3235789	20.24	323	20.24	5.72	100
20	tiam2b		ENSDART00000168322	4334092	4334133	3.06	41	3.06	3.06	100
15	tiam1b	100330358	ENSDART00000089694	42436760	42437163	29.69	403	29.69	7.35	100
15	tiam1b	100330358	ENSDART00000089694	42450205	42450430	120.09	225	120.09	11.34	100
10	tiam1a	567621	ENSDART00000131640	25591106	25591194	6.48	88	6.48	3.88	100
5	tia1	793165	ENSDART00000074400	56964280	56964547	3100	267	3100	230.9	100
11	thsd7bb	100333732	ENSDART00000165318	33676928	33677751	28.39	823	28.39	5.82	100
11	thsd7bb	100333732	ENSDART00000165318	33689773	33690022	6.55	249	6.55	4.49	100
11	thsd7bb	100333732	ENSDART00000165318	33739835	33740027	7.99	192	7.99	4.8	100
9	thsd7ba	566298	ENSDART00000132123	10356788	10357475	4.21	687	4.21	3.78	100
16	thsd7ab	100001503	ENSDART00000153619	46869009	46869464	20.33	455	20.33	6.13	100
16	thsd7ab	100001503	ENSDART00000153619	46996647	46997497	309.04	850	309.04	17.26	100
16	thsd7ab	100001503	ENSDART00000177679	47150122	47150240	5.86	118	5.86	4.8	100
19	thsd7aa	557991	ENSDART00000087694	37701449	37702395	65.31	946	65.31	8.78	100
19	thsd7aa	557991	ENSDART00000087694	37711067	37711316	156.93	249	156.93	14.19	100
16	thrap3a	570454	ENSDART00000169677	35896370	35896558	12.24	188	12.24	5.51	100
12	thrab	558427	ENSDART00000153187	21799129	21799390	7.04	261	7.04	3.78	100
12	thrab	558427	ENSDART00000153187	21818435	21818641	30.03	206	30.03	7.76	100
25	thoc5	325064	ENSDART00000055845	3770223	3770370	6.9	147	6.9	4.9	100
14	thoc2	368417	ENSDART00000054611	12408395	12408419	9.3	24	9.3	5.41	100
16	themis2	100535600	ENSDART00000081941	4735265	4735691	15.92	426	15.92	6.33	100
20	themis	555433	ENSDART00000002928	1428445	1429287	55.75	842	55.75	7.45	100
20	themis	555433	ENSDART00000002928	1431217	1431676	14.05	459	14.05	5.21	100
2	them6		ENSDART00000168286	51102432	51102937	68.66	505	68.66	8.27	100
5	thbs4a	563429	ENSDART00000162541	51909739	51909818	4.47	79	4.47	4.19	100
16	thbs3a	252849	ENSDART00000057305	42912760	42912920	9.73	160	9.73	4.19	100
13	thbs2a	100535241	ENSDART00000085037	35662388	35662541	4.24	153	4.24	5.92	100
13	thada	541356	ENSDART00000143705	8940768	8940893	4.15	125	4.15	5	100
12	tha1	431723	ENSDART00000018939	34396734	34396958	7.42	224	7.42	3.57	100
6	tgm2b	323856	ENSDART00000114314	2115410	2115650	24.11	240	24.11	7.15	100
6	tgm2b	323856	ENSDART00000114314	2117477	2117753	14.81	276	14.81	5.51	100
23	tgm1l4	555962	ENSDART00000160110	46199233	46199482	57.31	249	57.31	11.03	100
23	tgm1l2	793096	ENSDART00000164931	40194197	40194657	16.42	460	16.42	5.41	100
23	tgm1	100334173	ENSDART00000149545	1742258	1742451	4.6	193	4.6	4.19	100
23	tgm1	100334173	ENSDART00000149545	1744888	1745173	8.78	285	8.78	4.19	100
6	tgfbrap1	565026	ENSDART00000087797	15059233	15059428	3.48	195	3.48	4.6	100
16	tgfbr2b		ENSDART00000039832	39526511	39526653	4.9	142	4.9	6.13	100
24	tgfbr1b	792928	ENSDART00000061973	142470	142701	8.16	231	8.16	5.31	100
16	tg	567631	ENSDART00000016386	31531106	31531300	3.56	194	3.56	3.88	100
4	tfec	556894	ENSDART00000157487	6046723	6047236	4.99	513	4.99	4.8	100
11	tfeb	562289	ENSDART00000006580	22292138	22292780	6.06	642	6.06	3.47	100
8	tfe3a	114834	ENSDART00000171325	7793548	7793773	9.28	225	9.28	3.88	100
8	tfe3a	114834	ENSDART00000171325	7797053	7797149	22.44	96	22.44	5.51	100
17	tfb1m	767802	ENSDART00000059658	49225596	49225724	3.23	128	3.23	3.27	100
6	tfap2c	494033	ENSDART00000150219	56175974	56176707	54.11	733	54.11	10.42	100
15	tex26	101883173	ENSDART00000156471	31522671	31523117	16.63	446	16.63	3.47	100
14	tex11	797197	ENSDART00000113470	33057881	33058006	3.91	125	3.91	4.29	100
16	tex10	327196	ENSDART00000078283	27536594	27536841	19.33	247	19.33	6.23	100
13	tet1	101883702	ENSDART00000109642	18202702	18203575	5.04	873	5.04	5.21	100
4	terfa	192316	ENSDART00000057423	77993699	77994056	3.62	357	3.62	2.86	100
22	terf2ip	407707	ENSDART00000158690	34608672	34609499	3.3	827	3.3	4.9	100
12	tepsin		ENSDART00000105533	34837236	34837425	22.74	189	22.74	6.03	100
23	tent5ab		ENSDART00000076876	40281760	40282469	16.19	709	16.19	6.54	100
15	tenm4	30156	ENSDART00000162133	10157358	10157544	135.14	186	135.14	14.19	100
15	tenm4	30156	ENSDART00000162133	10243652	10243899	5.23	247	5.23	2.96	100
15	tenm4	30156	ENSDART00000162133	10335086	10335359	3.37	273	3.37	3.98	100
15	tenm4	30156	ENSDART00000162133	10340763	10341048	131.87	285	131.87	13.07	100
15	tenm4	30156	ENSDART00000162133	10455152	10455504	14.07	352	14.07	3.68	100
1	tenm3	30155	ENSDART00000084891	39387875	39388411	4.79	536	4.79	4.39	100
1	tenm3	30155	ENSDART00000084891	39482492	39482819	12.28	327	12.28	5.82	100
1	tenm3	30155	ENSDART00000084891	39491167	39491665	4.02	498	4.02	3.47	100
1	tenm3	30155	ENSDART00000181790	39492520	39493637	14.62	1117	14.62	4.49	100
1	tenm3	30155	ENSDART00000137676	39553039	39553350	25.5	311	25.5	4.9	100
1	tenm3	30155	ENSDART00000122700	39639506	39639745	3.34	239	3.34	2.66	100
1	tenm3	30155	ENSDART00000122700	39684468	39684679	11.24	211	11.24	6.03	100
14	TENM2		ENSDART00000177215	29474045	29474112	16.98	67	16.98	4.29	100
14	TENM2		ENSDART00000043058	29609244	29609482	24.87	238	24.87	6.43	100
14	TENM2		ENSDART00000043058	29712041	29712242	25.66	201	25.66	7.05	100
14	TENM2		ENSDART00000043058	29729881	29730149	4.02	268	4.02	3.37	100
14	TENM2		ENSDART00000043058	29751823	29752059	16.3	236	16.3	5.78	100
5	tenm1	563094	ENSDART00000040184	21331328	21331839	10.3	511	10.3	3.62	100
5	tenm1	563094	ENSDART00000040184	21408356	21408567	3.57	211	3.57	3.27	100
5	tenm1	563094	ENSDART00000040184	21460083	21460322	8.87	239	8.87	3.98	100
5	tenm1	563094	ENSDART00000040184	21471292	21471582	7.41	290	7.41	4.39	100
5	tenm1	563094	ENSDART00000040184	21519281	21519583	103.28	302	103.28	10.11	100
5	tek	30747	ENSDART00000055681	490545	490857	6.3	312	6.3	3.06	100
5	tek	30747	ENSDART00000150007	496525	496781	222.85	256	222.85	17.46	100
3	tecpr1b	100151338	ENSDART00000155414	61316841	61317227	5.09	386	5.09	3.68	100
3	tecpr1b	100151338	ENSDART00000155414	61328454	61328629	7.93	175	7.93	5.82	100
3	tecpr1b	100151338	ENSDART00000155414	61334364	61334591	12.36	227	12.36	4.7	100
12	tdrkh	541541	ENSDART00000142329	33564180	33565104	8.8	924	8.8	4.39	100
7	tdrd7b		ENSDART00000108540	61921297	61921481	3.74	184	3.74	4.29	100
22	tdrd5	557999	ENSDART00000134798	17265631	17266050	21.31	419	21.31	5.31	100
25	tdrd12	100334979	ENSDART00000182095	37182923	37183137	6.66	214	6.66	3.78	100
10	tdgf1	30304	ENSDART00000122446	1955839	1956438	77.95	599	77.95	9.6	100
10	tdgf1	30304	ENSDART00000122446	1961556	1961904	4.42	348	4.42	4.08	100
5	tcnba		ENSDART00000098273	30618329	30618463	8.81	134	8.81	4.29	100
14	tcirg1b	406342	ENSDART00000157957	16801644	16801857	9.33	213	9.33	4.49	100
1	tcirg1a	100003139	ENSDART00000145354	44889276	44889427	3.76	151	3.76	4.29	100
5	tchp	678595	ENSDART00000051614	19870086	19870297	43.72	211	43.72	9.29	100
5	tchp	678595	ENSDART00000051614	19872177	19872351	5.89	174	5.89	4.09	100
12	tcf7l2	30510	ENSDART00000145967	31012543	31012741	18.1	198	18.1	6.03	100
21	tcf7	497649	ENSDART00000056474	45330917	45331080	5.18	163	5.18	3.47	100
21	TCF4	100526651	ENSDART00000186912	1459385	1459615	18.57	230	18.57	4.83	100
2	tcf3a	30310	ENSDART00000020529	57310522	57310838	20.32	316	20.32	7.25	100
2	tcf3a	30310	ENSDART00000020529	57372218	57372328	16.3	110	16.3	6.64	100
2	tcf3a	30310	ENSDART00000020529	57378579	57379131	3.62	552	3.62	3.88	100
14	tcerg1a	323071	ENSDART00000159297	52484302	52484516	5.26	214	5.26	3.17	100
16	tcea3	402983	ENSDART00000140552	34117664	34117829	22.13	165	22.13	7.76	100
19	tbxta		ENSDART00000164594	14188248	14188667	12.62	419	12.62	5.82	100
12	tbx6	192294	ENSDART00000013465	3917550	3917746	3.51	196	3.51	4.9	100
5	tbx5a	30071	ENSDART00000037691	72264363	72264863	15.47	500	15.47	6.23	100
23	tbx18	572713	ENSDART00000103448	31117263	31118333	10.42	1070	10.42	4.49	100
16	tbrg4	562388	ENSDART00000145991	27671884	27672059	8.41	175	8.41	4.9	100
3	tbl3	492761	ENSDART00000074174	62180625	62180856	6.66	231	6.66	5.21	100
2	tbl1xr1b	393581	ENSDART00000146360	7772146	7772248	17.67	102	17.67	4.49	100
1	tbck	791155	ENSDART00000125099	50263514	50263613	18.5	99	18.5	5.92	100
14	tbc1d9	563578	ENSDART00000083797	1383292	1383422	15.93	130	15.93	5.31	100
5	TBC1D8B		ENSDART00000135153	23660516	23660667	6.63	151	6.63	5.41	100
20	tbc1d7	393750	ENSDART00000040265	52840249	52840330	7.92	81	7.92	5.51	100
19	tbc1d5	393583	ENSDART00000111409	20430059	20430159	7.68	100	7.68	5.11	100
9	tbc1d4	321065	ENSDART00000191310	30633183	30633652	29.69	469	29.69	7.05	100
16	tbc1d31	563134	ENSDART00000114528	25302028	25302175	8.18	147	8.18	4.9	100
24	tbc1d24	100536073	ENSDART00000155346	39136964	39137977	24.56	1013	24.56	7.61	100
4	tbc1d22a	407720	ENSDART00000066924	27890199	27890624	11.34	425	11.34	5.23	100
3	tbc1d17	554092	ENSDART00000017422	30178918	30178949	7.5	31	7.5	4.19	100
3	tbc1d16	450056	ENSDART00000135470	18447983	18448395	7.93	412	7.93	5.34	100
1	tbc1d1	561193	ENSDART00000133194	18660076	18660279	7.15	203	7.15	4.19	100
1	tbc1d1	561193	ENSDART00000133194	18668816	18668978	383.14	162	383.14	22.57	100
1	tbc1d1	561193	ENSDART00000133194	18701853	18701952	59.78	99	59.78	9.29	100
12	tbata	557892	ENSDART00000185933	47918491	47918860	8.16	369	8.16	4.49	100
19	tax1bp1a	561219	ENSDART00000164060	19556723	19556778	13.01	55	13.01	5.62	100
19	tax1bp1a	561219	ENSDART00000160002	19575491	19575564	6.05	73	6.05	3.78	100
23	tasorb		ENSDART00000009092	19486261	19486571	7.68	310	7.68	2.96	100
22	tasora		ENSDART00000129848	39007996	39008152	7.81	156	7.81	3.37	100
19	tapbp.2	100034470	ENSDART00000168755	7067482	7067806	21.24	324	21.24	5.31	100
19	tapbp.1	30163	ENSDART00000104845	7039955	7040279	83.38	324	83.38	9.56	100
19	tapbp.1	30163	ENSDART00000104845	7041398	7041758	8.3	360	8.3	3.68	100
16	tap1	100333043	ENSDART00000150156	48689998	48690060	4.99	62	4.99	4.7	100
12	taok2b	100151551	ENSDART00000158529	3795408	3795621	107.09	213	107.09	9.57	100
12	taok2b	100151551	ENSDART00000160967	3807823	3808196	12.11	373	12.11	3.98	100
3	taok2a	556172	ENSDART00000155550	21155949	21156117	91.52	168	91.52	11.74	100
21	taok1b		ENSDART00000171997	40562569	40562817	11.79	248	11.79	4.5	100
15	taok1a	100004576	ENSDART00000155880	25598866	25599079	43.83	213	43.83	6.14	100
15	taok1a	100004576	ENSDART00000155880	25604944	25605160	3.29	216	3.29	3.57	100
9	tank	767660	ENSDART00000167034	51542245	51542313	21.44	68	21.44	6.94	100
9	tank	767660	ENSDART00000148918	51558155	51558369	8.71	214	8.71	3.37	100
3	tanc2a	568810	ENSDART00000182678	22578368	22578722	25.92	354	25.92	6.94	100
3	tanc2a	568810	ENSDART00000190526	22591490	22591997	18.86	507	18.86	5.11	100
3	tanc2a	568810	ENSDART00000112270	22768176	22768428	7.01	252	7.01	3.37	100
12	TANC2		ENSDART00000175918	3373060	3373223	6.1	163	6.1	3.57	100
12	TANC2		ENSDART00000175918	3453324	3453589	57	265	57	8.07	100
9	tanc1b	100334650	ENSDART00000114222	52021241	52021375	5.03	134	5.03	3.98	100
9	tanc1b	100334650	ENSDART00000114222	52057114	52057722	19.76	608	19.76	4.39	100
6	tanc1a	561438	ENSDART00000109344	12084812	12085044	7.22	232	7.22	5.21	100
6	tanc1a	561438	ENSDART00000109344	12100086	12100347	3.18	261	3.18	4.29	100
11	tamm41	641323	ENSDART00000163477	781552	781735	7.19	183	7.19	5	100
17	tagapa	393842	ENSDART00000147557	45407810	45407982	11.56	172	11.56	4.6	100
17	tagapa	393842	ENSDART00000147557	45409345	45410322	7.97	977	7.97	5.92	100
8	tafa5l		ENSDART00000133348	10659349	10659477	5.59	128	5.59	4.65	100
4	tafa5a		ENSDART00000100444	27265072	27265117	22.55	45	22.55	8.17	100
11	tafa4b		ENSDART00000090401	17608351	17608470	5.52	119	5.52	3.68	100
11	taf4a	100149942	ENSDART00000110140	20959328	20959498	68.32	170	68.32	6.8	100
11	taf4a	100149942	ENSDART00000110140	20979862	20979984	11.22	122	11.22	4.29	100
7	tada2b	554156	ENSDART00000004365	39740297	39741358	8.87	1061	8.87	5.74	100
13	tacc3	321283	ENSDART00000002750	35888535	35889082	5.35	547	5.35	3.68	100
20	tab2	494163	ENSDART00000017791	1338751	1340285	24.55	1534	24.55	3.98	100
10	taar18j	100331180	ENSDART00000134523	40584101	40584588	9.02	487	9.02	3.98	100
25	szl	353294	ENSDART00000165705	371731	372355	15.97	624	15.97	6.84	100
25	szl	353294	ENSDART00000165705	375604	375882	7.08	278	7.08	4.8	100
20	sytl3	101882017	ENSDART00000143115	13553752	13553923	5.01	171	5.01	5.11	100
15	sytl2b	572466	ENSDART00000152345	19709914	19710007	19.15	93	19.15	5.92	100
19	sytl1	777759	ENSDART00000102583	42583658	42583824	9.14	166	9.14	6.43	100
7	syt7b	100334336	ENSDART00000171777	13040245	13040672	14.2	427	14.2	5.92	100
25	syt7a	561429	ENSDART00000154038	4264820	4264934	5.07	114	5.07	4.6	100
25	syt7a	561429	ENSDART00000154038	4282378	4282735	127.87	357	127.87	7.97	100
25	syt7a	561429	ENSDART00000154038	4310861	4310996	6.07	135	6.07	3.57	100
3	syt3	100000615	ENSDART00000151698	30569506	30569911	14.41	405	14.41	6.43	100
23	syt2a	567877	ENSDART00000139795	6232894	6233069	10.98	175	10.98	4.7	100
3	syt17	100000374	ENSDART00000085903	31217422	31218039	16.16	617	16.16	6.79	100
12	syt15	798021	ENSDART00000152849	35070165	35070355	29.35	190	29.35	4.6	100
20	syt14b	561547	ENSDART00000175069	9273543	9273625	6.98	82	6.98	3.68	100
13	syt14a	564702	ENSDART00000010831	31858355	31858627	3.91	272	3.91	3.78	100
13	syt14a	564702	ENSDART00000145938	31888439	31888487	68.64	48	68.64	7.86	100
11	sypl2a	393640	ENSDART00000145427	36369143	36369323	5.48	180	5.48	3.27	100
15	synrg	555257	ENSDART00000115129	15965611	15965739	29.13	128	29.13	6.13	100
11	SYNPR	368919	ENSDART00000054735	19694202	19694334	3.47	132	3.47	3.47	100
12	synpo2lb	100001241	ENSDART00000113978	26422568	26423382	10.53	814	10.53	6.74	100
13	synpo2la	563843	ENSDART00000108472	22256218	22256657	16.12	439	16.12	4.7	100
1	synpo2b	100006620	ENSDART00000193375	25966015	25966411	7.58	396	7.58	4.8	100
10	synj1	337236	ENSDART00000134276	26560156	26560461	3.42	305	3.42	3.28	100
16	syngap1b	100151149	ENSDART00000093365	45456065	45456405	14.57	340	14.57	4.49	100
16	syngap1b	100151149	ENSDART00000093365	45590019	45590396	3.86	377	3.86	3.17	100
19	syngap1a	100034485	ENSDART00000137880	233127	233233	10.15	106	10.15	5.41	100
19	syngap1a	100034485	ENSDART00000137880	254235	254330	15.94	95	15.94	7.1	100
13	syne2b	559348	ENSDART00000135510	37102276	37102574	8.25	298	8.25	5	100
13	syne2b	559348	ENSDART00000135510	37127803	37127970	6.7	167	6.7	4.8	100
17	syne1b	567576	ENSDART00000091828	7974755	7974941	39.92	186	39.92	6.87	100
17	syne1b	567576	ENSDART00000091828	8006488	8006806	75.07	318	75.07	8.08	100
17	syne1b	567576	ENSDART00000091828	8029459	8029816	16.1	357	16.1	7.54	100
17	syne1b	567576	ENSDART00000091828	8035977	8036269	121.27	292	121.27	8.78	100
17	syne1b	567576	ENSDART00000091828	8040348	8040498	11.78	150	11.78	5.72	100
17	syne1b	567576	ENSDART00000091828	8041974	8042180	18.26	206	18.26	4.23	100
17	syne1b	567576	ENSDART00000091828	8043628	8043741	6.14	113	6.14	5.31	100
17	syne1b	567576	ENSDART00000091828	8048853	8049033	17.95	180	17.95	4.24	100
17	syne1b	567576	ENSDART00000091828	8052354	8052980	88.78	626	88.78	7.53	100
17	syne1b	567576	ENSDART00000091828	8064733	8064961	9.18	228	9.18	6.38	100
17	syne1b	567576	ENSDART00000091828	8074694	8074903	13.19	209	13.19	4.72	100
17	syne1b	567576	ENSDART00000091828	8076254	8076419	4.94	165	4.94	4.82	100
17	syne1b	567576	ENSDART00000091828	8083906	8084071	51.6	165	51.6	8.58	100
17	syne1b	567576	ENSDART00000091828	8086453	8086656	13.35	203	13.35	3.43	100
17	syne1b	567576	ENSDART00000091828	8094972	8095141	3.84	169	3.84	3.78	100
17	syne1b	567576	ENSDART00000091828	8097505	8097670	60.29	165	60.29	8.48	100
17	syne1b	567576	ENSDART00000091828	8100636	8100774	8.27	138	8.27	3.88	100
17	syne1b	567576	ENSDART00000091828	8102558	8102666	70.3	108	70.3	8.99	100
17	syne1b	567576	ENSDART00000091828	8109380	8109577	10.71	197	10.71	6.03	100
20	syne1a	569553	ENSDART00000139350	26117605	26117710	117.31	105	117.31	11.23	100
20	syne1a	569553	ENSDART00000139350	26197571	26197740	11.41	169	11.41	6.94	100
20	syne1a	569553	ENSDART00000139350	26255150	26255510	41.32	360	41.32	7.76	100
20	syne1a	569553	ENSDART00000139350	26270341	26270514	8.79	173	8.79	3.19	100
20	syne1a	569553	ENSDART00000139350	26281930	26282083	3.49	153	3.49	3.37	100
5	sympk	570858	ENSDART00000082879	61890381	61890931	3.53	550	3.53	4.08	100
23	SYDE2	100333199	ENSDART00000160010	46002858	46003487	11.12	629	11.12	4.7	100
23	SYDE2	100333199	ENSDART00000160010	46019236	46020226	4.78	990	4.78	5.62	100
12	SYDE1	568166	ENSDART00000114996	48606428	48606740	46.14	312	46.14	7.66	100
12	SYDE1	568166	ENSDART00000114996	48611255	48612047	10.52	792	10.52	4.29	100
12	SYDE1	568166	ENSDART00000114996	48622863	48623454	53.19	591	53.19	7.76	100
25	sycp3	678602	ENSDART00000021340	19583439	19583557	25.18	118	25.18	6.64	100
23	sycp2	557000	ENSDART00000144104	12217161	12217292	7.43	131	7.43	4.9	100
21	sycn.3		ENSDART00000130970	25219252	25219305	7.63	53	7.63	5.11	100
21	sycn.2	568900	ENSDART00000168480	25226557	25227191	15.92	634	15.92	5.72	100
21	sycn.1		ENSDART00000108972	25221939	25222528	8.17	589	8.17	5.11	100
3	svilc		ENSDART00000154550	39147899	39148070	13.79	171	13.79	4.8	100
12	svila	30112	ENSDART00000066331	23892963	23893123	41.02	160	41.02	7.45	100
7	sv2ba	100009626	ENSDART00000124676	15273940	15274614	15.08	674	15.08	5.62	100
7	sv2ba	100009626	ENSDART00000124676	15304754	15305526	9.68	772	9.68	5.62	100
16	sv2a	568033	ENSDART00000172232	46111848	46112140	3.31	292	3.31	4.62	100
8	suv39h1b	326906	ENSDART00000078152	25756548	25757202	16.81	654	16.81	5.11	100
5	SUSD2		ENSDART00000168643	16350931	16351130	4.63	199	4.63	4.29	100
21	supt6h	337866	ENSDART00000028007	26028946	26029078	7.57	132	7.57	4.46	100
17	supt3h	436898	ENSDART00000157937	5415085	5415180	45.66	95	45.66	4.6	100
10	supt20	568453	ENSDART00000108670	35023007	35023115	3.19	108	3.19	3.06	100
12	sult2st2	777793	ENSDART00000172651	653094	653306	34.22	212	34.22	8.07	100
23	sulf2b	322056	ENSDART00000035865	15330016	15330168	3.18	152	3.18	3.88	100
20	suco	558218	ENSDART00000026969	14694747	14694839	4.72	92	4.72	4.08	100
6	sucla2	406299	ENSDART00000018503	10037275	10037369	5.34	94	5.34	3.47	100
9	stxbp5l	567605	ENSDART00000017292	27469117	27469284	4.52	167	4.52	3.37	100
17	stxbp5b	571925	ENSDART00000098731	7236434	7236655	9.59	221	9.59	4.07	100
20	stxbp5a	556789	ENSDART00000139417	31781842	31781941	7.08	99	7.08	4.94	100
3	stxbp2	406578	ENSDART00000031234	53267712	53267811	16.41	99	16.41	7.25	100
14	stx3a	393515	ENSDART00000073707	21733714	21733849	13.15	135	13.15	5.82	100
20	stx11b.2	100005065	ENSDART00000061926	26535850	26536556	20.99	706	20.99	5.72	100
15	strn4	562780	ENSDART00000161930	11693623	11693908	3.8	285	3.8	2.66	100
15	strn4	562780	ENSDART00000161930	11757466	11757647	11.17	181	11.17	5.26	100
11	strn	791160	ENSDART00000163660	44805356	44805707	3.38	351	3.38	3.78	100
11	strn	791160	ENSDART00000163660	44836730	44836898	47.04	168	47.04	7.83	100
11	strn	791160	ENSDART00000163660	44837419	44837555	6.58	136	6.58	2.8	100
7	strc1		ENSDART00000124820	31400166	31400773	7.11	607	7.11	3.17	100
7	strc		ENSDART00000172772	13932530	13933207	17.02	677	17.02	6.13	100
10	strbp	557957	ENSDART00000129151	9844017	9844068	3.07	51	3.07	3.17	100
25	stoml1	563294	ENSDART00000089516	22286246	22286450	5.66	204	5.66	3.78	100
19	stm	386700	ENSDART00000105174	3158187	3158226	10.84	39	10.84	3.57	100
19	stm	386700	ENSDART00000074620	3159074	3159113	5.35	39	5.35	2.76	100
19	stm	386700	ENSDART00000074620	3161351	3161390	10.25	39	10.25	5.62	100
19	stm	386700	ENSDART00000074620	3163564	3163609	20	45	20	6.33	100
16	stk40	564859	ENSDART00000158358	36046868	36046984	3.78	116	3.78	3.68	100
9	stk39	100329854	ENSDART00000125090	49050108	49050514	5.68	406	5.68	3.47	100
7	stk33	565828	ENSDART00000076496	28375141	28375803	7.45	662	7.45	5.21	100
24	stk17a	327345	ENSDART00000067764	786014	786432	8.03	418	8.03	6.48	100
2	stk11	550537	ENSDART00000067736	59051486	59051623	14.6	137	14.6	6.39	100
21	stk10	394108	ENSDART00000160998	42808882	42809310	3.45	428	3.45	3.62	100
7	stim2b	563901	ENSDART00000012089	62426595	62426773	4.21	178	4.21	3.68	100
1	stim2a	100334881	ENSDART00000114097	14484684	14485492	6.71	808	6.71	5.41	100
21	stim1b	100005700	ENSDART00000142079	30841240	30841649	5.05	409	5.05	3.68	100
3	stat3	30767	ENSDART00000080854	17070042	17070286	3.98	244	3.98	4.39	100
19	stard3	63998	ENSDART00000134808	4969061	4969160	5.27	99	5.27	3.78	100
19	stard3	63998	ENSDART00000003634	4970739	4970986	19.35	247	19.35	6.03	100
8	stambpb	641572	ENSDART00000170360	52537750	52538105	4.28	355	4.28	2.86	100
17	stac	100005402	ENSDART00000111605	24785133	24785185	7.41	52	7.41	5.31	100
22	stab1	570626	ENSDART00000092050	10284819	10284969	9.38	150	9.38	3.98	100
21	st6galnac4	751653	ENSDART00000166652	3843912	3844322	91.76	410	91.76	7.25	100
2	st6galnac3	322609	ENSDART00000146715	9381999	9382409	7.56	410	7.56	5.77	100
21	st6gal1	445376	ENSDART00000126205	31150772	31151423	820.62	651	820.62	23.91	100
21	st6gal1	445376	ENSDART00000065366	31179664	31179766	3100	102	3100	36.81	100
7	st5	323827	ENSDART00000054368	28467114	28467357	15.69	243	15.69	6.2	100
11	st3gal8	445567	ENSDART00000154349	26568529	26569015	7.71	486	7.71	3.78	100
13	st3gal7	554166	ENSDART00000099847	40723619	40723948	11.66	329	11.66	6.54	100
6	st3gal3a	393326	ENSDART00000130879	3373896	3373953	3.16	57	3.16	4.39	100
18	st14a	678603	ENSDART00000086952	44541385	44541516	5.04	131	5.04	4.29	100
8	ssuh2rs1	767720	ENSDART00000092347	7322462	7322567	4.37	105	4.37	4.7	100
8	ssuh2rs1	767720	ENSDART00000192380	7349616	7350560	3.24	944	3.24	4.8	100
19	ssr2	83414	ENSDART00000148697	11234886	11234995	11.67	109	11.67	4.99	100
5	ssna1	561124	ENSDART00000158069	54551846	54552046	6.87	200	6.87	4.7	100
21	ssh2b	557912	ENSDART00000190675	40443117	40443266	62.63	149	62.63	9.19	100
21	ssh2b	557912	ENSDART00000171244	40462487	40462634	29	147	29	5.89	100
15	ssh2a	325085	ENSDART00000127845	28550746	28551623	115.01	877	115.01	8.17	100
15	ssh2a	325085	ENSDART00000127845	28555473	28555668	16.71	195	16.71	7.35	100
2	ssbp3a	100005603	ENSDART00000081072	10944874	10944960	19.74	86	19.74	7.15	100
11	srsf7b	572211	ENSDART00000160678	44358785	44358966	3.41	181	3.41	3.21	100
17	srsf10b	393505	ENSDART00000101091	53431240	53431400	92.79	160	92.79	7.45	100
5	srrm4	796574	ENSDART00000127015	15759567	15759702	18.52	135	18.52	3.52	100
5	srrm4	796574	ENSDART00000127015	15776635	15776710	13.31	75	13.31	6.43	100
3	srrm2	553531	ENSDART00000129339	32635157	32635412	25.21	255	25.21	7.42	100
11	srpk1b	791187	ENSDART00000042972	2805334	2805450	5.59	116	5.59	4.57	100
3	srl	449670	ENSDART00000189553	12146762	12146798	67.81	36	67.81	9.09	100
6	srgap3	561567	ENSDART00000165424	41554952	41555772	105.8	820	105.8	7.57	100
6	srgap3	561567	ENSDART00000084834	41603970	41604148	3.18	178	3.18	3.78	100
6	srgap3	561567	ENSDART00000084834	41699933	41700131	7.34	198	7.34	4.28	100
6	srgap3	561567	ENSDART00000084834	41724702	41724808	11.46	106	11.46	3.46	100
6	srgap3	561567	ENSDART00000084834	41748403	41748713	14.12	310	14.12	5.24	100
11	srgap2	556198	ENSDART00000045391	21446704	21446902	7.1	198	7.1	3.88	100
4	srgap1b	555788	ENSDART00000014897	9308179	9308359	4.65	180	4.65	3.88	100
18	srgap1a	570262	ENSDART00000088908	12871373	12871722	24.32	349	24.32	7.3	100
18	srgap1a	570262	ENSDART00000088908	12949787	12950009	3.09	222	3.09	3.68	100
18	srgap1a	570262	ENSDART00000088908	12957268	12957451	12.24	183	12.24	4.7	100
13	srfb	393604	ENSDART00000168648	51916120	51916296	5.31	176	5.31	4.9	100
10	srek1ip1	553315	ENSDART00000064212	11396124	11396277	6.36	153	6.36	4.6	100
3	srebf2	100037309	ENSDART00000092690	1107101	1107331	47.94	230	47.94	6.13	100
3	srebf2	100037309	ENSDART00000092690	1113646	1113891	67.47	245	67.47	8.88	100
3	srebf2	100037309	ENSDART00000092690	1121952	1122157	4.1	205	4.1	3.53	100
3	srebf1	793274	ENSDART00000092665	62078875	62079032	23.24	157	23.24	5.92	100
3	srebf1	793274	ENSDART00000092665	62080046	62080312	126.82	266	126.82	8.88	100
3	SRCIN1		ENSDART00000083442	37245770	37245884	13.11	114	13.11	4.49	100
3	SRCIN1		ENSDART00000083442	37313721	37314014	10.14	293	10.14	5.51	100
3	SRCIN1		ENSDART00000174685	37350484	37351066	7.35	582	7.35	5.51	100
3	SRCIN1		ENSDART00000148107	37476256	37476475	253.44	219	253.44	15.73	100
23	src	325084	ENSDART00000184254	39413162	39413420	7.19	258	7.19	3.13	100
23	src	325084	ENSDART00000102843	39445041	39445195	30.4	154	30.4	4.29	100
16	sqlea	799528	ENSDART00000110994	43404816	43404930	4.11	114	4.11	4.9	100
13	sptlc3	445168	ENSDART00000047552	34810697	34810833	33	136	33	7.05	100
13	sptlc3	445168	ENSDART00000047552	34857414	34857609	9.6	195	9.6	6.94	100
20	sptlc2b	557286	ENSDART00000114316	5348020	5348240	5.4	220	5.4	5	100
17	sptbn5	569585	ENSDART00000157340	29124788	29124896	8.58	108	8.58	3.78	100
18	sptbn4b		ENSDART00000134537	46107154	46107876	11.55	722	11.55	4.2	100
18	sptbn4b		ENSDART00000134537	46116644	46117492	4.02	848	4.02	5.33	100
11	sptbn1	553451	ENSDART00000164700	43200322	43200632	5.67	310	5.67	5.64	100
15	spsb4b	445080	ENSDART00000059327	41676918	41677771	53.46	853	53.46	5.82	100
14	spry1	798229	ENSDART00000171976	497694	498845	10.59	1151	10.59	4.64	100
20	sprtn	101886162	ENSDART00000158057	4045275	4045349	9.94	74	9.94	5	100
10	sppl3	548609	ENSDART00000038780	17419127	17419240	184.24	113	184.24	16.54	100
14	spon2b	30202	ENSDART00000010148	17376976	17377242	4.97	266	4.97	3.06	100
25	spon1b	58029	ENSDART00000031828	15774997	15775073	145.3	76	145.3	13.38	100
14	spock1	100331540	ENSDART00000109378	2663527	2663665	3.32	138	3.32	4.84	100
14	spock1	100331540	ENSDART00000109378	2708152	2708267	8.12	115	8.12	5.21	100
14	spock1	100331540	ENSDART00000109378	2723587	2723702	3.67	115	3.67	3.37	100
23	spo11	402982	ENSDART00000005373	6544452	6544850	41.95	398	41.95	6.23	100
25	spire2	492470	ENSDART00000035245	34888923	34889567	35.63	644	35.63	7.66	100
25	spire2	492470	ENSDART00000012287	34898260	34898644	20.68	384	20.68	5.72	100
16	spire1b	100330069	ENSDART00000074718	52815576	52815722	3.49	146	3.49	2.35	100
17	spint1a	406426	ENSDART00000186048	1998462	1999175	13.87	713	13.87	5.92	100
14	spink2.2		ENSDART00000166622	15171398	15171477	187.83	79	187.83	11.64	100
8	spinb		ENSDART00000051774	629942	630427	8.27	485	8.27	5.41	100
10	spina		ENSDART00000191985	2568792	2568863	5.29	71	5.29	6.04	100
[truncated: 6,120 more rows]

## Sheet: m5C Hypoxia
chrom	GeneName	GeneID	transcript_id	txStart	txEnd	score	Peak_length	-10*log10(pvalue)	fold_enrichment	FDR
[truncated: 10,351 more rows]

[truncated: 4 more sheets: m6A Normoxia, m6A Hypoxia, m7G Normoxia, m7G Hypoxia]
