# Supplementary material for: Mapping the m1A, m5C, m6A and m7G methylation atlas in zebrafish brain under hypoxic conditions by MeRIP-seq
Source: BMC Genomics. 2022 Feb 8;23:105. doi: 10.1186/s12864-022-08350-w (PMC8822802; doi:10.1186/s12864-022-08350-w)
Supplement: Supplementary file 2 — Additional file 2. Supplemental Table 2. Differentially expressed genes analyzed in this study. [file 12864_2022_8350_MOESM2_ESM.xlsx]

## Sheet: Sheet1
			FPKM		Counts
GeneName	EnsemblID	EntrezID	Hypoxia	Normoxia	Hypoxia	Normoxia	Regulation
pcgf1	ENSDARG00000001249	368900	9.28152	4.28193	31.1495	14.393	Up
psmb8a	ENSDARG00000001303	30666	3.33663	1.64584	14.6013	7.1965	Up
mctp2a	ENSDARG00000001414	562393	0.637176	0.0947813	3.89368	1.02807	Up
kifc1	ENSDARG00000001558	30453	2.91535	1.36673	11.681	13.3649	Up
noc2l	ENSDARG00000001754	58013	1.51069	0.178832	17.5216	2.05614	Up
prkacba	ENSDARG00000001782	393998	0.54689	0.104951	3.89368	1.02807	Up
klhl15	ENSDARG00000001930	445186	17.4784	8.18554	198.578	118.228	Up
adamts18	ENSDARG00000001999	100150128	3.83079	0.799581	31.1495	24.6737	Up
grb10a	ENSDARG00000002013	446167	10.0556	4.34181	111.943	48.3194	Up
ppil2	ENSDARG00000002016	393966	6.99582	2.78948	51.5913	20.5614	Up
zgc:103692	ENSDARG00000002220	449772	2.78454	1.07039	10.7076	4.11229	Up
dlc	ENSDARG00000002336	30120	0.806918	0.142071	11.681	2.05614	Up
mapkapk2a	ENSDARG00000002552	327321	0.582568	0.230789	7.78736	3.08422	Up
rgs5a	ENSDARG00000002644	573765	4.33842	1.88242	54.5116	23.6456	Up
optn	ENSDARG00000002663	336159	1.47919	0.212536	10.7076	2.05614	Up
gdf5	ENSDARG00000002760	100334210	0.413656	0.145699	2.92026	1.02807	Up
tjp3	ENSDARG00000002909	373089	0.412307	0.0899704	3.89368	1.02807	Up
ubxn6	ENSDARG00000003087	554960	3.95329	1.56642	31.1495	12.3369	Up
dachc	ENSDARG00000003142	692255	6.4587	0.874462	47.6976	9.25265	Up
pomk	ENSDARG00000003208	492773	0.412819	0.109019	7.78736	2.05614	Up
loxa	ENSDARG00000003259	404621	1.67197	0.588893	11.681	4.11229	Up
emc2	ENSDARG00000003308	407073	8.57269	1.32123	46.7242	7.1965	Up
aprt	ENSDARG00000003519	393641	5.92811	1.78258	23.3621	17.4772	Up
col8a1b	ENSDARG00000003533	562442	2.16023	0.422269	20.4418	5.14036	Up
asb2a.1	ENSDARG00000003797	567986	1.58189	0.318184	0.973421	5.14036	Up
nxnl2	ENSDARG00000003934	494087	3.00712	0.63588	9.73421	2.05614	Up
fam169ab	ENSDARG00000004177	553309	2.46306	0.914777	11.681	4.11229	Up
ush1ga	ENSDARG00000004322	100330314	3.7569	1.16895	41.8571	28.786	Up
ntrk1	ENSDARG00000004586	30546	0.31097	0.0972363	3.89368	1.02807	Up
immp2l	ENSDARG00000004925	445299	1.57594	0.0990193	4.8671	1.02807	Up
lmo7a	ENSDARG00000004930	553341	9.778	2.74312	33.0963	23.6456	Up
glcea	ENSDARG00000005095	405776	12.5442	6.03402	119.731	57.572	Up
zgc:86764	ENSDARG00000005098	797431	0.597419	0.252491	4.8671	2.05614	Up
prdm9	ENSDARG00000005382	393876	1.66738	0.44038	19.4684	5.14036	Up
slc5a5	ENSDARG00000005392	561445	4.57147	1.45352	32.1229	11.3088	Up
tacc3	ENSDARG00000005454	321283	2.72776	0.450179	12.6545	4.11229	Up
olfml2a	ENSDARG00000005648	100002223	3.70597	1.64208	30.176	13.3649	Up
f3b	ENSDARG00000005673	550423	1.97689	0.835749	9.73421	4.11229	Up
ampd3a	ENSDARG00000005800	556578	0.865381	0.366678	9.73421	4.11229	Up
htra4	ENSDARG00000005943	100334257	0.451627	0.119294	3.89368	1.02807	Up
myof	ENSDARG00000006112	393849	0.349458	0.110737	9.73421	3.08422	Up
her6	ENSDARG00000006514	30288	2.04385	0.785472	10.7076	4.11229	Up
dus4l	ENSDARG00000006567	445096	5.7657	1.70645	24.3355	7.1965	Up
sult1st6	ENSDARG00000006811	436872	1.30014	0.515226	7.78736	3.08422	Up
enpp4	ENSDARG00000006877	550586	1.69906	0.690499	12.6545	5.14036	Up
her13	ENSDARG00000007097	550600	1.03	0.362836	5.84052	2.05614	Up
mycb	ENSDARG00000007241	393141	10.194	3.64046	64.2458	23.6456	Up
metrnlb	ENSDARG00000007289		0.742754	0.360777	2.92026	1.02807	Up
phox2a	ENSDARG00000007406	404602	0.429252	0.194337	6.81394	3.08422	Up
mkrn2	ENSDARG00000007630	170783	7.03645	2.98087	60.0533	25.7018	Up
blk	ENSDARG00000007783	567764	0.273026	0.0958323	3.89368	1.02807	Up
rtn4rl1a	ENSDARG00000007856		13.7656	5.59706	50.6179	20.5614	Up
si:ch211-196i2.1	ENSDARG00000007912	564099	0.270932	0.0817666	6.81394	2.05614	Up
zgc:194189	ENSDARG00000008010	100004081	2.08493	0.367459	5.84052	1.02807	Up
kif18a	ENSDARG00000008022	393209	1.80489	0.863886	9.73421	9.25265	Up
mettl2a	ENSDARG00000008105	100006618	1.72773	0.811555	8.76079	4.11229	Up
rdh5	ENSDARG00000008306	556528	2.84749	1.28981	13.6279	6.16843	Up
exoc3l2a	ENSDARG00000008414	553301	0.862422	0.130178	6.81394	1.02807	Up
unc45b	ENSDARG00000008433	266640	1.75031	0.858462	27.2558	13.3649	Up
pole3	ENSDARG00000008551	393774	1.90614	0.895419	8.76079	4.11229	Up
si:ch211-241e1.5	ENSDARG00000008906	567583	7.67754	2.95006	53.5381	20.5614	Up
myo1eb	ENSDARG00000009133	393609	0.177734	0.0625841	2.92026	1.02807	Up
hlx1	ENSDARG00000009134	327096	3.49083	1.67363	17.5216	8.22457	Up
tom1l2	ENSDARG00000009217	100535615	4.54028	1.97343	33.0963	14.393	Up
cldnb	ENSDARG00000009544	81581	1.76406	0.2664	6.81394	1.02807	Up
ubr4	ENSDARG00000009549	407625	22.621	4.36058	768.029	293	Up
efhc1	ENSDARG00000009743	393942	1.62043	0.733766	13.6279	6.16843	Up
mmp23bb	ENSDARG00000009825	550589	0.520076	0.137383	3.89368	1.02807	Up
ddx55	ENSDARG00000009864	286745	1.71942	0.847794	14.6013	7.1965	Up
erc1a	ENSDARG00000009941	548606	0.937727	0.462149	14.6013	7.1965	Up
CR792422.1	ENSDARG00000010075		0.377652	0.133012	2.92026	1.02807	Up
tor4aa	ENSDARG00000010145	550133	1.59676	0.460168	10.7076	3.08422	Up
rpl21	ENSDARG00000010516	336568	19.0193	8.46816	34.0697	16.4491	Up
zgc:101716	ENSDARG00000010738	492784	8.10428	3.14267	29.2026	11.3088	Up
dla	ENSDARG00000010791	30131	2.33135	0.947218	37.9634	15.4211	Up
kif11	ENSDARG00000010948	195818	0.728651	0.275121	7.78736	4.11229	Up
glmnb	ENSDARG00000010958	100170791	5.54436	2.38827	11.681	5.14036	Up
zgc:91968	ENSDARG00000011076	431714	1.80906	0.764059	11.681	4.11229	Up
abcb11a	ENSDARG00000011573	797269	2.4659	0.860258	41.8571	17.4772	Up
atxn2l	ENSDARG00000011597	324525	4.87752	2.33583	73.0065	34.9544	Up
zgc:56556	ENSDARG00000011723	393302	3.30324	0.778985	13.6279	5.14036	Up
marveld1	ENSDARG00000011724	497317	1.02157	0.431886	4.8671	2.05614	Up
wars2	ENSDARG00000011801	503745	4.36282	0.922278	19.4684	4.11229	Up
MFN1	ENSDARG00000011884		2.44954	1.07874	11.681	5.14036	Up
crx	ENSDARG00000011989	81881	1.04007	0.439549	9.73421	4.11229	Up
thbs3b	ENSDARG00000012060	571317	0.262519	0.0924443	2.92026	1.02807	Up
angptl1a	ENSDARG00000012071	544656	2.27486	0.823936	34.0697	12.3369	Up
kif15	ENSDARG00000012073	573988	0.543421	0.113054	6.81394	2.05614	Up
cyp46a1.1	ENSDARG00000012137	553543	0.337608	0.124142	0.973421	1.02807	Up
def6a	ENSDARG00000012247	394015	1.35828	0.597969	11.681	5.14036	Up
katnal2	ENSDARG00000012275	641431	1.30926	0.197671	6.81394	1.02807	Up
capn9	ENSDARG00000012341	445107	0.551125	0.194087	5.84052	2.05614	Up
zgc:113057	ENSDARG00000012446	552926	0.444864	0.155761	2.92026	3.08422	Up
zgc:77849	ENSDARG00000012458	322387	47.0577	2.53288	239.461	18.5053	Up
si:ch211-213o11.11	ENSDARG00000012496	100002249	2.07769	0.470467	13.6279	3.08422	Up
zgc:92749	ENSDARG00000012632	436843	1.23166	0.185948	6.81394	1.02807	Up
tnfsf13b	ENSDARG00000012945	561268	1.48478	0.351374	9.73421	4.11229	Up
dennd3b	ENSDARG00000013153	557792	0.317156	0.0987214	3.89368	2.05614	Up
bmp2a	ENSDARG00000013409	30631	2.43194	1.07098	11.681	5.14036	Up
supt7l	ENSDARG00000013461	503605	4.02406	1.53675	18.495	8.22457	Up
ube2kb	ENSDARG00000013505	30100	11.1293	2.03459	83.7142	21.5895	Up
tnfb	ENSDARG00000013598	554167	1.88381	0.436035	5.84052	1.02807	Up
ccm2	ENSDARG00000013705	436586	3.81237	1.72644	16.5481	7.1965	Up
zgc:77486	ENSDARG00000013711	405808	0.641897	0.0615973	5.84052	1.02807	Up
klf11b	ENSDARG00000013794	559076	23.6736	5.70459	133.359	34.9544	Up
anapc16	ENSDARG00000013822	550576	12.2448	5.45625	18.495	8.22457	Up
arhgef3	ENSDARG00000013834	570228	7.248	2.06688	28.2292	12.3369	Up
slc16a9a	ENSDARG00000013926	795588	10.0976	2.66693	116.81	30.8422	Up
med15	ENSDARG00000014292	406346	12.5049	5.25674	67.166	57.572	Up
en1a	ENSDARG00000014321		0.638655	0.11244	11.681	2.05614	Up
rab11al	ENSDARG00000014340	386994	0.785976	0.33223	4.8671	2.05614	Up
galnt6	ENSDARG00000014386	406477	3.27285	1.52775	41.8571	19.5334	Up
exoc3	ENSDARG00000014582	334015	3.21845	1.45718	40.8837	18.5053	Up
mbtps1	ENSDARG00000014634	326710	0.401023	0.121036	6.81394	2.05614	Up
pgm2l1	ENSDARG00000014704	449945	3.88226	1.75076	48.671	23.6456	Up
pola2	ENSDARG00000015070	322059	1.37551	0.396381	10.7076	3.08422	Up
fosl1a	ENSDARG00000015355	564241	4.04202	1.95592	36.0166	23.6456	Up
arl3l2	ENSDARG00000015404	393692	2.2989	1.08011	8.76079	4.11229	Up
racgap1	ENSDARG00000015460	323197	0.90417	0.0827462	2.92026	2.05614	Up
s100a1	ENSDARG00000015543	448856	5.41603	1.14615	9.73421	2.05614	Up
si:ch211-220f21.2	ENSDARG00000015607		0.395995	0.059759	6.81394	1.02807	Up
stat6	ENSDARG00000015902	337413	1.7975	0.871268	12.6545	11.3088	Up
zgc:153311	ENSDARG00000015964	751666	2.27529	0.300688	7.78736	1.02807	Up
zdhhc16b	ENSDARG00000015989	393316	5.35832	2.39328	38.9368	29.8141	Up
agt	ENSDARG00000016412	322485	1.07857	0.325646	6.81394	2.05614	Up
fignl1	ENSDARG00000016427	569539	1.71358	0.646619	13.6279	5.14036	Up
farp2	ENSDARG00000016429	567490	15.5839	6.26189	258.93	162.435	Up
ugt5a1	ENSDARG00000016479	641479	0.387157	5.35839e-06	2.92026	4.03987e-05	Up
dkc1	ENSDARG00000016484	613144	3.84578	1.82923	25.3089	13.3649	Up
trim35-4	ENSDARG00000016674		0.643228	0.226622	2.92026	1.02807	Up
rchy1	ENSDARG00000016710	321875	4.20639	1.71067	12.6545	5.14036	Up
hmcn1	ENSDARG00000016936	559150	3.41528	0.874319	77.8736	66.8247	Up
lin28a	ENSDARG00000016999	394066	1.34196	0.180981	1.94684	4.11229	Up
ak7b	ENSDARG00000017023	504040	2.81863	1.38263	27.2558	13.3649	Up
tmed1b	ENSDARG00000017255	791158	2.17129	0.573859	7.78736	2.05614	Up
gdpd1	ENSDARG00000017261	445504	1.3795	0.388648	14.6013	4.11229	Up
gpsm2	ENSDARG00000017311	393410	1.62024	0.687203	17.5216	7.1965	Up
ifi45	ENSDARG00000017489		9.47884	3.9644	16.5481	7.1965	Up
krt4	ENSDARG00000017624	794486	1.29938	0.105602	12.6545	1.02807	Up
cdh7b	ENSDARG00000017649		0.148458	0.0522735	2.92026	1.02807	Up
slc16a12a	ENSDARG00000017773	557762	0.45418	0.208083	2.92026	3.08422	Up
rorcb	ENSDARG00000017780	562258	17.694	7.87144	370.873	155.239	Up
si:ch211-210c8.6	ENSDARG00000017811	564023	5.98409	1.94625	25.3089	8.22457	Up
kcnip3b	ENSDARG00000017880	393755	2.38145	0.557155	4.8671	2.05614	Up
pdss1	ENSDARG00000017910	550349	5.10855	2.53053	31.1495	15.4211	Up
tp73	ENSDARG00000017953	368221	0.532053	0.135657	4.8671	1.02807	Up
msh2	ENSDARG00000018022	406845	1.66698	0.167721	20.4418	2.05614	Up
zgc:171704	ENSDARG00000018048	100124619	2.65486	0.817468	8.76079	5.14036	Up
bmp7a	ENSDARG00000018260	30584	0.313532	0.0751346	2.92026	1.02807	Up
krt18a.1	ENSDARG00000018404		5.81622	1.73794	20.4418	7.1965	Up
zgc:56095	ENSDARG00000018461	406286	7.09761	3.34788	26.2824	12.3369	Up
kdm7ab	ENSDARG00000018559	503902	11.3482	5.16287	79.8205	64.7685	Up
lbx1b	ENSDARG00000018611	793810	0.641291	0.169422	3.89368	1.02807	Up
aar2	ENSDARG00000018658	431768	10.2277	3.4191	42.8305	13.3649	Up
efna1b	ENSDARG00000018787	494151	15.9615	6.71665	109.997	46.2632	Up
dgat2	ENSDARG00000018846	565316	0.816703	0.312087	4.8671	2.05614	Up
nrarpb	ENSDARG00000018958	353225	19.1727	3.4791	94.4218	46.2632	Up
b3gnt5a	ENSDARG00000018971	336526	1.65344	0.71755	15.5747	6.16843	Up
ankef1a	ENSDARG00000019135	566413	0.848081	0.198548	7.78736	3.08422	Up
haus5	ENSDARG00000019156	492797	0.333054	0.117298	2.92026	1.02807	Up
nln	ENSDARG00000019233	449659	3.95484	1.89843	42.8305	18.5053	Up
cul1a	ENSDARG00000019239	323883	6.04349	2.55377	82.7407	34.9544	Up
rhag	ENSDARG00000019253	405771	9.62469	4.43871	11.681	13.3649	Up
GNB4	ENSDARG00000019278		14.6698	5.76338	34.0697	13.3649	Up
gpc1a	ENSDARG00000019341	553367	4.98596	1.11762	32.1229	7.1965	Up
coa7	ENSDARG00000019355	555268	13.3774	5.09117	48.671	18.5053	Up
cds1	ENSDARG00000019549	100002015	8.36018	2.94474	55.485	19.5334	Up
oatx	ENSDARG00000019713	555218	1.70071	0.816907	10.7076	5.14036	Up
ugdh	ENSDARG00000019838	116991	1.51851	0.200539	15.5747	2.05614	Up
jdp2b	ENSDARG00000020133	436766	2.05944	0.805503	8.76079	3.08422	Up
eif6	ENSDARG00000020232	386850	9.43829	4.09309	37.9634	16.4491	Up
nceh1a	ENSDARG00000020427	432374	0.407673	0.143588	2.92026	1.02807	Up
xkr6a	ENSDARG00000020443	108179076	7.98726	3.09793	45.7508	19.5334	Up
nup62l	ENSDARG00000020527	563392	3.34167	1.41798	14.6013	10.2807	Up
otofb	ENSDARG00000020581	100331283	0.114844	0.0303262	3.89368	1.02807	Up
grk7a	ENSDARG00000020602	566120	2.49321	1.05355	34.0697	14.393	Up
pdk2a	ENSDARG00000020876	794083	12.7723	6.03435	193.711	91.4984	Up
gabrp	ENSDARG00000020901	566633	0.653836	0.172738	3.89368	1.02807	Up
ripor3	ENSDARG00000020979		5.74192	2.11661	32.1229	18.5053	Up
cyp2ad2	ENSDARG00000021172	259306	1.47886	0.282085	4.8671	2.05614	Up
slc25a48	ENSDARG00000021250	436640	10.8133	4.27271	53.5381	24.6737	Up
fbp1a	ENSDARG00000021366	335231	2.61534	1.03643	15.5747	6.16843	Up
naalad2	ENSDARG00000021383	393247	3.10019	1.31019	29.2026	12.3369	Up
orc5	ENSDARG00000021579	406479	0.46383	0.163381	2.92026	1.02807	Up
abcb5	ENSDARG00000021787	798527	0.987235	0.297954	20.4418	6.16843	Up
katna1	ENSDARG00000021827	553631	2.42117	1.00099	22.3887	9.25265	Up
gtf2ird1	ENSDARG00000022203	81597	1.53169	0.047501	4.8671	1.02807	Up
pkd2l1	ENSDARG00000022503	567026	0.810195	0.190213	8.76079	2.05614	Up
zgc:109913	ENSDARG00000022512	553549	3.11847	0.473834	10.7076	2.05614	Up
si:ch211-241e1.3	ENSDARG00000022615	567640	0.477977	0.224404	8.76079	4.11229	Up
eogt	ENSDARG00000022853	798087	1.6466	0.669169	12.6545	5.14036	Up
nr5a1b	ENSDARG00000023362	405759	2.02196	0.915522	20.4418	9.25265	Up
lpp	ENSDARG00000023578	573024	1.98827	0.805096	14.6013	7.1965	Up
mfsd4aa	ENSDARG00000023768		1.33353	0.587067	11.681	5.14036	Up
gabrb3	ENSDARG00000023771	566922	13.1571	4.73938	131.412	53.4597	Up
pfkfb2a	ENSDARG00000023840	393983	5.17927	2.34488	74.9534	33.9264	Up
coch	ENSDARG00000024032	368851	4.54824	1.61264	29.2026	9.25265	Up
opn7a	ENSDARG00000024208	570397	1.17075	0.41245	5.84052	2.05614	Up
col9a2	ENSDARG00000024492	321212	0.688043	0.161525	8.76079	2.05614	Up
cryba4	ENSDARG00000024548	553178	1.0907	0.461136	4.8671	2.05614	Up
gpc5b	ENSDARG00000024588	101886726	4.34263	1.69043	36.99	14.393	Up
myo1b	ENSDARG00000024694	541515	15.3312	6.03627	111.943	88.4142	Up
inhbab	ENSDARG00000024759	553816	4.81878	2.14313	57.4318	24.6737	Up
rnf144b	ENSDARG00000024940	394112	7.09914	3.52117	47.6976	23.6456	Up
nek10	ENSDARG00000025335	100333839	0.908664	0.0872696	10.7076	1.02807	Up
arl2bp	ENSDARG00000025383	393976	0.95015	0.401673	4.8671	2.05614	Up
lsm14b	ENSDARG00000025386	393140	0.908363	0.159981	5.84052	1.02807	Up
socs3a	ENSDARG00000025428	335409	21.9953	4.70357	163.535	34.9544	Up
ormdl3	ENSDARG00000025555	450067	2.50434	1.13429	13.6279	6.16843	Up
mlh1	ENSDARG00000025948	393632	9.73713	4.51066	42.8305	21.5895	Up
irak1	ENSDARG00000025949	569226	2.7145	0.397784	8.76079	3.08422	Up
lhcgr	ENSDARG00000026081	402920	0.566217	0.170909	6.81394	2.05614	Up
enoph1	ENSDARG00000026198	431773	2.7304	0.137383	20.4418	1.02807	Up
si:dkey-27j5.5	ENSDARG00000026383	100006464	7.81713	3.68758	54.5116	25.7018	Up
mis12	ENSDARG00000026454	393349	0.452555	0.159364	5.84052	2.05614	Up
tia1l	ENSDARG00000026476	323447	15.5522	6.34817	171.322	69.9089	Up
cdk2	ENSDARG00000026577	406715	2.07497	0.469944	13.6279	3.08422	Up
en2a	ENSDARG00000026599		6.02036	2.03176	70.0863	23.6456	Up
taf8	ENSDARG00000026806	393256	1.46719	0.183515	9.73421	1.03749	Up
palm1a	ENSDARG00000026882	550557	96.2558	45.0192	96.3686	47.2913	Up
zfr	ENSDARG00000027109	321659	27.8359	8.99034	343.617	173.744	Up
lsp1	ENSDARG00000027310	100536902	1.52339	0.292604	21.4153	4.11229	Up
slc25a4	ENSDARG00000027355	327067	2.95342	1.17049	15.5747	6.16843	Up
fam221a	ENSDARG00000027599	541338	3.04288	0.708909	9.73421	3.08422	Up
gadd45ba	ENSDARG00000027744	406304	35.7178	14.9232	143.093	63.7404	Up
ccdc191	ENSDARG00000027851	494495	0.281472	0.0743377	3.89368	1.02807	Up
zc2hc1a	ENSDARG00000027915	324412	9.18829	4.1965	64.2458	30.8422	Up
kcnf1a	ENSDARG00000027940	557280	1.45391	0.712224	10.7076	8.22457	Up
hccsa.1	ENSDARG00000028131	436771	17.4315	7.40062	66.1926	30.8422	Up
prph	ENSDARG00000028306	30259	3.11649	1.39314	25.3089	11.3088	Up
trub2	ENSDARG00000028379	431747	15.5357	6.03547	72.0331	28.786	Up
fkbp5	ENSDARG00000028396	368924	173.062	83.2279	1607.12	808.064	Up
si:dkey-24p1.6	ENSDARG00000028784	556294	0.302825	0.105089	5.84052	1.02807	Up
ankrd9	ENSDARG00000028804	492328	1.1555	0.488558	4.8671	2.05614	Up
zgc:162945	ENSDARG00000028815	560936	1.81682	0.54875	6.81394	2.05614	Up
FO704779.1	ENSDARG00000029232		2.40719	0.484586	20.4418	4.11229	Up
baiap2l1a	ENSDARG00000029305	387261	1.49237	0.437952	17.5216	5.14036	Up
h2afx	ENSDARG00000029406	394048	7.61884	2.87916	13.6279	5.14036	Up
tph1a	ENSDARG00000029432	352943	1.15028	0.135047	8.76079	1.02807	Up
cacna1sa	ENSDARG00000029457	570683	0.290412	0.0876464	6.81394	2.05614	Up
tfcp2l1	ENSDARG00000029497	431761	1.82637	0.134033	5.84052	1.02807	Up
grem1a	ENSDARG00000029546	405778	0.83156	0.219726	3.89368	1.02807	Up
wdr32	ENSDARG00000029600	405882	2.54284	0.419746	31.1495	5.14036	Up
hsp70.1	ENSDARG00000029688	100126123	0.86765	0.343771	7.78736	3.08422	Up
pgp	ENSDARG00000029695	792824	3.83112	1.45744	24.3355	9.25265	Up
lrrfip1a	ENSDARG00000030012	407677	5.06333	2.5127	33.0963	21.5895	Up
si:ch211-207i1.2	ENSDARG00000030107	559994	1.9061	0.779807	102.209	78.1334	Up
naglu	ENSDARG00000030156	560126	1.24352	0.414837	18.495	6.16843	Up
si:dkey-167k11.5	ENSDARG00000030508	571638	2.20413e-05	7.17008e-06	5.95571e-05	1.93488e-05	Up
tsnaxip1	ENSDARG00000030512	565917	0.827591	0.199198	2.92026	2.05614	Up
lrrc42	ENSDARG00000030591	326793	4.59655	1.79911	26.2824	10.2807	Up
phkg1a	ENSDARG00000030604	565379	6.24162	2.0611	48.671	20.5614	Up
th	ENSDARG00000030621	30384	4.12407	1.70547	22.3887	9.25265	Up
plekhm3	ENSDARG00000030633	571507	1.44939	0.382736	42.8305	11.3088	Up
sptlc3	ENSDARG00000030743	445168	1.36174	0.504715	12.6545	4.11229	Up
sybl1	ENSDARG00000030775	393236	12.5831	3.08356	233.621	38.0387	Up
klf11a	ENSDARG00000030844	560787	14.8845	6.1877	118.757	49.3474	Up
opn7c	ENSDARG00000030867	562695	1.59978	0.563561	8.76079	3.08422	Up
notum1a	ENSDARG00000031126	570510	0.443635	0.117182	3.89368	1.02807	Up
syt6b	ENSDARG00000031463	562928	5.19559	1.72236	34.0697	13.3649	Up
fosab	ENSDARG00000031683	394198	28.9747	11.7022	185.923	75.0492	Up
erc1b	ENSDARG00000031930	560003	6.12374	1.54593e-05	6.09733	1.61428e-05	Up
mb	ENSDARG00000031952	393558	8.38546	3.13163	31.1495	11.3088	Up
six4b	ENSDARG00000031983	65232	0.514108	0.108635	4.8671	1.02807	Up
dpysl2b	ENSDARG00000032083	553412	21.4156	4.32216	173.269	34.9544	Up
wnt2bb	ENSDARG00000032234	556087	0.751262	0.198495	3.89368	1.02807	Up
rars2	ENSDARG00000032277	393589	3.78476	0.784565	15.5747	4.11229	Up
neb	ENSDARG00000032630	566928	0.185041	0.0124183	0.973421	1.02807	Up
foxg1b	ENSDARG00000032705	405850	2.10392	0.987989	17.5216	8.22457	Up
gria1b	ENSDARG00000032714	403044	7.51494	3.39147	110.97	50.3755	Up
net1	ENSDARG00000032765	493607	5.81772	2.89638	38.9368	29.8141	Up
pde4ba	ENSDARG00000032868	565706	17.4154	4.55275	168.402	61.6843	Up
si:ch211-226m7.4	ENSDARG00000032885	100003307	0.446688	0.15734	2.92026	1.02807	Up
gsto2	ENSDARG00000033285	492500	2.8227	0.596786	9.73421	2.05614	Up
cntln	ENSDARG00000033345	799510	1.37322	0.04268	6.81394	1.02807	Up
atpsckmt	ENSDARG00000033451		1.48126	0.395487	4.8671	1.02807	Up
zgc:64189	ENSDARG00000033501	393661	0.474456	1.72539e-07	5.57049	2.02513e-06	Up
p4ha1a	ENSDARG00000033537	562774	1.55808	0.470349	13.6279	4.11229	Up
adora2aa	ENSDARG00000033706	561701	1.15317	0.282781	10.7076	4.143	Up
igsf9ba	ENSDARG00000033845	567389	13.6379	2.2542	118.757	84.3019	Up
sncga	ENSDARG00000034423	550229	6.94134	0.792996	23.3621	3.08422	Up
pvalb7	ENSDARG00000034705	402807	55.2293	4.39102	197.604	18.5053	Up
slc1a7a	ENSDARG00000034940	100170783	0.882744	0.133088	6.81394	1.02807	Up
drll.1	ENSDARG00000035151		1.08322	0.429225	7.78736	3.08422	Up
srsf7a	ENSDARG00000035325	402972	11.89	4.08003	42.8305	17.4772	Up
nccrp1	ENSDARG00000035326	30078	2.84593	1.26625	18.495	8.22457	Up
pafah1b2	ENSDARG00000035352	567170	8.06844	3.59346	18.495	8.22457	Up
ptcd2	ENSDARG00000035391	550275	1.53315	0.607632	7.78736	3.08422	Up
slc25a25b	ENSDARG00000035468	569227	6.51947	2.58358	38.9368	15.4211	Up
sh3glb2b	ENSDARG00000035470	394094	8.03838	3.47002	28.2292	19.5334	Up
ddx31	ENSDARG00000035507	325248	0.899355	0.444022	8.76079	4.11229	Up
agtr2	ENSDARG00000035552	503772	2.71294	0.716665	19.4684	5.14036	Up
gabarapa	ENSDARG00000035557	326974	19.3578	3.02598	61.3255	14.393	Up
gps2	ENSDARG00000035558	393948	18.2407	7.39816	134.332	57.572	Up
atp6v0a2b	ENSDARG00000035565	561117	2.12278	0.809852	35.0431	13.3649	Up
drd4b	ENSDARG00000035820	503565	1.63614	0.247065	6.81394	1.02807	Up
cart3	ENSDARG00000035852		5.9719	2.87225	10.7076	5.14036	Up
cdkn2aip	ENSDARG00000035853	450065	5.14523	2.39695	30.176	20.5614	Up
angptl4	ENSDARG00000035859	492647	34.0709	7.85393	321.229	74.0212	Up
azin1b	ENSDARG00000035869	317764	36.2718	9.86823	151.854	51.4036	Up
rida	ENSDARG00000035882		8.64131	4.02269	29.2026	14.393	Up
tdp2b	ENSDARG00000035954	553516	1.93565	0.62936	12.6545	4.11229	Up
gmnn	ENSDARG00000035957	368320	1.53416	0.415385	4.8671	1.02807	Up
znrd1	ENSDARG00000036070	541428	2.75787	1.122	4.78383	2.05614	Up
rpl39	ENSDARG00000036316	415168	90.2639	8.3042	80.7939	7.1965	Up
glb1	ENSDARG00000036415	548343	5.56219	2.3733	50.6179	21.5895	Up
zgc:103586	ENSDARG00000036426	492517	1.05469	0.495278	8.76079	4.11229	Up
tmtops3a	ENSDARG00000036460	102031125	0.730443	0.128632	5.84052	1.02807	Up
zgc:162171	ENSDARG00000036499	565931	1.08965	0.460693	4.8671	2.05614	Up
aanat1	ENSDARG00000036567	393677	1.45323	0.682541	8.76079	4.11229	Up
tomm40l	ENSDARG00000036721	405895	9.78955	3.72916	49.6444	25.7018	Up
prmt9	ENSDARG00000036755	553290	40.7827	1.17007	25.3089	13.3649	Up
krt15	ENSDARG00000036840	406844	1.18455	0.357662	6.81394	2.05614	Up
ddhd1b	ENSDARG00000037042	570320	20.1301	1.63107	48.671	5.14036	Up
rcc1	ENSDARG00000037158	406457	6.01724	2.2058	47.6976	17.4772	Up
zic2b	ENSDARG00000037178	570746	0.443199	0.117067	3.89368	1.02807	Up
zgc:101851	ENSDARG00000037199	447937	6.24389	2.71897	16.5481	7.1965	Up
st5	ENSDARG00000037363	323827	0.843275	0.296933	14.6013	5.14036	Up
lim2.3	ENSDARG00000037402	436860	0.437988	0.104125	1.94684	1.02807	Up
zgc:112083	ENSDARG00000037405	550461	7.56957	3.52968	35.0431	21.5895	Up
tll1	ENSDARG00000037429	474335	0.612367	0.269527	11.681	5.14036	Up
rtn4rl2b	ENSDARG00000037495	403309	30.9789	14.3641	310.521	143.93	Up
rgs11	ENSDARG00000037646	559197	0.760542	0.192707	4.8671	1.02807	Up
zgc:112980	ENSDARG00000037739	503706	4.64415	0.741753	29.2026	7.1965	Up
pvalb8	ENSDARG00000037790	360208	2.15462	0.379757	5.84052	1.02807	Up
mitfb	ENSDARG00000037833	114833	6.46852	1.40822	35.0431	7.1965	Up
lfng	ENSDARG00000037879	30158	19.2903	8.06063	103.183	74.0212	Up
wnt9b	ENSDARG00000037889	565677	0.647855	0.13691	4.8671	1.02807	Up
nek6	ENSDARG00000037963	497165	6.38704	2.827	16.5481	7.1965	Up
zgc:113411	ENSDARG00000038133	550611	1.03068	0.161151	6.81394	1.02807	Up
mpz	ENSDARG00000038609	114417	31.6417	10.2336	288.132	88.4142	Up
tcf7	ENSDARG00000038672	497649	6.14076	2.98977	22.3887	15.4211	Up
nfkb2	ENSDARG00000038687	415100	2.16759	0.734216	22.3887	10.2807	Up
s100z	ENSDARG00000038729	554089	1.25166	0.264625	4.8671	1.02807	Up
dnai1.2	ENSDARG00000038788	555705	3.00786	1.02151	27.2558	9.25265	Up
ccdc24	ENSDARG00000038793	541495	1.20785	0.332885	3.89368	3.08422	Up
babam2	ENSDARG00000038863		25.1441	9.75133	99.2889	52.4317	Up
tmx3a	ENSDARG00000038894		1.49166	0.700602	8.76079	4.11229	Up
tmem256	ENSDARG00000038901	550283	6.74779	2.2534	18.495	6.16843	Up
si:dkey-24c2.9	ENSDARG00000038979	100007510	5.50749	1.94074	20.4418	7.1965	Up
wnt3	ENSDARG00000038990	569420	2.80647	0.370739	15.5747	2.05614	Up
nsfb	ENSDARG00000038991	554200	4.21011	1.75794	18.495	24.6737	Up
lamb4	ENSDARG00000039133	286831	1.23019	0.502764	23.3621	12.3369	Up
fbxo36b	ENSDARG00000039152	751684	1.1933	0.315415	3.89368	1.02807	Up
tmem209	ENSDARG00000039340	555279	9.75512	4.43553	48.671	32.8983	Up
prom2	ENSDARG00000039406	556596	1.21564	0.367802	13.6546	4.11229	Up
snrpb2	ENSDARG00000039424	402896	4.50111	1.71742	16.5481	6.16843	Up
adka	ENSDARG00000039429	368220	18.6375	9.04246	48.671	35.9825	Up
cenpk	ENSDARG00000039616	565144	3.3543	1.19078	11.681	4.11229	Up
tbxtb	ENSDARG00000039806		0.631224	0.222384	2.92026	1.02807	Up
utp11	ENSDARG00000039958		1.27716	0.540045	4.8671	2.05614	Up
cnr2	ENSDARG00000039970	795246	1.35635	0.0796751	8.76079	2.05614	Up
si:ch211-244a23.1	ENSDARG00000040004	569167	0.195	0.0814102	10.7076	4.11229	Up
znf366	ENSDARG00000040116	569695	1.8482	0.229736	16.5481	2.05614	Up
si:dkey-37m8.11	ENSDARG00000040230	792189	0.472244	0.166347	2.92026	1.02807	Up
runx2a	ENSDARG00000040261	405784	2.35722	0.784816	5.84052	4.11229	Up
otomp	ENSDARG00000040306	565818	1.92573	0.763356	7.78736	3.08422	Up
lrp2bp	ENSDARG00000040478	100073340	0.822787	0.144902	5.84052	1.02807	Up
lrrc51	ENSDARG00000040668	767801	0.818169	0.288318	2.92026	1.02807	Up
adra2a	ENSDARG00000040841	266750	1.10935	0.195402	5.84052	1.02807	Up
got2a	ENSDARG00000041068	406688	0.477748	0.100949	4.8671	1.02807	Up
thap3	ENSDARG00000041080	541481	0.637666	0.168464	3.89368	1.02807	Up
paqr5a	ENSDARG00000041145	393156	2.3018	0.97295	14.6013	6.16843	Up
ndufb9	ENSDARG00000041314	573021	5.83222	1.122	10.7076	2.05614	Up
zgc:92380	ENSDARG00000041339	445086	0.615838	0.162634	3.89368	1.02807	Up
adgrg11	ENSDARG00000041413	563883	0.35228	0.0744305	4.8671	1.02807	Up
med4	ENSDARG00000041503	550582	3.76631	1.10577	17.5216	5.14036	Up
mt2	ENSDARG00000041623	100174951	12.3776	1.87117	20.4418	3.08422	Up
vgll2a	ENSDARG00000041706	556856	2.60891	0.501408	10.7076	2.05614	Up
si:dkey-221h15.4	ENSDARG00000041873	563950	1.65847	0.751322	6.81394	3.08422	Up
adat2	ENSDARG00000041944	100034610	5.13901	2.2321	32.1229	16.4491	Up
rrp9	ENSDARG00000041991	402808	1.2593	0.332673	7.78736	2.05614	Up
gorab	ENSDARG00000042031	393356	3.87135	1.77027	24.3355	14.393	Up
acot11b	ENSDARG00000042122	641574	2.52614	0.950719	6.81394	7.1965	Up
si:dkey-51e6.1	ENSDARG00000042133	558617	3.35932	1.33249	7.78736	3.08422	Up
si:ch211-233h19.2	ENSDARG00000042213	100329280	3.68626	1.14101	48.671	15.0611	Up
atrx	ENSDARG00000042236	323299	7.45024	3.45534	236.541	101.779	Up
cdan1	ENSDARG00000042261	565314	1.51123	0.741179	27.2558	13.3649	Up
si:dkey-91m11.5	ENSDARG00000042329	560226	12.4971	4.84059	204.418	79.1615	Up
si:dkeyp-55f12.3	ENSDARG00000042345	568418	9.59671	2.38939	16.5481	4.11229	Up
rbm19	ENSDARG00000042590	387255	0.223143	0.0785774	2.92026	1.02807	Up
cyp51	ENSDARG00000042641	414331	7.49345	3.43763	73.98	33.9264	Up
cebpb	ENSDARG00000042725	140814	8.13023	4.02181	45.7508	22.6176	Up
exo5	ENSDARG00000042727	641427	1.50064	0.180246	8.76079	1.02807	Up
itpka	ENSDARG00000042856	368717	1.8696	0.411483	23.3621	5.14036	Up
si:ch211-222f23.6	ENSDARG00000042880	100141493	0.444947	0.117529	3.89368	1.02807	Up
ccn2a	ENSDARG00000042934		0.828057	0.124989	6.81394	1.02807	Up
zgc:100920	ENSDARG00000042961	445241	5.07095	0.184794	28.2292	1.02807	Up
gnav1	ENSDARG00000043006	571305	4.42944	2.0804	26.2824	12.3369	Up
chst14	ENSDARG00000043011	404732	1.65976	0.637783	10.7076	4.11229	Up
mpeg1.2	ENSDARG00000043093	553612	0.27897	0.0982437	2.92026	1.02807	Up
mgmt	ENSDARG00000043275	553368	6.02944	0.444041	14.6013	1.02807	Up
gtf3c6	ENSDARG00000043301	393232	7.18029	2.76086	21.4153	8.22457	Up
srd5a3	ENSDARG00000043307	560717	8.98788	4.45412	31.1495	15.4211	Up
gsx2	ENSDARG00000043322	561076	2.12591	0.449398	9.73421	2.05614	Up
rpp21	ENSDARG00000043404	445136	3.24417	0.806747	16.5481	4.11229	Up
b3gntl1	ENSDARG00000043431	619261	1.71406	0.36225	9.73421	2.05614	Up
opn8c	ENSDARG00000043479	103909302	1.73002	0.674743	24.3355	16.4491	Up
b3gnt3.1	ENSDARG00000043482		1.81617	0.575818	9.73421	3.08422	Up
srd5a2a	ENSDARG00000043587	550398	2.80104	0.168107	8.76079	1.02807	Up
cdk19	ENSDARG00000043858	100149670	2.39965	1.17049	12.6545	6.16843	Up
fgf11b	ENSDARG00000043907	100149844	16.2766	3.60259	469.189	103.835	Up
tube1	ENSDARG00000043982	393960	0.516767	2.26366e-05	4.85214	0.000212465	Up
TATDN3	ENSDARG00000044072	553592	1.70135	0.770763	6.81394	3.08422	Up
txn	ENSDARG00000044125	436734	3.46024	0.963835	6.81394	2.05614	Up
cenpp	ENSDARG00000044135	445161	3.99774	1.48181	9.73421	8.22457	Up
oxtrl	ENSDARG00000044175	796298	0.683549	0.180593	3.89368	1.02807	Up
gnat1	ENSDARG00000044199	140428	3.34198	1.49399	25.3089	11.3088	Up
paqr3b	ENSDARG00000044253	560764	0.656845	0.0991084	6.81394	1.02807	Up
rbmx2	ENSDARG00000044380	553240	2.92502	1.27283	16.5481	7.1965	Up
slc15a1b	ENSDARG00000044528	793301	0.466295	0.197056	4.8671	2.05614	Up
tex261	ENSDARG00000044584	554131	8.79862	4.0158	42.8305	19.5334	Up
birc2	ENSDARG00000044619	373107	40.4241	19.4534	339.724	179.913	Up
ccdc90b	ENSDARG00000044626	100149897	1.44479	0.572589	7.78736	3.08422	Up
alg8	ENSDARG00000044627	327601	3.04838	0.878493	21.4153	6.16843	Up
parapinopsinb	ENSDARG00000044672	368725	6.3614	2.19742	50.6179	17.4772	Up
rbp4l	ENSDARG00000044684	335651	17.7271	6.3842	95.3952	34.9544	Up
ccdc80l2	ENSDARG00000044695	796417	0.685988	0.103537	6.81394	1.02807	Up
clic3	ENSDARG00000044776	84040	1.68762	0.456351	11.4115	3.08422	Up
entpd2b	ENSDARG00000044795	569142	1.86844	0.718018	10.7076	4.11229	Up
slc4a4b	ENSDARG00000044808	561618	1.41043	0.63856	20.4418	9.25265	Up
zgc:92107	ENSDARG00000044874	492329	19.5053	7.29008	245.302	137.762	Up
ube2w	ENSDARG00000044923	553013	7.67464	3.19051	59.3787	24.6737	Up
krt94	ENSDARG00000044975	768289	17.0631	7.38227	123.624	53.4597	Up
plvapb	ENSDARG00000045003		0.374518	0.131908	2.92026	1.02807	Up
chad	ENSDARG00000045071	394038	1.41704	0.199615	14.6013	2.05614	Up
arl4d	ENSDARG00000045074	323573	0.812	0.343237	4.8671	2.05614	Up
tmem106a	ENSDARG00000045075	407612	2.5242	0.443337	6.81394	1.02807	Up
slc16a8	ENSDARG00000045153	557884	0.718105	0.130358	5.84052	1.02807	Up
phf5a	ENSDARG00000045155	286774	5.73798	1.51829	7.78736	2.05614	Up
msrb1b	ENSDARG00000045160	100003670	15.8322	5.68499	51.5913	18.5053	Up
bhlha15	ENSDARG00000045166	777671	1.59583	0.281174	5.84052	1.02807	Up
zgc:55262	ENSDARG00000045199	406768	1.13939	0.160491	14.6013	2.05614	Up
glipr1a	ENSDARG00000045224	108179203	1.62228	0.428955	3.89368	1.02807	Up
map7d2b	ENSDARG00000045316	100002505	73.6407	31.9391	435.611	201.846	Up
si:ch211-140b10.6	ENSDARG00000045342	567593	0.658827	0.139229	4.8671	1.02807	Up
flj11011l	ENSDARG00000045360	692325	9.51029	4.49592	111.943	46.2632	Up
slc35e3	ENSDARG00000045493	563675	3.75281	0.626263	18.495	3.08422	Up
kin	ENSDARG00000045515	555316	3.20413	1.35437	19.4684	8.22457	Up
hsd17b2	ENSDARG00000045553	449537	1.45204	0.511636	5.84052	2.05614	Up
noc4l	ENSDARG00000045565	554096	2.27243	0.800442	14.6013	5.14036	Up
shisal1a	ENSDARG00000045594		11.5951	2.53734	28.2292	6.16843	Up
slc13a1	ENSDARG00000045638	387592	1.53009	0.606208	15.5747	6.16843	Up
ca12	ENSDARG00000045644	100537787	0.363847	0.128148	2.92026	1.02807	Up
msrb3	ENSDARG00000045658	415184	27.4189	13.0252	101.236	66.8247	Up
ccdc87	ENSDARG00000045683	556936	0.982701	0.401457	13.6279	3.08422	Up
tspan9b	ENSDARG00000045706	431733	1.21498	0.570587	8.76079	4.11229	Up
PYURF	ENSDARG00000045773		7.5459	1.99413	19.4684	5.14036	Up
lyrm5b	ENSDARG00000045827	561760	4.87263	2.14582	23.3621	10.2807	Up
ccdc167	ENSDARG00000045850	556080	14.3584	6.8018	32.1229	15.4211	Up
hrc	ENSDARG00000045947	553296	0.731922	0.309369	4.8671	2.05614	Up
zgc:153704	ENSDARG00000045979	767759	12.4355	3.50755	29.2026	8.22457	Up
snx16	ENSDARG00000046072	402964	6.03185	1.41738	17.5216	4.11229	Up
cacng6b	ENSDARG00000046079	100003220	0.937516	0.396329	4.8671	2.05614	Up
tk2	ENSDARG00000046127	437016	13.4741	4.25978	28.2292	9.25265	Up
zgc:162025	ENSDARG00000046141	571775	3.49154	0.984178	14.6013	4.11229	Up
galns	ENSDARG00000051853	791159	1.85819	0.523572	14.6013	4.11229	Up
kcng4b	ENSDARG00000051892	566228	0.969515	0.170757	5.84052	1.02807	Up
plag1	ENSDARG00000051926	561450	0.957761	0.355625	15.5747	7.1965	Up
pcxb	ENSDARG00000051939	58068	0.557935	0.264447	8.76079	6.16843	Up
ugt2a4	ENSDARG00000051940	791613	0.628051	0.149626	1.94684	1.02807	Up
rrad	ENSDARG00000052011	327396	1.46956	0.310579	9.73421	2.05614	Up
ggt5a	ENSDARG00000052045	569734	5.19679	2.57096	67.166	38.0387	Up
pcolceb	ENSDARG00000052057	794872	0.472347	0.199615	4.8671	2.05614	Up
CCKAR	ENSDARG00000052089	569038	1.05196	0.222274	4.8671	1.02807	Up
ptgs1	ENSDARG00000052148	246226	1.6925	0.510942	13.6279	4.11229	Up
zgc:171489	ENSDARG00000052300	100142644	1.77737	0.626053	11.681	4.11229	Up
b3gnt2a	ENSDARG00000052376	405766	1.07199	0.323656	6.81394	2.05614	Up
gpr6	ENSDARG00000052400		1.14197	0.301831	3.89368	1.02807	Up
crfb12	ENSDARG00000052413	678605	0.555421	0.1956	5.84052	2.05614	Up
bicdl2	ENSDARG00000052427		0.686875	0.290298	4.8671	2.05614	Up
taf1a	ENSDARG00000052471	567105	2.85336	1.34013	17.5216	8.22457	Up
calcoco2	ENSDARG00000052515	553776	3.16148	0.47101	19.8293	6.17458	Up
ubxn10	ENSDARG00000052535	751736	1.04717	0.45574	4.8671	2.11662	Up
prim2	ENSDARG00000052721	407653	2.35153	0.974796	15.5747	7.1965	Up
hmgcra	ENSDARG00000052734	559054	2.68416	1.10004	44.7773	17.4772	Up
shmt1	ENSDARG00000052816	394021	3.30973	1.15861	13.6279	8.22457	Up
runx3	ENSDARG00000052826	58127	0.7802	0.37218	10.7076	9.25265	Up
wnt8a	ENSDARG00000052910	30122	0.0388623	3.52971e-11	0.246185	2.23477e-10	Up
slc25a28	ENSDARG00000052994	100535877	4.64574	1.26413	64.2458	17.4772	Up
pdzd11	ENSDARG00000053194	405893	3.17423	0.952899	14.6013	5.14036	Up
smad6a	ENSDARG00000053209	116992	0.4552	0.0961816	4.8671	1.02807	Up
me1	ENSDARG00000053215	768196	1.16848	0.418435	3.89368	1.02807	Up
sts	ENSDARG00000053241	402795	3.62992	1.17436	17.5216	9.25265	Up
si:dkey-283b1.7	ENSDARG00000053460	562406	4.16467	1.93871	30.176	17.4772	Up
ngb	ENSDARG00000053475	100000711	15.3724	5.60682	161.588	58.6001	Up
dcdc2b	ENSDARG00000053744	563259	1.95503	0.953484	12.6545	6.16843	Up
tmem62	ENSDARG00000053890	402997	7.29094	3.10882	66.1926	27.7579	Up
ccdc105	ENSDARG00000054136	565570	1.81914	0.174765	10.7076	1.02807	Up
zgc:63972	ENSDARG00000054288	572862	1.33672	0.529734	7.78736	3.08422	Up
si:ch211-14a17.11	ENSDARG00000054292	368892	2.01961	0.711866	5.84052	2.05614	Up
dctpp1	ENSDARG00000054334	393744	0.602035	0.212099	2.92026	1.02807	Up
b3gnt3.2	ENSDARG00000054373		1.29013	0.227271	5.84052	1.02807	Up
ssuh2.2	ENSDARG00000054418	797699	2.80202	0.846136	13.6279	4.11229	Up
slc29a1b	ENSDARG00000054447	100331439	1.84561	0.674525	18.495	13.3649	Up
nhsl1a	ENSDARG00000054537	566695	6.7715	3.28688	93.4484	89.4422	Up
cnot6l	ENSDARG00000054597	553665	8.47723	3.26089	61.3255	23.6456	Up
dhx8	ENSDARG00000054707	606595	3.04366	1.41016	55.485	25.7018	Up
tp53bp2b	ENSDARG00000054858	568138	5.24701	2.08446	90.5281	35.9825	Up
badb	ENSDARG00000054937	58100	0.918709	0.242738	3.89368	1.02807	Up
borcs7	ENSDARG00000055070	664759	2.08023	0.440064	4.8671	1.02807	Up
chac2	ENSDARG00000055078	557614	7.34757	3.54134	55.485	26.7299	Up
kcnk2a	ENSDARG00000055123	559728	1.95735	0.767002	43.8039	20.5614	Up
cyp27a1.4	ENSDARG00000055159	322341	3.50933	1.4833	24.3355	10.2807	Up
mpeg1.1	ENSDARG00000055290	335407	3.73316	1.37768	38.9368	14.393	Up
si:dkey-28d5.11	ENSDARG00000055332	559195	0.470882	1.68926e-09	1.94684	6.97824e-09	Up
lrit3a	ENSDARG00000055463	558559	0.971962	0.308067	9.73421	3.08422	Up
armt1	ENSDARG00000055676	541518	6.34468	2.74864	27.2558	18.5053	Up
fosb	ENSDARG00000055751	492346	14.2281	6.15915	83.7142	32.8983	Up
mtnr1ab	ENSDARG00000055852	565718	1.57977	0.496106	36.0166	11.3088	Up
tspan14	ENSDARG00000055938	751700	4.95148	0.193813	26.2824	1.02807	Up
lcp2a	ENSDARG00000055955	336073	1.2371	0.522856	9.73421	4.11229	Up
rfc3	ENSDARG00000055969	259256	4.2803	0.368703	16.5481	2.05614	Up
olfcq10	ENSDARG00000056000		0.394564	0.104216	3.89368	1.02807	Up
itga6l	ENSDARG00000056018	555254	0.0700618	0.0342589	0.973421	1.02807	Up
si:ch73-139e5.4	ENSDARG00000056045	568219	1.32583	0.368584	18.495	5.14036	Up
l3mbtl2	ENSDARG00000056079	568473	10.2455	3.44289	67.166	38.0387	Up
kcnd3	ENSDARG00000056101	327415	69.8814	34.5359	856.61	424.594	Up
rbms2b	ENSDARG00000056150	445147	1.82968	0.454861	16.5481	4.11229	Up
jac2	ENSDARG00000056166		0.841566	0.296572	2.92026	1.02807	Up
si:ch73-130a3.4	ENSDARG00000056213		4.32427	1.05512	12.6545	3.08422	Up
ghsra	ENSDARG00000056230	795753	2.26556	0.350684	8.76079	1.02807	Up
ikzf5	ENSDARG00000056491	402893	31.8881	15.5463	131.412	68.8808	Up
grpr	ENSDARG00000056620	567289	4.13668	1.84099	18.495	8.22457	Up
ctcf	ENSDARG00000056621	415104	2.44946	0.882006	43.8039	15.4211	Up
tmem170a	ENSDARG00000056628	393662	1.44965	0.353459	12.6545	3.08422	Up
carmil2	ENSDARG00000056639		1.25612	0.473876	27.2558	10.2807	Up
rpia	ENSDARG00000056640	407673	3.97261	1.69486	50.6179	21.5895	Up
usp30	ENSDARG00000056842	559099	2.68043	0.596287	18.495	4.11229	Up
spx	ENSDARG00000056859	101882535	1.93339	0.682031	2.92026	1.02807	Up
pcolcea	ENSDARG00000056913	563867	2.45847	1.06616	17.5216	7.1965	Up
emg1	ENSDARG00000056914	678588	4.39711	2.18744	16.5481	8.22457	Up
ankk1	ENSDARG00000056921	100170831	1.00891	0.213187	9.73421	2.05614	Up
rad9a	ENSDARG00000056984	393176	0.756974	0.159981	4.8671	1.02807	Up
dact2	ENSDARG00000056986	337795	1.60625	0.763613	19.4684	9.25265	Up
si:ch211-287a12.9	ENSDARG00000057004	563523	1.20514	0.506742	5.84052	5.14036	Up
fam241a	ENSDARG00000057006		2.18763	0.543888	16.5481	4.11229	Up
si:dkey-154b15.1	ENSDARG00000057010	100007493	12.7246	5.90608	34.0697	14.393	Up
ftsj1	ENSDARG00000057089	492512	7.93352	2.82858	12.6545	8.22457	Up
si:dkey-222b8.4	ENSDARG00000057227	568013	2.99683	1.09685	32.1229	16.4491	Up
tph2	ENSDARG00000057239	407712	1.0037	0.265124	7.78736	2.05614	Up
swap70b	ENSDARG00000057286	562490	1.50491	0.52888	6.81394	2.05614	Up
e2f8	ENSDARG00000057323	565952	0.196803	0.0693003	2.92026	1.02807	Up
amacr	ENSDARG00000057435	553653	2.42472	0.914394	13.6279	5.14036	Up
apodb	ENSDARG00000057437	567972	1.4664	0.310059	4.8671	1.02807	Up
pnp4a	ENSDARG00000057575	415192	0.118177	1.30468e-08	2.19869	2.4269e-07	Up
si:ch1073-396h14.1	ENSDARG00000057590	560975	0.179731	0.0474631	3.89368	1.02807	Up
dhx57	ENSDARG00000057660	555250	1.02325	0.458003	20.4418	9.25265	Up
mcm6	ENSDARG00000057683	566409	1.27584	0.634276	16.5481	8.22457	Up
dnmt3bb.2	ENSDARG00000057830	30659	0.19453	0.0513719	3.89368	1.02807	Up
mrps31	ENSDARG00000057855	407642	4.71639	2.23424	28.2292	13.3649	Up
ythdf3	ENSDARG00000057939	334191	0.625141	0.247659	7.78736	3.08422	Up
aifm1	ENSDARG00000058088	373125	11.7295	5.20004	112.917	29.8141	Up
GPR83	ENSDARG00000058120		1.60339	0.565015	5.84052	2.05614	Up
acot11a	ENSDARG00000058229	554842	1.06632	0.250372	8.76079	2.05614	Up
si:dkey-208b23.5	ENSDARG00000058280	561115	2.41542	0.613332	16.5481	4.11229	Up
si:dkey-5i3.5	ENSDARG00000058345	565091	2.19302	0.760727	5.84052	2.05614	Up
acot9.1	ENSDARG00000058352	798073	3.91723	1.11327	20.4418	11.3088	Up
tagln3b	ENSDARG00000058394	797861	3.96334	1.45878	25.3089	11.3088	Up
CR956623.1	ENSDARG00000058410		3.57352	1.74814	16.5481	8.22457	Up
ern2	ENSDARG00000058475	567021	1.22845	0.296673	13.6279	3.08422	Up
popdc3	ENSDARG00000058551	415108	0.763008	0.0895658	8.76079	1.02807	Up
pdp2	ENSDARG00000058571	58149	1.94145	0.680089	12.6545	4.11229	Up
ddr2b	ENSDARG00000058695	559428	0.755384	0.0905184	1.94684	1.02807	Up
tmeff2b	ENSDARG00000058699	797681	2.37598	0.920803	24.3355	7.1965	Up
vax2	ENSDARG00000058702	373869	3.30565	1.61282	12.6545	6.16843	Up
bin1b	ENSDARG00000058820	447863	1.13859	0.55691	7.78736	5.14036	Up
endog	ENSDARG00000058865	100002293	3.96769	1.46771	19.4684	7.1965	Up
CU856539.2	ENSDARG00000058946		1.78481	0.67878	24.3355	9.25265	Up
themis2	ENSDARG00000058964	100535600	1.57836	0.43102	12.6545	4.11229	Up
rbp3	ENSDARG00000059163		13.1647	6.12	121.678	56.5439	Up
hoxd4a	ENSDARG00000059276	30329	0.143996	1.11194e-16	1.28991	9.95683e-16	Up
calml4b	ENSDARG00000059347	100321746	1.23935	0.146867	4.8671	1.02807	Up
mfap2	ENSDARG00000059367	556677	4.36167	1.09762	20.4418	5.14036	Up
tead1b	ENSDARG00000059483	100006454	4.66284	0.593831	21.4153	4.11229	Up
arl16	ENSDARG00000059498	100037345	1.18215	0.249915	4.8671	1.02807	Up
pdzd2	ENSDARG00000059801	569088	1.7267	0.481773	51.5913	14.393	Up
smpd5	ENSDARG00000059811	567592	6.65783	2.97115	58.4052	25.7018	Up
CABZ01041604.1	ENSDARG00000059854		24.566	11.601	54.5116	25.7018	Up
poc5	ENSDARG00000059982	562608	1.65874	0.817864	14.6013	7.1965	Up
n4bp3	ENSDARG00000060007	101884870	1.4755	0.194922	7.78736	1.02807	Up
kcnb1	ENSDARG00000060095	555284	5.14059	0.712243	59.3787	8.22457	Up
ca16b	ENSDARG00000060123	569183	11.9511	0.523436	54.5116	2.05614	Up
trmt10b	ENSDARG00000060176	768135	5.09859	1.72442	24.3355	8.22457	Up
mst1ra	ENSDARG00000060235	100002448	0.350164	0.0528415	6.81394	1.02807	Up
fgd4b	ENSDARG00000060248		2.28015	1.13353	33.0963	16.4491	Up
syn1	ENSDARG00000060368	570672	0.141921	0.0499714	2.92026	1.02807	Up
mtfr2	ENSDARG00000060394	768141	2.27279	0.401162	4.8671	2.05614	Up
si:dkey-226m8.10	ENSDARG00000060578		5.01032	0.963656	10.7076	2.05614	Up
si:ch73-14h1.2	ENSDARG00000060622	100004603	0.839584	0.354796	9.73421	4.11229	Up
lrsam1	ENSDARG00000060683	562066	6.46514	0.243963	54.5116	2.05614	Up
mbtd1	ENSDARG00000060868	568340	2.24882	0.56117	18.495	4.11229	Up
pla2g6	ENSDARG00000060921	406370	2.02013	0.682411	23.3621	9.25265	Up
hlfb	ENSDARG00000061011	557886	11.4544	3.1715	40.8837	11.3088	Up
ankfy1	ENSDARG00000061013	568480	3.18241	1.03396	50.6179	17.4772	Up
ccdc186	ENSDARG00000061020	557112	12.3347	5.03765	74.9534	50.3755	Up
slc6a4a	ENSDARG00000061165	664719	7.64156	1.5017	30.176	8.22457	Up
st14a	ENSDARG00000061173	678603	1.14312	0.449672	9.73421	6.16843	Up
armc7	ENSDARG00000061197	767659	1.15425	0.348508	6.81394	2.05614	Up
timp2a	ENSDARG00000061226	359835	6.42355	2.37104	80.7939	29.8141	Up
sost	ENSDARG00000061259	100000500	1.00212	0.352936	8.76079	3.08422	Up
lmln	ENSDARG00000061265	560606	5.33522	2.57347	44.7773	21.5895	Up
kcnc4	ENSDARG00000061288	799410	6.62932	2.23479	44.7773	15.4211	Up
pi15b	ENSDARG00000061292	556658	0.504081	0.236662	8.76079	4.11229	Up
dipk1ab	ENSDARG00000061362		2.60534	1.10126	14.6013	6.16843	Up
trip12	ENSDARG00000061397	564866	58.9912	18.9387	320.255	282.72	Up
n4bp2	ENSDARG00000061451	558048	12.5853	1.19601	50.6179	30.8422	Up
bicc1a	ENSDARG00000061682	568201	0.291682	0.132028	6.81394	3.08422	Up
cytip	ENSDARG00000061717	100537036	0.598802	0.237222	7.78736	3.08422	Up
znf704	ENSDARG00000061718	560056	5.91052	1.17096	46.7242	9.25265	Up
trim108	ENSDARG00000061762	568750	1.75909	0.620483	2.92026	1.02807	Up
neurl1ab	ENSDARG00000061773	767739	1.22465	0.37387	8.76079	3.08422	Up
arhgap25	ENSDARG00000061784	562468	0.708924	0.149822	4.8671	1.02807	Up
klhl2	ENSDARG00000061786	567966	1.12797	0.496541	11.681	5.14036	Up
satb2	ENSDARG00000061885	563435	1.23225	0.200286	12.6545	2.05614	Up
myo1ha	ENSDARG00000061968	556606	0.653667	0.0830133	7.78736	1.02807	Up
ppfibp2a	ENSDARG00000061977	100317962	0.899293	0.36796	6.81394	4.11229	Up
adnpa	ENSDARG00000062002	564637	5.66473	1.25251	83.7142	18.5053	Up
tbc1d1	ENSDARG00000062081	561193	0.604865	0.285161	3.89368	4.11229	Up
clcn1a	ENSDARG00000062084	795133	0.415239	0.175825	5.84052	2.05614	Up
uggt2	ENSDARG00000062089	497542	3.10414	1.47881	46.7242	29.8141	Up
stoml1	ENSDARG00000062142	563294	1.58494	0.223275	14.6013	2.05614	Up
ripor1	ENSDARG00000062178		1.66561	0.667391	28.2292	11.3088	Up
bmt2	ENSDARG00000062181		2.53882	0.619211	12.6545	3.08422	Up
edc4	ENSDARG00000062266	565659	1.86338	0.471325	45.7508	13.3649	Up
rasl10a	ENSDARG00000062314	100004647	4.5049	1.19173	7.78736	2.05614	Up
shank2b	ENSDARG00000062325		1.5622	0.641731	35.0431	14.393	Up
b4galt3	ENSDARG00000062329	561756	1.76239	0.497107	14.6013	4.11229	Up
vcam1b	ENSDARG00000062479	561971	2.14782	0.657527	31.1495	14.393	Up
si:ch73-196l6.5	ENSDARG00000062502	555631	2.03918	0.134857	15.5747	1.02807	Up
zc3h18	ENSDARG00000062506	555770	2.16142	1.03393	40.8837	24.6737	Up
kcnj12b	ENSDARG00000062618	795702	3.88388	1.89667	26.2824	15.4211	Up
dnah9l	ENSDARG00000062630	552915	2.9302	1.20335	16.5481	21.5895	Up
mfap3l	ENSDARG00000062752	557798	24.7764	2.72035	543.169	59.6282	Up
ttll9	ENSDARG00000062806	556794	7.19423	1.52568	15.5747	8.22457	Up
plekhg7	ENSDARG00000062855	562798	1.62313	0.69553	19.4684	9.25265	Up
mrs2	ENSDARG00000062872	565251	5.05795	1.4697	38.9368	11.3088	Up
slc2a11l	ENSDARG00000062873	564849	0.347235	0.122294	2.92026	1.02807	Up
idua	ENSDARG00000062904	567720	0.583285	0.136928	8.76079	2.05614	Up
dagla	ENSDARG00000062956	569398	5.87458	2.53702	141.146	61.6843	Up
sdhaf2	ENSDARG00000062971	569482	2.40101	0.772058	22.3887	7.1965	Up
hip1	ENSDARG00000062972	793823	14.0583	5.1585	230.701	147.014	Up
exd3	ENSDARG00000063140	100538036	0.521815	0.132181	6.81394	2.05614	Up
manf	ENSDARG00000063177	767691	0.633192	0.167281	3.89368	1.02807	Up
si:ch211-194e18.2	ENSDARG00000063257	100535478	1.63707	0.461245	14.6013	4.11229	Up
neto2b	ENSDARG00000063293	100034584	1.29645	0.513745	7.78736	3.08422	Up
abcb6a	ENSDARG00000063297	564067	11.9472	5.48393	141.146	64.7685	Up
kalrnb	ENSDARG00000063538	678652	0.454723	0.0848353	12.6545	3.08422	Up
ddx21	ENSDARG00000063626	799650	21.3307	9.30069	85.661	93.5545	Up
hpse	ENSDARG00000063634	563020	1.96125	0.889677	16.5481	7.1965	Up
gtf2a1l	ENSDARG00000063670	767629	0.992983	0.349787	5.84052	2.05614	Up
mt-atp8	ENSDARG00000063910		49.636	22.5445	1.94684	1.02807	Up
parvg	ENSDARG00000067711	100037387	1.05736	0.372477	5.84052	2.05614	Up
si:dkey-3h3.3	ENSDARG00000067718	100144568	1.53872	0.751571	12.6545	5.14036	Up
zgc:158640	ENSDARG00000067777	790918	3.82096	1.51587	7.78736	3.08422	Up
urp2	ENSDARG00000067781	100001008	1.8618	0.281174	6.81394	1.02807	Up
nmrk2	ENSDARG00000067848	447879	8.98175	3.27035	18.495	10.2807	Up
si:ch211-194e1.7	ENSDARG00000068127	565044	0.649833	0.229972	9.73421	3.08422	Up
ing5b	ENSDARG00000068175	368450	0.232769	5.54645e-18	0.973421	2.31753e-17	Up
b3gnt2l	ENSDARG00000068219	797513	2.70817	1.17841	16.5481	7.1965	Up
vamp5	ENSDARG00000068262	325484	19.2442	6.76094	93.4484	27.7579	Up
ptx3a	ENSDARG00000068275	101887125	5.31609	2.56423	44.7773	21.5895	Up
lmx1bb	ENSDARG00000068365	554360	4.7293	2.06567	37.9634	18.5053	Up
angptl2b	ENSDARG00000068369	503514	0.899633	0.292424	12.6545	4.11229	Up
cep126	ENSDARG00000068398	561486	0.281736	0.0744073	3.89368	1.02807	Up
foxl2b	ENSDARG00000068417		0.642617	0.226407	2.92026	1.02807	Up
cyp2y3	ENSDARG00000068493	368352	2.50054	0.528662	9.73421	2.05614	Up
hapln1b	ENSDARG00000068516	569074	4.72394	0.72326	25.3089	14.393	Up
naa80	ENSDARG00000068590		1.58277	0.557741	5.84052	2.05614	Up
si:ch211-250k18.5	ENSDARG00000068749		0.833425	0.338623	12.6545	5.14036	Up
jhy	ENSDARG00000068982		0.699417	0.317541	7.78736	3.94621	Up
zgc:158862	ENSDARG00000068991		2.61534	0.922596	2.92026	1.02807	Up
elnb	ENSDARG00000069017	558461	0.846058	0.275363	15.5747	5.14036	Up
aars	ENSDARG00000069142	324940	7.28816	3.6396	107.076	53.4597	Up
mus81	ENSDARG00000069326	406839	2.89823	0.126536	20.4424	2.31851	Up
drgx	ENSDARG00000069329	560399	0.936495	0.157756	5.84052	1.02807	Up
si:dkey-242g16.2	ENSDARG00000069377	336380	3.15815	1.11288	11.681	4.11229	Up
lpar6b	ENSDARG00000069441	101884764	0.684883	0.24131	2.92026	1.02807	Up
dbh	ENSDARG00000069446	30505	0.33693	0.13691	1.94684	1.02807	Up
spint2	ENSDARG00000069476	562009	1.80884	0.39463	5.84052	3.08422	Up
slc13a3	ENSDARG00000069478	405838	0.48516	0.153619	6.81394	3.08422	Up
arl2	ENSDARG00000069496	449774	3.61978	0.4887	12.6545	1.02807	Up
snx30	ENSDARG00000069601	550496	19.5722	7.39501	143.093	57.572	Up
maip1	ENSDARG00000069671		4.82292	1.89875	22.3887	9.25265	Up
cul5a	ENSDARG00000069742	327215	4.96109	0.0952969	53.5381	1.02807	Up
pus7l	ENSDARG00000069780	561376	2.36149	0.587422	6.81394	5.14036	Up
proca1	ENSDARG00000069823	100149324	3.78223	1.80196	49.6444	23.6456	Up
snu13a	ENSDARG00000069878	393282	1.3589	0.478658	8.76079	3.08422	Up
prkceb	ENSDARG00000069928	100332055	3.82215	1.88764	74.9534	37.0106	Up
rgs8	ENSDARG00000070037	436804	1.41294	0.584661	6.81394	6.16843	Up
eny2	ENSDARG00000070046	436700	10.0197	2.13722	17.5216	5.14036	Up
tdrd6	ENSDARG00000070052	565665	2.25834	0.892391	21.4153	23.6456	Up
pitx3	ENSDARG00000070069	402974	1.27238	0.576801	3.89368	4.11229	Up
rspo3	ENSDARG00000070081	100007702	2.17651	0.601288	10.7076	5.14036	Up
knl1	ENSDARG00000070239		0.170786	0.0451005	3.89368	1.02807	Up
hoxc5a	ENSDARG00000070340	30379	3.3345	0.961517	10.7076	3.08422	Up
cx39.4	ENSDARG00000070357	557275	3.04038	1.46104	10.7076	5.14036	Up
inka1a	ENSDARG00000070360		2.71132	1.28922	19.4684	9.25265	Up
tlr19	ENSDARG00000070392	403134	0.336711	0.0889307	3.89368	1.02807	Up
abitram	ENSDARG00000070407		7.53479	1.66497	19.4684	4.11229	Up
rhov	ENSDARG00000070434	100005849	1.17969	0.554004	8.76079	4.11229	Up
dnajc2	ENSDARG00000070477	403080	3.1164	1.52779	27.2558	43.179	Up
ggact.3	ENSDARG00000070579	100038780	2.75095	1.13052	17.5216	7.1965	Up
cxcr3.3	ENSDARG00000070669	799527	0.648624	0.186869	10.7076	3.08422	Up
her4.3	ENSDARG00000070770	792198	0.574358	0.15173	3.89368	1.02807	Up
irgf1	ENSDARG00000070774	100137101	1.00878	0.213238	4.8671	1.02807	Up
dazap1	ENSDARG00000070846	561459	16.4933	6.53775	29.2026	30.8422	Up
si:busm1-105l16.2	ENSDARG00000070858	368709	1.30019	0.137383	9.73421	1.02807	Up
im:7160594	ENSDARG00000070957	100003326	2.04554	0.58959	10.7076	3.08422	Up
si:ch211-81a5.8	ENSDARG00000070972	560648	4.96804	1.83837	19.4684	7.1965	Up
naa10	ENSDARG00000071060	406643	2.07185	0.31293	6.81394	1.02807	Up
sft2d2b	ENSDARG00000071159		0.58064	0.15339	3.89368	1.02807	Up
tmem170b	ENSDARG00000071205	100001035	8.57578	1.68628	41.8571	8.22457	Up
zmp:0000001139	ENSDARG00000071261		0.747927	0.296319	7.78736	3.08422	Up
nat9	ENSDARG00000071425	326898	3.41304	1.44348	8.76079	6.16843	Up
zbtb33	ENSDARG00000071467	562507	5.13505	1.11528	104.156	22.6176	Up
cxcl32b.1	ENSDARG00000071499	795945	2.30897	0.814	5.84052	2.05614	Up
si:ch211-222k6.3	ENSDARG00000071578	100034442	1.3707	0.206941	6.81394	1.02807	Up
drd1a	ENSDARG00000071640	792634	1.02521	0.270943	3.89368	1.02807	Up
si:dkey-19a16.4	ENSDARG00000071657	557050	0.31456	0.132918	4.8671	2.05614	Up
adgra3	ENSDARG00000073673	100003592	3.66065	1.45041	31.1495	12.3369	Up
mamdc2b	ENSDARG00000073695	798369	1.53464	0.405341	15.5747	4.11229	Up
si:dkey-250l23.4	ENSDARG00000073720	562354	0.77066	0.271561	2.92026	1.02807	Up
si:dkey-1j5.4	ENSDARG00000073747	563949	0.869282	0.153094	5.84052	1.02807	Up
nemp1	ENSDARG00000073899	555733	4.15179	2.0473	29.2026	14.393	Up
znf1085	ENSDARG00000073915	567150	0.687807	0.253838	4.8671	2.05614	Up
znf1059	ENSDARG00000074009	563440	4.26698	1.96002	44.7773	20.5614	Up
myt1a	ENSDARG00000074030	557002	9.79414	3.64366	72.0331	60.6562	Up
rem2	ENSDARG00000074064	798285	2.82589	1.054	16.5481	6.16843	Up
bcdin3d	ENSDARG00000074111	108179120	1.34208	0.473207	2.92026	1.02807	Up
si:dkey-1h24.2	ENSDARG00000074117	100137117	2.16903	0.9168	14.6013	6.16843	Up
ftr12	ENSDARG00000074118	569696	1.04661	0.276599	3.89368	1.02807	Up
ttc39a	ENSDARG00000074126	100320357	3.03994	1.40183	22.3887	14.393	Up
slc47a2.2	ENSDARG00000074136		0.758569	0.240413	9.73421	3.08422	Up
sgca	ENSDARG00000074156	557170	1.29726	0.152312	8.76079	1.02807	Up
zgc:172302	ENSDARG00000074221	561460	5.63205	2.59473	183.003	84.3019	Up
tmem237b	ENSDARG00000074248	447898	6.61758	2.10457	12.6545	10.2807	Up
olig3	ENSDARG00000074253	566728	0.375207	0.0991017	3.89368	1.02807	Up
micu3b	ENSDARG00000074255	100536173	6.50348	3.17295	106.103	51.4036	Up
si:ch211-214e3.5	ENSDARG00000074270	798582	5.7719	0.249573	166.455	7.1965	Up
get1	ENSDARG00000074271		15.2955	6.65897	49.6444	21.5895	Up
mnd1	ENSDARG00000074451	445203	1.42206	0.601377	4.8671	2.05614	Up
mhc2bl	ENSDARG00000074510		1.01948	0.144703	3.89368	2.05614	Up
rin2	ENSDARG00000074589	100006622	10.7462	5.06071	165.481	103.835	Up
frmd4ba	ENSDARG00000074599	100333566	5.95646	2.72215	60.3521	38.0387	Up
si:dkeyp-51b7.3	ENSDARG00000074640	100151577	10.2771	3.85909	25.6412	9.61477	Up
ctss2.1	ENSDARG00000074656	554157	2.22225	0.873329	9.73421	3.08422	Up
rilp	ENSDARG00000074660	100005026	8.43423	3.45831	65.2192	26.7299	Up
si:ch211-51h9.7	ENSDARG00000074720	558400	3.9287	1.66206	9.73421	4.11229	Up
tmem154	ENSDARG00000074776	323681	1.441	0.222392	3.89368	1.02807	Up
adgrg3	ENSDARG00000074782	799479	1.41205	0.52651	16.5481	6.16843	Up
aldh3a1	ENSDARG00000074791	100000026	3.38017	1.01881	28.2292	14.393	Up
megf6b	ENSDARG00000074808	557764	0.384559	0.0902694	8.76079	2.05614	Up
si:cabz01036022.1	ENSDARG00000074818	100003349	0.350965	0.148305	4.8671	2.05614	Up
impg1b	ENSDARG00000074839	558797	0.436127	0.19745	6.81394	3.08422	Up
si:ch1073-291c23.2	ENSDARG00000074869	799862	30.3973	7.80519	36.0166	37.0106	Up
myorg	ENSDARG00000074894		9.91379	3.76802	132.385	54.4878	Up
etaa1	ENSDARG00000074915	558278	0.40702	0.107507	3.89368	1.02807	Up
bub1bb	ENSDARG00000074927	567006	0.195172	0.0412093	4.8671	1.02807	Up
pask	ENSDARG00000075008	322674	0.626473	0.138823	1.94684	1.02807	Up
myzap	ENSDARG00000075017		0.516237	0.0908983	5.84052	1.02807	Up
ribc2	ENSDARG00000075177	568595	1.04029	0.416398	5.84052	2.05614	Up
TMEM132C	ENSDARG00000075277		7.27174	2.39913	89.5547	55.5159	Up
myo15aa	ENSDARG00000075292	560592	0.124896	0.0376904	6.81394	2.05614	Up
prxl2c	ENSDARG00000075299		2.22372	0.595853	4.8671	1.02807	Up
mrm2	ENSDARG00000075368		2.16259	0.685737	9.73421	3.08422	Up
si:ch211-207k7.4	ENSDARG00000075416	100150029	4.80499	2.22261	15.5747	7.1965	Up
vwa1	ENSDARG00000075468	568379	9.64711	4.23327	55.485	40.0948	Up
lyrm9	ENSDARG00000075528	563525	4.07043	1.72211	9.73421	4.11229	Up
slc4a11	ENSDARG00000075532	559346	3.0533	0.737332	34.0697	8.22457	Up
si:dkey-76k16.5	ENSDARG00000075561	566887	6.92403	2.78914	20.4418	8.22457	Up
tnfaip8l2a	ENSDARG00000075592	723996	1.13325	0.427579	13.6279	5.14036	Up
steap3	ENSDARG00000075641	100320152	0.46441	0.122672	3.89368	1.02807	Up
orc6	ENSDARG00000075682	324256	1.12569	0.354345	5.84052	1.02807	Up
sccpdha.1	ENSDARG00000075766		1.2571	0.147595	8.76079	1.02807	Up
slc41a2a	ENSDARG00000075803	564932	0.456451	0.0436946	3.89368	1.02807	Up
dlec1	ENSDARG00000075825	555583	2.3531	1.1653	21.4153	23.6456	Up
lyve1a	ENSDARG00000075833	560618	1.07414	0.378392	5.84052	2.05614	Up
si:dkey-1d7.3	ENSDARG00000075837	793262	0.405687	0.190459	8.76079	4.11229	Up
pigt	ENSDARG00000075842	556667	4.64981	1.40378	34.0697	10.2807	Up
oafa	ENSDARG00000075851	571744	4.47743	1.7717	19.4684	11.3088	Up
cx34.4	ENSDARG00000075854	404727	2.1804	0.512185	8.76079	2.05614	Up
cdcp2	ENSDARG00000075866	567759	0.444342	0.219317	2.92026	1.02807	Up
triobpa	ENSDARG00000075870	555479	2.8859	1.31616	24.3355	10.2807	Up
chadlb	ENSDARG00000075903	100330176	0.548224	0.193065	5.84052	2.05614	Up
txnrd2.2	ENSDARG00000075923		3.61191	1.23685	24.7494	8.11658	Up
prr5a	ENSDARG00000075977	555584	6.65245	3.00898	37.9634	16.4491	Up
umad1	ENSDARG00000076008		6.975	3.1609	20.4418	9.25265	Up
sema4bb	ENSDARG00000076104	561146	2.46035	0.902962	27.2558	23.6456	Up
stard5	ENSDARG00000076117	796844	25.9834	12.2219	35.0431	16.4491	Up
col19a1	ENSDARG00000076163	571468	1.54059	0.542427	43.8039	15.4211	Up
zdhhc11	ENSDARG00000076202		5.1672	1.92822	16.5481	6.16843	Up
txlnbb	ENSDARG00000076241	564166	0.710912	0.300588	4.8671	2.05614	Up
ppp1r3db	ENSDARG00000076248	567375	2.014	0.193498	10.7076	1.02807	Up
mcf2lb	ENSDARG00000076480		30.8938	6.97132	278.398	140.846	Up
haao	ENSDARG00000076487	492518	5.42669	2.10287	29.2026	11.3088	Up
si:ch211-14a17.10	ENSDARG00000076534	567822	0.164996	0.058098	2.92026	1.02807	Up
si:dkey-266m15.5	ENSDARG00000076548		2.62697	0.926276	5.84052	2.05614	Up
pcdh12	ENSDARG00000076594	555419	3.9996	1.38636	62.2989	21.5895	Up
zgc:171686	ENSDARG00000076721	555931	0.688153	0.181739	3.89368	1.02807	Up
gucy2g	ENSDARG00000076776	100333350	1.77806	0.751346	24.3355	10.2807	Up
areg	ENSDARG00000076853		0.493532	0.0634631	4.8671	2.05614	Up
aldh1a3	ENSDARG00000076933	751785	1.32439	0.583045	11.681	5.14036	Up
arl6ip5a	ENSDARG00000077044	450076	1.61891	0.380203	8.76079	2.05614	Up
oafb	ENSDARG00000077107	571743	1.14279	0.402871	2.92026	1.02807	Up
zgc:195173	ENSDARG00000077138	792613	12.9695	5.90067	43.8039	19.5334	Up
si:ch211-153b23.4	ENSDARG00000077169	335392	0.464194	0.081732	5.84052	1.02807	Up
ypel2a	ENSDARG00000077224	100004727	8.00268	3.48544	16.5481	7.1965	Up
snx29	ENSDARG00000077317	565513	5.0162	1.07322	76.9002	16.4491	Up
thap4	ENSDARG00000077323	567037	15.5385	7.44269	62.2989	29.8141	Up
SH3TC1	ENSDARG00000077330	100535608	0.476778	0.235015	14.6013	7.1965	Up
sypl1	ENSDARG00000077356	100330238	1.66403	0.195402	8.76079	1.02807	Up
si:dkey-184p18.2	ENSDARG00000077407	768134	3.99748	1.409	11.681	4.11229	Up
si:dkey-193b15.8	ENSDARG00000077470	100321107	5.25156	1.75325	18.495	6.16843	Up
pla2r1	ENSDARG00000077474	100538038	5.13176	2.23553	50.6179	39.0667	Up
si:ch211-103n10.5	ENSDARG00000077504	559526	3.22084	0.973508	6.81394	2.05614	Up
cdh16	ENSDARG00000077570	101886380	0.635233	0.103211	12.6545	2.05614	Up
b4gat1	ENSDARG00000077583	101669768	0.139035	0.048955	2.92026	1.02807	Up
arsia	ENSDARG00000077606	100329483	0.665126	0.117125	5.84052	1.02807	Up
rin3	ENSDARG00000077618	799244	1.41536	0.38444	34.0697	9.25265	Up
cdca7a	ENSDARG00000077620	550236	2.02241	0.493193	12.6545	3.08422	Up
thbs3a	ENSDARG00000077641	252849	0.588456	0.155415	7.78736	2.05614	Up
gpr78b	ENSDARG00000077645	799848	1.6748	0.590205	5.84052	2.05614	Up
tnksa	ENSDARG00000077650	559022	2.07769	0.957841	35.0431	16.4491	Up
rabl6b	ENSDARG00000077653	100003036	36.1542	12.2474	211.147	132.789	Up
supv3l1	ENSDARG00000077728	570852	2.18881	0.862585	16.5481	9.25265	Up
arhgef10	ENSDARG00000077788	334278	2.50811	1.22286	37.9634	18.5053	Up
hmgxb3	ENSDARG00000077823	101886434	3.20768	1.4475	65.2192	24.6737	Up
rasgrp3	ENSDARG00000077864	563441	0.784571	0.301394	10.7076	4.11229	Up
fam83d	ENSDARG00000077883	492689	1.50372	0.451201	8.76079	4.11229	Up
kiss2	ENSDARG00000077985	100216472	0.821147	0.289369	2.92026	1.02807	Up
TMEM151A	ENSDARG00000077986		5.8492	1.46329	231.673	57.9525	Up
si:dkey-79d12.4	ENSDARG00000078018	100334900	2.35976	0.997238	24.3355	10.2807	Up
nudcd2	ENSDARG00000078059	445145	2.89964	0.681334	8.76079	2.05614	Up
si:ch211-232i5.1	ENSDARG00000078072		1.42034	0.583532	17.5216	7.1965	Up
CR391986.1	ENSDARG00000078130		5.83384	2.15129	35.0431	18.5053	Up
tulp1b	ENSDARG00000078210	571108	1.87987	0.264851	14.6013	2.05614	Up
si:ch211-204d2.4	ENSDARG00000078221	100003662	0.999835	0.422693	4.8671	2.05614	Up
bnip1a	ENSDARG00000078259	565822	2.2049	0.333049	6.81394	1.02807	Up
si:dkey-181m9.8	ENSDARG00000078267	567642	21.3967	8.1338	58.4052	31.8702	Up
fam83b	ENSDARG00000078309	568458	0.227486	0.0324843	5.84052	1.02807	Up
best1	ENSDARG00000078331	560608	0.749058	0.300782	5.84052	2.05614	Up
filip1a	ENSDARG00000078419	571659	0.605738	0.15994	9.73421	4.11229	Up
anapc13	ENSDARG00000078435	569473	7.04913	1.06537	8.76079	1.02807	Up
znf990	ENSDARG00000078476	641418	1.35044	0.356999	3.89368	1.02807	Up
lrig2	ENSDARG00000078561	571101	4.15118	1.83006	66.1926	39.0667	Up
ptger1a	ENSDARG00000078605	559315	0.344114	0.145409	4.8671	2.05614	Up
inpp5kb	ENSDARG00000078618	566188	0.544313	0.0722479	3.89368	1.02807	Up
fam117aa	ENSDARG00000078640	564664	2.88758	1.12859	26.2824	18.5053	Up
samsn1b	ENSDARG00000078647	450018	0.701617	0.185369	3.89368	1.02807	Up
prdm13	ENSDARG00000078701	796276	1.19265	0.58155	12.6545	6.16843	Up
tmem169b	ENSDARG00000078762	570044	3.72266	1.64003	11.681	5.14036	Up
tmem70	ENSDARG00000078773	100002535	9.23083	3.44223	28.2292	11.3088	Up
si:dkey-73p2.3	ENSDARG00000078832		0.150884	0.0398442	3.89368	1.02807	Up
mrpl58	ENSDARG00000078835		2.03965	0.539502	3.89368	1.02807	Up
si:dkey-238o13.4	ENSDARG00000078847	560780	51.2625	21.1924	219.02	90.4703	Up
g0s2	ENSDARG00000078859	568476	3.83521	1.62246	9.73421	4.11229	Up
rbm15b	ENSDARG00000078966	100136872	9.71628	0.802086	146.987	11.3088	Up
uckl1b	ENSDARG00000078973	558466	6.62628	2.09068	59.3787	22.6176	Up
dhx32b	ENSDARG00000079029	558937	2.49281	0.619638	33.0963	8.22457	Up
rin1a	ENSDARG00000079095	568715	0.952302	0.447179	8.76079	4.11229	Up
tbx19	ENSDARG00000079187	100538180	0.836958	0.336332	3.89368	1.02807	Up
zgc:174315	ENSDARG00000079222	571611	2.59699	1.17627	13.6279	6.16843	Up
CR589947.1	ENSDARG00000079269		0.394416	0.104159	7.78736	2.05614	Up
dcxr	ENSDARG00000079271	550282	1.58161	0.592052	5.84052	3.08422	Up
ppp1r9ba	ENSDARG00000079366	558232	21.527	5.17452	251.143	96.6387	Up
fosl1b	ENSDARG00000079373	793507	1.25994	0.333049	3.89368	1.02807	Up
arhgef38	ENSDARG00000079377	100317614	0.265198	0.0933921	2.92026	1.02807	Up
mrpl42	ENSDARG00000079391	568235	4.92145	2.31444	8.76079	4.11229	Up
ftr02	ENSDARG00000079412	570286	2.75814	1.35131	28.2292	7.1965	Up
tcima	ENSDARG00000079497		1.98089	0.897535	6.81394	3.08422	Up
ftr13	ENSDARG00000079537	571442	1.12146	0.50803	6.81394	3.08422	Up
pkn3	ENSDARG00000079585	323182	3.34453	1.09363	40.8837	13.3649	Up
sc:d217	ENSDARG00000079645	100142642	1.82072	0.64118	20.4418	7.1965	Up
efna2b	ENSDARG00000079740		5.08018	1.78336	33.3875	11.7142	Up
nox5	ENSDARG00000079773	100149800	0.69447	0.122294	5.84052	1.02807	Up
isg20	ENSDARG00000079783	100534720	2.07899	0.549272	11.681	3.08422	Up
gpr174	ENSDARG00000079826	100151331	0.244329	0.0860407	2.92026	1.02807	Up
phldb2a	ENSDARG00000079889	570807	14.646	1.12783	19.4684	16.4491	Up
syt15	ENSDARG00000079926	798021	0.643834	0.179234	2.92026	1.02807	Up
sqlea	ENSDARG00000079946	799528	2.27864	0.633584	18.495	5.14036	Up
gfi1b	ENSDARG00000079947	100151531	3.86287	1.77693	9.73421	5.14036	Up
MTERF1	ENSDARG00000086107	100536997	1.58148	0.589705	16.5481	6.16843	Up
si:dkey-3h2.4	ENSDARG00000086179		1.06772	3.51636e-30	4.43747	1.46017e-29	Up
vkorc1	ENSDARG00000086183	100000559	3.46422	1.46532	9.73421	4.11229	Up
prr13	ENSDARG00000086216	569894	3.10033	1.09248	11.681	4.11229	Up
F2R (1 of many)	ENSDARG00000086236		0.910413	0.240579	3.89368	1.02807	Up
scg3	ENSDARG00000086288	393730	24.391	8.51629	226.807	79.1615	Up
CU633991.1	ENSDARG00000086314		2.03654	0.538215	7.78736	2.05614	Up
si:ch211-167j9.5	ENSDARG00000086369	565221	0.745675	0.197018	3.89368	1.02807	Up
dbx1a	ENSDARG00000086393	30394	0.738959	0.195242	3.89368	1.02807	Up
CABZ01046949.1	ENSDARG00000086420		1.73536	0.349206	20.4418	4.11229	Up
prpf3	ENSDARG00000086425	403072	7.2369	3.5373	29.2026	38.0387	Up
fbxw10	ENSDARG00000086484	563998	0.966322	0.471161	12.6545	6.16843	Up
hist1h2a11	ENSDARG00000086552		2.31043	0.815081	2.92026	1.02807	Up
stk19	ENSDARG00000086628	57929	0.739384	0.270022	1.94684	1.02807	Up
gb:bc139872	ENSDARG00000086753	100856806	5.60049	2.76402	14.6013	7.1965	Up
gsdmea	ENSDARG00000086762		1.47201	0.388835	11.681	3.08422	Up
sult6b1	ENSDARG00000086826	322462	3.23217	1.07865	18.495	6.16843	Up
si:dkey-264d12.5	ENSDARG00000086851	796535	1.30563	0.394112	13.6279	4.11229	Up
micall1b.2	ENSDARG00000087016		0.584688	0.102955	5.84052	1.02807	Up
rbbp8l	ENSDARG00000087032		0.335388	0.0590482	5.84052	1.02807	Up
si:ch211-222k6.2	ENSDARG00000087046	556142	10.9243	2.88847	27.2558	7.1965	Up
ifnlr1	ENSDARG00000087131	100332149	0.65483	0.115311	5.84052	1.02807	Up
si:dkeyp-69c1.7	ENSDARG00000087165	566978	8.87093	3.92847	30.176	13.3649	Up
rskra	ENSDARG00000087176		0.360498	0.0761673	4.8671	1.02807	Up
prrg2	ENSDARG00000087193	100005937	1.00989	0.362975	4.8671	1.02807	Up
fibinb	ENSDARG00000087196	550571	1.84587	0.169571	22.3887	2.05614	Up
znf1011	ENSDARG00000087249		9.97316	3.04002	37.9634	12.0701	Up
ypel2b	ENSDARG00000087258	561851	16.7327	0.804382	42.8305	2.05614	Up
cebpd	ENSDARG00000087303	140817	27.3339	13.1943	123.624	59.6282	Up
lgals9l5	ENSDARG00000087311	100124603	0.368273	1.32579e-05	1.94684	7.00401e-05	Up
zgc:66473	ENSDARG00000087375	327497	0.450854	0.158808	2.92026	1.02807	Up
CABZ01045212.1	ENSDARG00000087525		1.39112	0.21002	6.81394	1.02807	Up
si:ch211-278p9.1	ENSDARG00000087532	100321658	0.178122	0.0568505	1.94684	1.02807	Up
si:ch73-95l15.5	ENSDARG00000087596	565630	1.82629	0.864683	28.3774	13.489	Up
tmprss5	ENSDARG00000087717	569688	1.61442	0.155084	10.7076	1.02807	Up
cnih4	ENSDARG00000087759	559388	15.935	2.09648	7.78736	1.02807	Up
bcl3	ENSDARG00000087832	565656	0.277223	0.11711	4.8671	2.05614	Up
adgrg2a	ENSDARG00000088137	101882832	0.388694	0.164253	4.8671	2.05614	Up
ablim3	ENSDARG00000088168	566821	2.13632	0.365206	9.73421	1.02807	Up
doc2b	ENSDARG00000088293	100006713	25.7716	12.5316	103.183	81.2177	Up
notchl	ENSDARG00000088308	569522	2.89544	1.13617	34.0697	13.3649	Up
lyplal1	ENSDARG00000088764	503751	2.85266	0.815081	4.8671	1.02807	Up
si:dkey-259j3.5	ENSDARG00000088937		0.347057	0.122232	2.92026	1.02807	Up
si:dkey-238d18.4	ENSDARG00000088972	796120	1.03588	0.312664	13.6279	4.11229	Up
si:ch211-14k19.8	ENSDARG00000088975	567378	1.10242	0.466384	11.9911	7.1965	Up
mettl4	ENSDARG00000088999	560686	1.02983	0.435165	14.6013	6.16843	Up
ushbp1	ENSDARG00000089071	100148935	11.254	2.17928	25.3089	19.5334	Up
si:ch211-214b16.3	ENSDARG00000089079	564346	1.56438	0.556362	13.6279	5.14036	Up
si:dkey-103g5.4	ENSDARG00000089200	100537129	0.269061	0.0947376	5.84052	2.05614	Up
smim13	ENSDARG00000089204		25.5267	8.08214	110.475	34.9544	Up
il1fma	ENSDARG00000089383	102997062	1.3252	0.311187	8.76079	2.05614	Up
si:dkey-205h13.2	ENSDARG00000089429	561081	0.213797	0.0851527	0.973421	1.02807	Up
fam83e	ENSDARG00000089489	561520	0.370737	0.0979207	3.89368	1.02807	Up
fgd5b	ENSDARG00000089622	101884144	1.78832	0.809825	13.6279	6.16843	Up
rnaseh2c	ENSDARG00000089637	100005387	4.32961	1.36624	22.3887	8.22457	Up
si:dkey-117n7.5	ENSDARG00000089640	559444	2.52156	0.592406	8.76079	2.05614	Up
atf7ip2	ENSDARG00000089698	100005485	3.92528	0.978518	10.7076	5.14036	Up
lpar4	ENSDARG00000089824	794698	1.28788	0.223195	13.6279	4.11229	Up
si:dkey-262k9.4	ENSDARG00000089838	567610	1.18578	0.415325	4.8671	2.05614	Up
si:dkey-51d8.1	ENSDARG00000089852	100317622	0.418007	0.208705	6.81394	2.05614	Up
pcdh2ab8	ENSDARG00000089874	493594	62.2614	16.0316	405.574	217.445	Up
si:ch73-109i22.2	ENSDARG00000089983	570350	0.704975	0.160302	6.81394	1.02807	Up
si:dkey-6b12.5	ENSDARG00000090036	562804	3.46839	1.08086	35.0431	13.3649	Up
si:dkey-165a24.9	ENSDARG00000090052	557933	0.267786	0.0568912	3.89368	1.02807	Up
tmem196b	ENSDARG00000090140	100330359	2.179	0.768708	2.92026	1.02807	Up
znf1065	ENSDARG00000090366	100126129	1.8407	0.431493	9.73421	2.05614	Up
mrpl20	ENSDARG00000090462	751640	7.20366	3.26647	13.6279	6.16843	Up
si:ch211-269k10.5	ENSDARG00000090473	570990	0.739382	0.275326	1.94684	1.02807	Up
CR753886.1	ENSDARG00000090548		1.87311	0.923322	43.8039	21.5895	Up
gp9	ENSDARG00000090638	100322009	15.6836	7.62814	48.671	23.6456	Up
tmem241	ENSDARG00000090685	101885957	1.33368	0.443337	2.92026	1.02807	Up
zmp:0000001003	ENSDARG00000090740		4.2501	2.09688	14.6013	7.1965	Up
si:ch211-207j7.2	ENSDARG00000090793	799340	2.94974	1.37438	18.495	17.4772	Up
FO904898.4	ENSDARG00000090869		1.90867	0.550117	10.7076	3.08422	Up
OBI1	ENSDARG00000090904		0.492812	0.130178	3.89368	1.02807	Up
si:ch211-170d8.8	ENSDARG00000090945	101885153	1.02838	0.14455	6.81394	1.02807	Up
phox2bb	ENSDARG00000091029	544654	3.43597	1.68106	25.3089	14.393	Up
xirp2b	ENSDARG00000091090	100535904	1.05248	0.274165	16.5481	12.3369	Up
card19	ENSDARG00000091304	557314	8.21493	2.54955	26.2824	17.4772	Up
si:dkey-22o12.2	ENSDARG00000091513	100000151	16.8015	0.366477	329.99	7.1965	Up
gcsha	ENSDARG00000091655	541329	4.90309	0.86391	17.5216	3.08422	Up
bicdl2l	ENSDARG00000091669		2.19183	0.932854	11.681	4.11229	Up
aebp1	ENSDARG00000091726	793308	2.61951	1.20346	40.8837	22.6176	Up
CABZ01061592.1	ENSDARG00000091727		0.615727	0.216926	2.92026	1.02807	Up
CT573476.1	ENSDARG00000091754		0.789506	0.208507	11.681	3.08422	Up
adgrf6	ENSDARG00000091757	565101	1.70674	0.186528	28.2268	3.08422	Up
lysmd2	ENSDARG00000091771	445113	35.131	7.24799	157.694	31.8702	Up
si:dkey-21a6.5	ENSDARG00000091813	571530	2.42505	0.975854	20.4418	8.22457	Up
si:ch73-54n14.2	ENSDARG00000091900	796749	5.75547	1.60036	14.8067	4.11153	Up
si:dkey-108k21.21	ENSDARG00000091905	100332815	4.57721	1.74848	9.73421	3.08422	Up
rbp7a	ENSDARG00000091906	108004542	9.93225e-06	1.31283e-07	3.44652e-05	4.55096e-07	Up
gpatch4	ENSDARG00000091931	555692	3.879	1.21092	23.3621	9.25265	Up
hcst	ENSDARG00000092074	100101460	6.2878	1.81462	10.7076	3.08422	Up
si:dkey-20i20.3	ENSDARG00000092246		4.49131	0.339212	13.6279	1.02807	Up
si:ch211-284e13.6	ENSDARG00000092354	100534782	1.84577	0.835839	13.6279	6.16843	Up
zgc:153352	ENSDARG00000092445	767733	4.26948	0.375566	15.5747	1.02807	Up
si:ch211-246e12.3	ENSDARG00000092455		0.206427	2.41598e-05	1.03159	0.00012065	Up
sdhaf1	ENSDARG00000092478	606612	16.0263	6.25344	45.7508	27.7579	Up
si:dkeyp-110g5.4	ENSDARG00000092482	561637	3.59296	0.990475	22.3887	6.16843	Up
iqcc	ENSDARG00000092483	799312	2.8688	1.31437	8.76079	5.14036	Up
si:ch211-51e8.2	ENSDARG00000092635		51.2694	25.061	82.6971	40.3433	Up
zgc:153317	ENSDARG00000092903	751757	4.67635	2.05603	11.681	6.16843	Up
si:dkey-32e6.3	ENSDARG00000092934	100001663	2.38115	0.671009	14.6013	4.11229	Up
zmat4a	ENSDARG00000092987	100270739	6.46463	0.40083	8.76079	1.02807	Up
znf569l	ENSDARG00000093254	567317	2.188	0.210228	10.7076	1.02807	Up
si:dkeyp-20g2.3	ENSDARG00000093389	567236	1.71133	0.000174152	2.60676	0.000264739	Up
swsap1	ENSDARG00000093423	100329809	1.11112	0.469776	4.8671	2.05614	Up
si:ch211-287n14.3	ENSDARG00000093650	108181509	2.78894	0.421394	6.81394	1.02807	Up
si:dkeyp-2e4.6	ENSDARG00000093656	100002333	1.98723	0.981748	6.68139	2.80181	Up
entpd5b	ENSDARG00000093659	100334492	1.10737	0.212712	10.7076	2.05614	Up
si:ch211-56a11.2	ENSDARG00000093677	101884119	7.52561	1.5894	4.8671	1.02807	Up
si:rp71-36a1.2	ENSDARG00000093686	100034566	3.63681	1.79577	13.6279	9.25265	Up
si:dkey-126g1.9	ENSDARG00000093702	792999	5.67569	2.21082	18.495	7.1965	Up
si:dkey-57c22.1	ENSDARG00000093846	101885462	1.2859	0.271871	4.8671	1.02807	Up
si:dkey-79f11.10	ENSDARG00000093857	100007523	0.899524	0.2377	3.89368	1.02807	Up
si:ch211-274k16.2	ENSDARG00000093862	100002907	0.10315	0.0455286	0.973421	1.02807	Up
zgc:174224	ENSDARG00000093875	100126810	7.02951	3.38147	10.7076	5.14036	Up
ftr79	ENSDARG00000093972	568850	0.83925	0.318074	4.17947	3.08422	Up
swt1	ENSDARG00000094010	559432	4.40447	1.41513	45.7508	22.6176	Up
krt17	ENSDARG00000094041	100034647	1.44872	0.370163	7.78736	2.05614	Up
si:dkey-247i3.6	ENSDARG00000094308		0.538054	0.0812028	6.81394	1.02807	Up
si:dkey-253d23.8	ENSDARG00000094427	100034529	3.49325	1.64202	8.76079	4.11229	Up
si:dkey-58f10.6	ENSDARG00000094489	564033	1.59642	0.506474	9.73421	3.08422	Up
si:ch211-202m22.1	ENSDARG00000094491	100536303	0.562844	0.118937	4.8671	1.02807	Up
si:ch73-7i4.1	ENSDARG00000094554		2.70481	0.444154	6.81394	1.02807	Up
si:ch211-154e10.1	ENSDARG00000094605	101887102	10.5758	0.391768	8.76079	2.05614	Up
si:dkey-84j12.1	ENSDARG00000094625	563965	7.44862	1.72231	31.1495	7.1965	Up
si:ch211-51a19.5	ENSDARG00000094668	100034589	1.42746	0.603662	4.8671	2.05614	Up
si:dkey-9i23.6	ENSDARG00000094678	571869	0.42424	0.112058	3.89368	1.02807	Up
mical3b	ENSDARG00000094732	566850	1.98842	0.798115	48.671	19.5334	Up
cplx4c	ENSDARG00000094889	100004361	0.49978	0.214772	0.973421	3.08422	Up
nfil3-5	ENSDARG00000094965	335737	16.6506	6.42227	295.92	114.116	Up
CR388166.2	ENSDARG00000095025		3.46235	0.91561	7.78736	2.05614	Up
si:ch211-113e8.9	ENSDARG00000095065	100537694	0.867266	0.37563	8.76079	4.11229	Up
tspan37	ENSDARG00000095090	564334	2.92182	1.44108	14.6013	7.1965	Up
si:ch73-266f23.1	ENSDARG00000095135		2.82408	1.07419	24.3355	9.25265	Up
htr7c	ENSDARG00000095272	572143	4.74749	2.36135	17.5216	7.1965	Up
ftr73	ENSDARG00000095298	798459	0.847513	0.149259	5.84052	1.02807	Up
si:dkey-14d8.1	ENSDARG00000095332	558690	11.9069	5.37875	66.1926	51.4036	Up
znf1170	ENSDARG00000095397		7.17088	1.68651	8.76079	2.05614	Up
si:dkey-240h12.3	ENSDARG00000095458	100150875	1.50557	0.318365	4.8671	1.02807	Up
si:dkeyp-2e4.5	ENSDARG00000095497	100320240	1.33774	0.282843	4.8671	1.02807	Up
trim62.2	ENSDARG00000095536		4.34639	1.4508	18.495	6.16843	Up
si:dkey-184a18.5	ENSDARG00000095594		3.17632	1.49286	8.76079	4.11229	Up
si:dkey-249d8.1	ENSDARG00000095783	101883672	3.08833	1.19364	39.9102	15.4211	Up
znhit6	ENSDARG00000095817	100332549	3.79284	1.60378	14.6013	6.16843	Up
ftr59	ENSDARG00000095864	558486	0.959211	0.168941	5.84052	1.02807	Up
si:dkey-85n7.7	ENSDARG00000095893		5.91523	1.45651	4.8671	1.02807	Up
fhdc5	ENSDARG00000095962		8.62239	2.27128	15.5747	5.14036	Up
erlin2	ENSDARG00000095968	100151163	12.9047	0.896055	31.3063	2.17064	Up
si:dkey-240n22.8	ENSDARG00000096001		9.20079	3.68653	19.4684	18.5053	Up
si:ch73-6k14.2	ENSDARG00000096031	100150046	0.856474	0.301831	2.92026	1.02807	Up
LRRC56	ENSDARG00000096081		0.870879	0.370811	3.89368	4.11229	Up
si:ch73-266f23.3	ENSDARG00000096120	100333922	0.661004	0.107422	12.6545	2.05614	Up
si:ch73-248e21.7	ENSDARG00000096331	101885142	2.01799	0.561079	18.495	5.14036	Up
si:dkey-25o16.4	ENSDARG00000096554	567619	0.833531	0.244574	17.5216	5.14036	Up
adgre9	ENSDARG00000096577	101883848	0.760615	0.241062	9.73421	3.08422	Up
si:dkey-249p7.4	ENSDARG00000096663	100537239	0.964924	0.254997	3.89368	1.02807	Up
si:ch211-194k22.8	ENSDARG00000096711	560328	1.16653	0.462253	7.78736	3.08422	Up
si:dkey-66i24.7	ENSDARG00000096714	569935	2.44859	1.15049	8.76079	4.11229	Up
si:ch73-81k8.2	ENSDARG00000096777	100151516	1.18227	0.416292	8.76079	3.08422	Up
si:dkey-148d16.5	ENSDARG00000096782		2.97114	0.786121	3.89368	1.02807	Up
znf1012	ENSDARG00000096856		10.1287	2.3503	39.9102	9.25265	Up
si:dkey-29h14.10	ENSDARG00000096959	100006986	1.00989	0.133384	7.78736	1.02807	Up
CU179699.1	ENSDARG00000096963		0.262916	3.96188e-42	0.457872	6.88657e-42	Up
ugt1b4	ENSDARG00000097024	795050	1.84872	0.83757	6.81394	3.08496	Up
si:zfos-1714f5.4	ENSDARG00000097084		1.37967	1.20344e-27	3.2042	2.7907e-27	Up
si:dkey-56f14.4	ENSDARG00000097110	100005476	6.75187	3.32479	32.1229	16.4491	Up
si:ch211-15d5.12	ENSDARG00000097385	100005713	0.616328	0.162823	3.89368	1.02807	Up
si:ch73-93k15.5	ENSDARG00000097532		3.84819	0.705687	8.90403	1.63036	Up
igfn1.3	ENSDARG00000097613	100331959	0.147497	0.0516668	3.89368	1.02807	Up
si:ch211-108d22.2	ENSDARG00000097615	793004	0.823999	0.313331	24.3355	9.25265	Up
si:ch211-246i5.5	ENSDARG00000097637		11.6435	4.83986	31.1495	35.9825	Up
si:ch211-167j9.4	ENSDARG00000097770		0.617364	0.130463	4.8671	1.02807	Up
si:dkey-77f5.4	ENSDARG00000097808	100147955	3.3	1.64128	16.5481	8.22457	Up
si:ch1073-100f3.2	ENSDARG00000097890	100332610	0.650023	0.229018	2.92026	1.02807	Up
ugt1b3	ENSDARG00000097979	100384903	1.02573	0.241757	6.71021	1.5807	Up
si:dkey-111k8.2	ENSDARG00000098021		3.57484	1.58376	29.2026	23.6456	Up
si:ch1073-205c8.5	ENSDARG00000098064		7.32046	3.57518	12.6545	6.16843	Up
SLC39A11	ENSDARG00000098194	101882215	0.917675	0.436029	2.92026	1.02807	Up
lrrc74b	ENSDARG00000098365	100005101	3.31446	1.36223	17.5216	7.1965	Up
tnfrsf11b	ENSDARG00000098377	407674	1.81215	0.90027	17.5216	8.22457	Up
ccne2	ENSDARG00000098529	415165	2.8711	0.756382	14.6013	9.25265	Up
si:ch211-207e19.2	ENSDARG00000098610	565475	2.11248	0.957234	11.681	8.22457	Up
si:dkey-23f9.4	ENSDARG00000098623	100147862	4.8508	2.01036	23.3621	11.3088	Up
nbeal2	ENSDARG00000098641	100330830	0.719278	0.087665	25.3089	3.08422	Up
rgn	ENSDARG00000098645	403070	1.23551	0.373061	6.81394	2.05614	Up
AL935300.3	ENSDARG00000098661		4.4421	1.80665	12.6545	5.14036	Up
si:zfos-2326c3.2	ENSDARG00000098680	561669	39.9381	10.685	377.687	315.618	Up
tmprss2	ENSDARG00000098686	494080	1.6215	0.571217	8.76079	3.08422	Up
tfec	ENSDARG00000098745	556894	0.753143	0.198992	3.89368	1.02807	Up
rangrf	ENSDARG00000098786	559102	5.24553	2.54118	23.3621	11.3088	Up
tgm5l	ENSDARG00000098837	565984	1.3152	0.231689	5.84052	1.02807	Up
si:ch211-223a21.1	ENSDARG00000098892		1.93972	0.324317	7.78736	2.05614	Up
mcoln2	ENSDARG00000098918	394123	0.971423	0.410673	4.8671	2.05614	Up
gata4	ENSDARG00000098952	30483	1.80084	0.475874	7.78736	2.05614	Up
CU459012.1	ENSDARG00000098989		0.598235	0.140439	8.76079	2.05614	Up
pcdh1g33	ENSDARG00000099035	100003438	7.66163e-26	1.40338e-102	1.41322e-24	2.5881e-101	Up
si:ch211-227p7.5	ENSDARG00000099046	101882512	1.0866	0.299696	12.6545	4.11229	Up
tpst2	ENSDARG00000099155	393391	0.579089	0.0873977	6.81394	1.02807	Up
si:ch73-119p20.1	ENSDARG00000099257	100334146	15.4488	3.34809	151.854	32.8983	Up
si:dkey-112e7.2	ENSDARG00000099281		11.1291	4.96719	43.8039	19.5334	Up
lsr	ENSDARG00000099291	553218	0.445337	0.100236	1.94684	1.02807	Up
CR855320.1	ENSDARG00000099359		0.124074	0.0436866	2.92026	1.02807	Up
zgc:158320	ENSDARG00000099373	780837	2.91184	1.18377	12.6545	5.14036	Up
si:dkey-27n6.1	ENSDARG00000099381	100034375	0.28253	0.074617	3.89368	1.02807	Up
lcat	ENSDARG00000099424	793137	1.06096	0.224276	4.8671	1.02807	Up
CABZ01073736.1	ENSDARG00000099438		0.824173	0.237458	10.7076	3.08422	Up
cbx4	ENSDARG00000099441	573110	4.01367	1.92008	51.5913	24.6737	Up
znf1122	ENSDARG00000099444	101884758	1.81514	0.871907	10.7076	5.14036	Up
CR847906.1	ENSDARG00000099493		0.577275	0.247682	6.81394	4.11229	Up
zgc:113279	ENSDARG00000099533	553749	0.593403	0.10449	5.84052	1.02807	Up
CABZ01066926.1	ENSDARG00000099534		3.18094	1.00902	9.73421	3.08422	Up
CABZ01034082.1	ENSDARG00000099583		1.47039	0.295874	20.4418	4.11229	Up
tent2	ENSDARG00000099679		8.1879	2.95242	56.4584	26.7299	Up
CIR1	ENSDARG00000099733		19.345	3.79405	22.3887	13.3649	Up
CABZ01072952.1	ENSDARG00000099739		23.101	9.46405	30.176	12.3369	Up
lpar1	ENSDARG00000099840	368461	9.50037	4.61263	58.4052	28.786	Up
HTR7	ENSDARG00000099854		1.22497	0.554813	6.81394	3.08422	Up
il17rc	ENSDARG00000099902		2.3974	0.804532	10.7076	13.3649	Up
si:ch211-207i20.2	ENSDARG00000099986	568537	5.37094	1.34417	36.99	9.25265	Up
creld1a	ENSDARG00000099989		2.32468	0.967589	6.81394	2.05614	Up
prtga	ENSDARG00000100044	563834	4.34261	1.14845	3.89368	1.02807	Up
zmp:0000001114	ENSDARG00000100088	557248	0.485643	0.224422	15.5747	7.1965	Up
si:ch211-237a4.2	ENSDARG00000100110	100034537	0.405733	0.107169	3.89368	1.02807	Up
FQ377903.1	ENSDARG00000100150		2.10019	0.887912	9.73421	4.11229	Up
CSDC2 (1 of many)	ENSDARG00000100167		11.8596	5.20344	51.5913	22.6176	Up
them6	ENSDARG00000100260		1.48225	0.522289	5.84052	2.05614	Up
CU457819.1	ENSDARG00000100279		4.4936	0.951076	4.8671	1.02807	Up
chdh	ENSDARG00000100304	100331020	2.38913	1.06291	18.495	8.22457	Up
pax7a	ENSDARG00000100398	30587	6.59233	1.67176	59.3787	15.4211	Up
cnga2b	ENSDARG00000100436		0.678236	0.143333	4.8671	1.02807	Up
si:dkey-193i10.1	ENSDARG00000100464		0.361543	0.0834201	5.84052	1.02807	Up
pmt	ENSDARG00000100482	767699	2.98023	1.20571	25.3089	13.3649	Up
abhd14b	ENSDARG00000100531	393338	1.30398	0.574056	11.681	5.14036	Up
si:dkeyp-88h4.2	ENSDARG00000100538		1.41467	0.0996404	14.6013	1.02807	Up
ubxn4	ENSDARG00000100597	406314	13.972	5.37124	10.7076	4.11229	Up
zgc:171497	ENSDARG00000100614	100141355	4.78083	0.117471	41.8571	1.02807	Up
si:ch211-51h4.2	ENSDARG00000100658	101882718	2.36287	0.665852	14.6013	4.11229	Up
si:dkey-61p9.9	ENSDARG00000100669	100034555	0.802324	0.108833	6.82612	1.02807	Up
pcdh1g31	ENSDARG00000100670	554015	0.0707064	1.14461e-100	1.26851	2.05309e-99	Up
tril	ENSDARG00000100791	448885	0.54622	0.230846	4.8671	2.05614	Up
CU896630.1	ENSDARG00000100883		4.20639	1.36854	12.6545	4.11229	Up
glrx2	ENSDARG00000100944	436677	1.85976	0.656031	2.92026	1.02807	Up
iqcb1	ENSDARG00000101032	494079	1.14144	0.508244	8.76079	5.14036	Up
si:dkey-206d17.12	ENSDARG00000101034	563108	3.72779	1.3129	32.1229	11.3088	Up
CR589947.2	ENSDARG00000101189		0.205563	0.0542861	3.89368	1.02807	Up
BX855614.3	ENSDARG00000101193		5.43475	1.1491	19.4684	4.11229	Up
zgc:113363	ENSDARG00000101206	791449	3.81412	1.71067	18.495	15.4211	Up
oscp1a	ENSDARG00000101222	100002307	7.42568	2.5942	13.1263	7.48182	Up
znf1063	ENSDARG00000101245		7.4965	0.106977	6.81394	1.02807	Up
hist1h4l	ENSDARG00000101249	100126027	11.1516	5.31001	19.4684	9.25265	Up
znf207b	ENSDARG00000101277	100001293	4.19201	1.24579	31.1495	9.25265	Up
smug1	ENSDARG00000101308	570901	5.96631	2.4409	30.176	12.3369	Up
trnau1apa	ENSDARG00000101323	553636	3.73995	1.33973	15.5747	11.3088	Up
uba2	ENSDARG00000101332	406672	4.07654	1.84701	36.99	16.4491	Up
CABZ01117840.1	ENSDARG00000101340		2.30504	0.812612	5.84052	2.05614	Up
arhgap28	ENSDARG00000101350	492794	3.25206	1.22769	13.6279	5.14036	Up
cngb3.2	ENSDARG00000101368		1.39828	0.547626	11.681	4.11229	Up
hdac12	ENSDARG00000101422	100148903	4.00598	1.69247	21.4153	8.22457	Up
cdc42ep4a	ENSDARG00000101457	431730	2.03593	0.430178	14.6013	3.08422	Up
setdb2	ENSDARG00000101462	335153	0.947131	0.166813	5.84052	1.02807	Up
si:ch73-281i18.6	ENSDARG00000101490	100330842	2.59179	0.260573	5.84052	1.02807	Up
znf1047	ENSDARG00000101497		48.3479	8.32221	11.681	2.05614	Up
znf1109	ENSDARG00000101623		0.641549	0.166374	1.94684	2.05614	Up
zgc:158260	ENSDARG00000101703	571389	0.714957	0.188896	3.89368	1.02807	Up
si:ch211-120c15.3	ENSDARG00000101807		2.52484	1.15985	22.3887	10.2807	Up
cyp2k19	ENSDARG00000101861	562304	0.209861	0.0738996	2.92026	1.02807	Up
pcdh1g30	ENSDARG00000101865	554014	1.34338e-25	5.97412e-100	2.44469e-24	1.06465e-98	Up
znf1164	ENSDARG00000102053		2.80022	1.14143	4.8671	2.05614	Up
si:dkeyp-82h4.3	ENSDARG00000102062		3.24835	1.26416	13.6279	5.14036	Up
CABZ01052576.1	ENSDARG00000102091		4.20869	1.52465	34.0697	12.3369	Up
si:ch73-174h16.5	ENSDARG00000102101		4.68872	1.59635	15.5747	24.6737	Up
si:ch73-359m17.2	ENSDARG00000102119	799904	0.704842	0.192871	2.92026	1.02807	Up
CABZ01081748.1	ENSDARG00000102139		0.600141	0.0975294	12.6545	2.05614	Up
sdk2a	ENSDARG00000102161		1.00386	0.0922062	22.3887	2.05614	Up
pycr1a	ENSDARG00000102254	393799	3.18326	1.25219	32.1229	12.3369	Up
fcf1	ENSDARG00000102333	550264	8.1646	2.69717	31.1495	10.2807	Up
SH3RF3	ENSDARG00000102334		6.93667	3.22511	48.671	22.6176	Up
ptar1	ENSDARG00000102338	561820	6.21951	3.06768	29.2026	14.393	Up
cep55l	ENSDARG00000102349	553800	1.02127	0.119895	8.76079	1.02807	Up
CABZ01003056.1	ENSDARG00000102378		0.985327	0.464104	12.6545	6.16843	Up
azi2	ENSDARG00000102419	406377	13.8587	6.52456	98.3155	46.2632	Up
CABZ01070852.1	ENSDARG00000102440		0.444384	0.0782431	5.84052	1.02807	Up
ADAMTS7	ENSDARG00000102478	560364	1.41861	0.449554	29.2026	9.25265	Up
pde6ha	ENSDARG00000102558		13.545	4.21626	16.5481	5.14036	Up
si:ch73-106k19.2	ENSDARG00000102568	799646	1.703	0.553682	12.6545	4.11229	Up
si:ch211-260e23.9	ENSDARG00000102572	555795	1.44089	0.102689	6.81394	1.02807	Up
slc16a5b	ENSDARG00000102668	794371	3.36053	0.22907	30.176	2.05614	Up
CABZ01085139.1	ENSDARG00000102687		9.06867	4.42969	12.6545	6.16843	Up
dnajc11b	ENSDARG00000102696		9.4944	3.89646	155.747	95.6107	Up
si:ch1073-376c22.1	ENSDARG00000102704	100000126	0.954283	0.0946534	2.92026	1.02807	Up
si:ch73-299h12.2	ENSDARG00000102731	103908654	0.98483	0.347118	2.92026	1.02807	Up
tmem39a	ENSDARG00000102746	323208	13.0629	2.80604	27.2558	19.5334	Up
slc25a35	ENSDARG00000102783	557185	5.76733	1.28375	18.495	4.11229	Up
CR391991.1	ENSDARG00000102866		1.24948	0.330279	3.89368	1.02807	Up
srfb	ENSDARG00000102867	393604	4.76421	2.09955	11.681	5.14036	Up
BPHL	ENSDARG00000102877	402804	6.99511	2.66877	70.0863	26.7299	Up
si:ch211-246b8.2	ENSDARG00000102904		0.500814	0.195761	7.78736	2.05614	Up
si:dkey-156k2.4	ENSDARG00000102927		0.387614	0.102379	3.89368	1.02807	Up
zgc:171220	ENSDARG00000102959	100126101	2.9334	1.0849	19.4684	7.1965	Up
si:dkey-246j6.1	ENSDARG00000102999		1.8474	0.780967	9.73421	4.11229	Up
clns1a	ENSDARG00000103027	30699	8.17865	2.95734	36.99	13.3649	Up
pik3r3a	ENSDARG00000103038	406311	50.8503	24.3405	198.578	121.312	Up
ddah1	ENSDARG00000103042	406561	5.5418	1.95481	5.84052	2.05614	Up
CABZ01099795.1	ENSDARG00000103069		2.70802	0.573077	4.8671	1.02807	Up
zgc:174222	ENSDARG00000103078	100142655	9.33179	4.22689	6.81394	3.08422	Up
tmprss4a	ENSDARG00000103117	777630	0.386289	0.10203	3.89368	1.02807	Up
nlrc3	ENSDARG00000103146	100334206	0.560607	0.118464	4.8671	1.02807	Up
stx8	ENSDARG00000103173	393346	9.51135	3.52714	31.1495	11.3088	Up
syce2	ENSDARG00000103187	553132	0.667327	0.23512	2.92026	1.02807	Up
si:dkey-265e15.5	ENSDARG00000103229		0.702015	0.134836	10.7076	2.05614	Up
si:ch211-199i15.5	ENSDARG00000103231		0.190935	0.0806732	4.8671	2.05614	Up
mfsd8	ENSDARG00000103235	564342	6.27819	1.59184	73.0065	18.5053	Up
CABZ01081752.3	ENSDARG00000103244		3.12431	1.15555	19.4684	7.1965	Up
CABZ01064771.1	ENSDARG00000103248		2.28265	1.0083	53.5381	23.6456	Up
P2RY14	ENSDARG00000103305		1.59723	0.33777	4.8671	1.02807	Up
ccl35.1	ENSDARG00000103466	568326	1.90787	0.807107	4.8671	2.05614	Up
polm	ENSDARG00000103470	393218	1.72968	0.609246	11.681	4.11229	Up
vcana	ENSDARG00000103515	116993	1.72414	0.264694	1.94684	2.05614	Up
si:dkey-65j6.2	ENSDARG00000103586	100148904	0.474138	0.136585	10.7076	3.08422	Up
bco1l	ENSDARG00000103659	393580	1.03813	0.378941	5.84052	3.08422	Up
gga3a	ENSDARG00000103667		3.29808	1.16154	29.2026	10.2807	Up
cd248a	ENSDARG00000103713	323364	2.26566	0.94031	27.2558	11.3088	Up
vgll4b	ENSDARG00000103730	406560	28.8045	10.5413	224.86	220.007	Up
aspm	ENSDARG00000103754	554173	0.153404	0.0231471	6.81394	1.02807	Up
cep128	ENSDARG00000103771	100037385	0.474933	0.100354	4.8671	1.02807	Up
pigrl4.2	ENSDARG00000103852	105665605	0.669011	0.324433	0.973421	1.02807	Up
wu:fu71h07	ENSDARG00000103860	570464	5.79233	2.29885	7.78736	3.08422	Up
ildr1a	ENSDARG00000103929	393364	0.339534	0.098855	1.94684	1.02807	Up
pcdh1gc6	ENSDARG00000103950	503572	0.071812	1.235e-99	1.27317	2.18911e-98	Up
slc30a10	ENSDARG00000103983	555724	0.972875	0.38548	7.78736	3.08422	Up
si:ch211-232d10.3	ENSDARG00000104008		0.251507	7.22153e-07	3.89368	1.11774e-05	Up
si:dkey-151j17.4	ENSDARG00000104016	567193	1.16638	0.539838	22.3887	16.4491	Up
CR388132.2	ENSDARG00000104041		1.7412	0.525484	47.6976	14.393	Up
gng10	ENSDARG00000104043	796780	1.99437	0.210786	9.73421	1.02807	Up
tlr22	ENSDARG00000104045	403135	0.488988	0.172183	5.84052	2.05614	Up
zgc:113336	ENSDARG00000104078	541362	5.40275	1.83538	27.2558	9.25265	Up
si:dkey-14o6.2	ENSDARG00000104088		0.392123	0.138079	5.84052	2.05614	Up
ttf2	ENSDARG00000104105	555382	9.27275	4.2558	84.6876	54.4878	Up
znf1069	ENSDARG00000104124	100126141	1.32581	0.646503	12.6545	6.16843	Up
snx2	ENSDARG00000104128	568737	2.2402	0.910555	12.6545	5.14036	Up
si:dkey-262j3.7	ENSDARG00000104141		1.16752e-59	6.76499e-63	3.34683e-58	1.93903e-61	Up
lypla1	ENSDARG00000104228	550279	5.27377	1.92639	16.5481	5.14036	Up
barhl2	ENSDARG00000104361	100001699	1.35437	0.31804	8.76079	2.05614	Up
esm1	ENSDARG00000104370	767774	4.19479	1.81365	21.4153	9.25265	Up
b4galt1l	ENSDARG00000104404	768123	6.36518	2.78896	39.9102	17.4772	Up
hspb7	ENSDARG00000104441	450019	1.333	0.563678	4.8671	2.05614	Up
il6r	ENSDARG00000104474	100135755	0.773185	0.31416	9.73421	5.14036	Up
pcdh1g29	ENSDARG00000104497	554013	2.37559e-26	2.604e-100	4.24676e-25	4.65171e-99	Up
BX511115.1	ENSDARG00000104558		8.07146e-09	2.46501e-40	2.37249e-08	7.23688e-40	Up
CABZ01088484.1	ENSDARG00000104569		1.39482	0.210599	6.81394	1.02807	Up
si:ch73-132f6.5	ENSDARG00000104660	337635	7.70094	2.32753	35.5529	13.3649	Up
nkx6.2	ENSDARG00000104735	565782	8.16329	3.5036	93.4484	40.0948	Up
akap17a	ENSDARG00000104768	393655	2.90042	1.39876	44.7773	21.5895	Up
tubb6	ENSDARG00000104801	550458	0.670202	0.198164	1.94684	1.02807	Up
cyp2aa2	ENSDARG00000104811	768294	1.6803	0.295922	11.681	2.05614	Up
cdkal1	ENSDARG00000104848	393600	4.12575	2.03547	14.6013	7.1965	Up
CABZ01085365.1	ENSDARG00000104886		0.191486	0.040453	4.8671	1.02807	Up
si:dkey-109j17.5	ENSDARG00000104891	100316941	0.789814	0.151704	10.7076	2.05614	Up
muc5f	ENSDARG00000104914	101885395	0.855733	0.180867	4.8671	1.02807	Up
si:ch211-153b23.3	ENSDARG00000104919	565454	0.370563	0.0782946	4.8671	1.02807	Up
si:ch211-227e10.1	ENSDARG00000104968		0.527081	0.22252	10.7076	3.08422	Up
slain1b	ENSDARG00000104974	100151758	3.01799	1.36816	6.81394	3.08422	Up
pigb	ENSDARG00000105011	393448	2.15204	0.535034	16.5481	4.11229	Up
phka1b	ENSDARG00000105039	562402	0.63671	0.235265	4.8671	3.08422	Up
LO018231.1	ENSDARG00000105048		3.81852	0.269107	14.6013	1.02807	Up
znf1130	ENSDARG00000105144		3.58517	1.36383	24.3355	9.25265	Up
rhbdl3	ENSDARG00000105190	550128	0.601096	0.0876549	5.84052	1.02807	Up
znf988	ENSDARG00000105219		1.72841	0.85525	7.78736	3.85032	Up
ccl36.1	ENSDARG00000105263	100537088	1.59368	0.421394	3.89368	1.02807	Up
pkd1l2a	ENSDARG00000105344	497373	0.96305	0.171978	23.3621	6.16843	Up
si:dkey-88n24.11	ENSDARG00000105367	555879	0.132461	0.0476625	0.973421	1.02807	Up
abcc6b.1	ENSDARG00000105403	100334180	0.594031	0.233426	0.973421	3.08422	Up
camta1	ENSDARG00000105435	101883062	9.84711	3.20666	12.6545	4.11229	Up
si:dkey-23a13.2	ENSDARG00000105470	101883814	1.53349	0.648192	9.73421	4.11229	Up
si:ch211-126c2.4	ENSDARG00000105479	563788	3.43638	0.62549	17.5216	7.1965	Up
btr07	ENSDARG00000105558	793570	1.22493	0.53924	11.681	5.14036	Up
slc8b1	ENSDARG00000105584	560601	9.98448	2.97699	37.9634	11.3088	Up
si:ch211-196f2.6	ENSDARG00000105615		1.53969	0.203408	7.78736	1.02807	Up
CABZ01083442.1	ENSDARG00000105714		1.09563	0.312648	3.89368	3.08422	Up
CABZ01050944.1	ENSDARG00000105972		4.66482	1.26381	37.9634	10.2807	Up
CABZ01066720.1	ENSDARG00000106565		1.5965	0.42214	3.89368	1.02807	Up
CABZ01112344.1	ENSDARG00000106601		4.9026	2.22189	13.6279	6.16843	Up
LO018627.1	ENSDARG00000106630		1.00449	0.151633	6.81394	1.02807	Up
si:dkey-7i4.13	ENSDARG00000106749		5.29631e-06	5.4251e-50	7.77383e-06	7.94657e-50	Up
CU856622.1	ENSDARG00000106808		1.08387	0.429483	7.78736	3.08422	Up
PIEZO2 (1 of many)	ENSDARG00000107086		0.292991	0.0619013	4.8671	1.02807	Up
CABZ01073424.1	ENSDARG00000107858		6.41718	3.01479	26.2824	12.3369	Up
WDR70	ENSDARG00000109022	101884837	4.50286	2.0481	25.3089	13.3649	Up
si:ch211-234c11.2	ENSDARG00000109255		0.896843	0.293009	3.89368	1.29004	Up
CR762395.1	ENSDARG00000109342		0.447321	0.157521	5.84052	2.05614	Up
FO704848.1	ENSDARG00000109360		6.63229	1.75378	15.5747	4.11229	Up
CABZ01072242.1	ENSDARG00000109859		2.58622	0.912332	2.92026	1.02807	Up
si:ch211-113a14.19	ENSDARG00000109926	560527	9.95177	3.94568	7.78736	3.08422	Up
zgc:56628	ENSDARG00000110020	393242	0.376004	0.0662006	5.84052	1.02807	Up
CU929160.1	ENSDARG00000110056		4.79541	2.17504	6.81394	3.08422	Up
SBSPON	ENSDARG00000110160	100151218	2.32529	0.737372	9.73421	3.08422	Up
CABZ01066694.1	ENSDARG00000110178		2.74487	1.17558	36.0166	15.4211	Up
CDCP1	ENSDARG00000110186		0.705973	0.0828689	8.76079	1.02807	Up
ap1s3a	ENSDARG00000110439	550415	1.0068	0.354873	2.92026	1.02807	Up
CABZ01115113.1	ENSDARG00000110608		0.831287	0.329358	7.78736	3.08422	Up
prf1.7	ENSDARG00000110781	100535230	0.267577	0.131981	1.94684	1.02807	Up
AL772241.2	ENSDARG00000110792		0.0768088	0.0270429	2.92026	1.02807	Up
tmem14ca	ENSDARG00000110836	751728	18.3324	5.43255	24.3355	7.1965	Up
LO018128.1	ENSDARG00000111040		52.514	19.316	16.5481	6.16843	Up
CR589947.3	ENSDARG00000111399		0.344662	0.156033	6.81394	3.08422	Up
BX470259.1	ENSDARG00000111506		1.23073	0.325319	3.89368	1.02807	Up
si:ch73-267c23.10	ENSDARG00000111669	100535683	0.983399	0.346613	2.92026	1.02807	Up
CZQB01146713.1	ENSDARG00000111699		9.68269e-05	7.24844e-07	7.22557e-05	5.40452e-07	Up
znf1099	ENSDARG00000111998		5.27246	2.46865	14.6013	7.1965	Up
FO907124.1	ENSDARG00000112052		0.239839	0.0844471	5.84052	2.05614	Up
CT737127.1	ENSDARG00000112061		2.53447	1.14794	13.6279	6.16843	Up
si:ch211-62a1.3	ENSDARG00000112419		0.213079	0.0450153	4.8671	1.02807	Up
znf1093	ENSDARG00000112541		1.32463	0.599982	6.81394	3.08422	Up
si:ch211-283l16.1	ENSDARG00000112586		0.521491	0.142136	1.94684	1.02807	Up
si:dkey-108k21.24	ENSDARG00000112647	103909882	4.42347	1.94712	3.89368	2.05614	Up
BX927362.2	ENSDARG00000112918		0.495274	0.0615453	16.5481	2.05614	Up
CABZ01072309.1	ENSDARG00000112959		0.336791	0.0889385	7.78736	2.05614	Up
FO834800.2	ENSDARG00000113057		2.38679	0.75689	9.73421	3.08422	Up
BX276107.1	ENSDARG00000113137		0.58904	0.208049	9.73416	4.46096	Up
LO018260.3	ENSDARG00000113301		1.19737	0.42214	2.92026	1.02807	Up
zgc:153932	ENSDARG00000113315	100009638	0.871002	0.204486	8.76079	2.05614	Up
insig2	ENSDARG00000113367	399645	1.74073	0.525746	6.81394	2.05614	Up
si:ch211-59d8.2	ENSDARG00000113510		0.24786	0.0920878	2.92026	1.02807	Up
pimr64	ENSDARG00000113632	108181520	1.75578e-09	1.7642e-19	9.4787e-09	9.51797e-19	Up
si:dkey-205i10.1	ENSDARG00000113804		0.611673	0.12926	4.8671	1.02807	Up
BX005085.5	ENSDARG00000114108		1.54642	0.233507	6.81394	1.02807	Up
FQ312024.1	ENSDARG00000114370		6.63533	1.16979	5.84052	1.02807	Up
znf1017	ENSDARG00000114396		3.80701	0.592522	17.5216	3.08422	Up
med8	ENSDARG00000114425	404615	1.95385	0.810884	27.2558	11.3088	Up
ctxn3	ENSDARG00000114472	100331302	5.68376	1.85671	6.81394	3.08422	Up
CU302436.1	ENSDARG00000114500		5.52944	2.33957	4.8671	2.05614	Up
siva1	ENSDARG00000114552	571845	1.33973	0.435532	12.6545	4.11229	Up
si:dkey-233e3.3	ENSDARG00000114558		1.03849	0.219524	4.8671	1.02807	Up
BX324142.1	ENSDARG00000114711		0.233684	0.098733	4.8671	2.05614	Up
znf1117	ENSDARG00000114716	565962	3.36408	1.49695	18.495	8.22457	Up
si:dkeyp-53e4.4	ENSDARG00000114935		0.367172	0.140682	10.7076	3.18417	Up
znf1033	ENSDARG00000115017		0.999555	0.23652	1.94684	1.02807	Up
n6amt1	ENSDARG00000115421	436775	3.8108	0.251764	15.5747	1.02807	Up
CU550713.1	ENSDARG00000115515		0.328785	0.115767	2.92026	1.02807	Up
si:ch73-36p18.1	ENSDARG00000115766	100334868	3.91266	0.591456	6.81394	1.02807	Up
chrnb5a	ENSDARG00000115778		0.586179	0.115124	13.6279	3.08422	Up
chst3b	ENSDARG00000116042	556800	1.57238	0.632802	20.4418	8.22457	Up
FO704772.2	ENSDARG00000116076		11.5194	1.10789	10.7076	1.02807	Up
znf1046	ENSDARG00000116216	100004513	1.64351	0.215748	7.78736	1.02807	Up
BX539310.1	ENSDARG00000116510		0.332838	0.108171	12.6545	4.11229	Up
si:dkey-261m9.6	ENSDARG00000116654	563569	23.865	5.60527	17.5216	4.11229	Up
CABZ01065417.1	ENSDARG00000116796		29.2023	12.7583	11.681	5.14036	Up
si:ch211-133h13.1	ENSDARG00000116915	108184000	0.267566	0.0350038	5.84052	1.02807	Up
znf1051	ENSDARG00000116992	100141335	0.731177	0.193184	3.89368	1.02807	Up
zgc:86839	ENSDARG00000117089	415200	2.506	1.17749	8.76079	4.11229	Up
cst14b.1	ENSDARG00000117133	768128	14.6152	2.19583	6.81394	1.02807	Up
CT583728.26	ENSDARG00000117174		1.98409	0.349665	5.84052	1.02807	Up
FP326649.1	ENSDARG00000117179		3.5398	0.831375	17.5216	4.11229	Up
dap	ENSDARG00000000069	58093	0.958753	4.06868	6.81394	28.786	Down
hoxb2a	ENSDARG00000000175	30338	0.556988	1.76567	3.89368	12.3369	Down
dnah6	ENSDARG00000000606		0.28381	2.29652	14.6013	12.3369	Down
ptpn4a	ENSDARG00000000631	368448	4.498	13.9832	93.4484	196.362	Down
psmb9a	ENSDARG00000000656	30665	0.479387	1.26685	1.94684	5.14036	Down
sypl2b	ENSDARG00000000690	799482	0.514443	1.08716	3.89368	8.22457	Down
gas2a	ENSDARG00000001259		0.310207	1.08624	0.973421	4.11229	Down
g2e3	ENSDARG00000001313	368848	0.0716644	0.151415	0.973421	2.05614	Down
adam8a	ENSDARG00000001452	368917	0.222704	0.784234	2.92026	10.2807	Down
psmb13a	ENSDARG00000001656		1.80231	4.62708	6.81394	17.4772	Down
zgc:112148	ENSDARG00000001804	550424	1.41783	9.47882	4.8671	25.7018	Down
palmda	ENSDARG00000001913	559824	0.0582163	0.162741	0.973421	3.08422	Down
ak1	ENSDARG00000001950	445486	17.5032	40.1495	34.0697	68.8808	Down
myhb	ENSDARG00000001993	100002040	0.155958	0.329486	3.89368	8.22457	Down
pygb	ENSDARG00000002021	403051	0.511169	1.44009	5.84052	16.4491	Down
si:dkey-103j14.5	ENSDARG00000002219	570552	3.14904	7.29591	16.5481	46.2632	Down
mrpl41	ENSDARG00000002264	553805	4.21209	12.5103	7.78736	20.5614	Down
arsh	ENSDARG00000002299	100332997	1.35814	3.43276	6.81394	17.4772	Down
mief2	ENSDARG00000002377	767710	5.00863	14.2399	35.0431	83.2738	Down
itga10	ENSDARG00000002507	572348	0.15806	0.445243	2.92026	8.22457	Down
rundc3ab	ENSDARG00000002546	393118	5.68331	16.7487	60.3521	176.828	Down
mylpfb	ENSDARG00000002589	447930	0.387472	0.786111	0.973421	1.02807	Down
utp15	ENSDARG00000002720	325106	1.45623	3.9727	10.7076	28.786	Down
kiss1ra	ENSDARG00000002728	561898	3.29822	6.97317	12.6545	26.7299	Down
si:ch211-48m9.1	ENSDARG00000002771	559268	0.63975	1.35148	14.6013	18.5053	Down
cep57l1	ENSDARG00000002826	445312	1.22438	3.52048	6.81394	23.6456	Down
col4a4	ENSDARG00000002831	554270	0.10852	0.933524	4.8671	2.05614	Down
tnnt2d	ENSDARG00000002988	574000	0.596652	1.80469	1.94684	5.14036	Down
rcan1a	ENSDARG00000003109	445222	0.0880886	0.279191	0.973421	3.08422	Down
rassf7b	ENSDARG00000003193	368288	1.40072	2.97249	3.89368	11.3088	Down
stx16	ENSDARG00000003307	562857	4.77343	13.5123	58.4052	102.807	Down
fam91a1	ENSDARG00000003320	393413	0.924475	4.03666	12.6545	54.4878	Down
si:dkey-275b16.2	ENSDARG00000003380	562105	0.796223	2.13992	8.76079	14.393	Down
fgf8a	ENSDARG00000003399	30538	6.2199	16.1859	26.2824	51.4036	Down
foxa2	ENSDARG00000003411	30126	0.289204	1.0696	1.94684	7.1965	Down
ankrd16	ENSDARG00000003822	550225	0.751705	2.73541	1.94684	13.3649	Down
marcksa	ENSDARG00000004049	554102	4.06336	8.35857	21.4153	44.2071	Down
galk2	ENSDARG00000004059	792268	0.256199	1.35354	1.94684	10.2807	Down
tie1	ENSDARG00000004105	30746	0.528469	1.34251	13.6279	30.8422	Down
rttn	ENSDARG00000004131	100151439	1.11829	2.36242	37.9634	80.1896	Down
tnfsf10l	ENSDARG00000004196	114466	0.708598	2.81516	12.6545	70.9369	Down
cyp46a1.2	ENSDARG00000004262	393433	1.39505	3.53789	9.73421	24.6737	Down
hdr	ENSDARG00000004392	373093	1.10565	2.32565	6.81394	14.393	Down
tnfrsfa	ENSDARG00000004451	114461	2.9077	7.60075	18.495	48.3194	Down
unc119.2	ENSDARG00000004459	557454	0.392864	1.24655	0.973421	3.08422	Down
desi2	ENSDARG00000004460	445138	9.08573	19.3292	55.485	79.1615	Down
ppat	ENSDARG00000004517	572027	1.73674	4.34571	18.495	46.2632	Down
plk4	ENSDARG00000004576	368390	0.438767	1.0043	5.84052	13.3649	Down
egln1b	ENSDARG00000004632	436868	7.13429	17.4051	65.3554	159.383	Down
zgc:101810	ENSDARG00000004658	493612	0.469239	0.991587	3.89368	8.22457	Down
six4a	ENSDARG00000004695	65233	0.210243	0.666392	1.94684	6.16843	Down
rxrgb	ENSDARG00000004697	436617	0.423033	1.77789	3.89368	13.3649	Down
acsm3	ENSDARG00000004880	100002035	0.504421	1.39876	7.78736	21.5895	Down
mxb	ENSDARG00000004953	360143	0.385394	1.08599	2.92026	8.22457	Down
ncapd2	ENSDARG00000005058	552978	1.71144	4.47803	24.3355	42.1509	Down
calub	ENSDARG00000005115	394057	3.12103	6.30322	20.4418	33.9264	Down
rnaseh2b	ENSDARG00000005128	393241	0.543475	2.23528	1.94684	3.08422	Down
dglucy	ENSDARG00000005179		6.94672	22.9639	59.3787	78.1334	Down
wdfy1	ENSDARG00000005425	474326	12.1261	27.415	82.7407	105.891	Down
kif4	ENSDARG00000005462	393796	0.0851511	0.584646	1.94684	13.3649	Down
wif1	ENSDARG00000005541	30476	0.539992	1.99705	3.89368	14.393	Down
entpd8	ENSDARG00000005565	436652	0.1979	1.31501	3.89368	10.2807	Down
smim14	ENSDARG00000005799	402894	1.99151	7.79	7.78736	28.786	Down
dera	ENSDARG00000005897	450077	2.19709	5.22444	11.681	27.7579	Down
rgl1	ENSDARG00000005989	402933	3.73395	11.8216	14.6013	37.0106	Down
prc1b	ENSDARG00000005993	393203	0.105023	0.221923	0.973421	2.05614	Down
star	ENSDARG00000006137	63999	0.430866	3.94528	1.94684	13.3649	Down
gpx1b	ENSDARG00000006207	447895	0.344834	0.729295	0.973421	2.05614	Down
prdm5	ENSDARG00000006288	432371	0.868616	2.16663	9.73421	20.5614	Down
esyt3	ENSDARG00000006422	553238	0.0800558	0.253725	0.973421	3.08422	Down
saxo2	ENSDARG00000006474	641580	1.03	3.99119	5.84052	22.6176	Down
irf4a	ENSDARG00000006560	100002070	0.476231	1.00651	2.92026	6.16843	Down
zgc:111983	ENSDARG00000006588	550501	0.385174	2.30626	2.92026	17.4772	Down
sgk2b	ENSDARG00000006598	559050	0.836665	2.41314	5.84052	6.16843	Down
bud13	ENSDARG00000006666		0.718404	1.82192	4.8671	12.3369	Down
glra4a	ENSDARG00000006865	83413	1.21048	2.44173	10.7076	21.5895	Down
ccdc113	ENSDARG00000006981	450041	0.726022	3.83727	2.92026	15.4211	Down
rhcgl1	ENSDARG00000007080	563826	0.127376	0.269179	0.973421	2.05614	Down
nipsnap2	ENSDARG00000007264		4.20876	8.53049	11.681	23.6456	Down
tbx16	ENSDARG00000007329	30264	0.0476265	0.150927	0.973421	3.08422	Down
ifit10	ENSDARG00000007467	567441	0.255329	0.809367	1.94684	6.16843	Down
rpe65a	ENSDARG00000007480	393724	2.12563	5.61511	15.5747	41.1229	Down
opn4.1	ENSDARG00000007553	352918	0.227113	0.719787	2.92026	9.25265	Down
sult5a1	ENSDARG00000007769	767718	0.127593	0.404454	0.973421	3.08422	Down
zgc:112965	ENSDARG00000007787	553735	0.734573	3.10739	1.94684	8.22457	Down
atf3	ENSDARG00000007823	393939	1.54082	3.25572	16.5481	34.9544	Down
cks1b	ENSDARG00000007971	445199	0.638891	1.35108	1.94684	4.11229	Down
foxl1	ENSDARG00000008133	393959	0.956431	2.8875	6.81394	20.5614	Down
dbnla	ENSDARG00000008170	431748	0.14734	0.467086	0.973421	3.08422	Down
fam114a1	ENSDARG00000008287	560911	2.00931	5.54034	17.5216	48.3194	Down
apex2	ENSDARG00000008472	393115	3.02584	6.12549	30.176	45.2352	Down
trmt61a	ENSDARG00000008480	436593	0.838164	2.75128	6.81394	21.5895	Down
lmo3	ENSDARG00000008720	553774	3.82462	14.7435	25.3089	67.8527	Down
glud1a	ENSDARG00000008816	317737	1.59007	3.2549	15.5747	31.8702	Down
ccdc127b	ENSDARG00000008946	792067	1.54839	3.4746	5.84052	12.3369	Down
pla2g3	ENSDARG00000008948		0.214541	1.02003	1.94684	9.25265	Down
pofut1	ENSDARG00000008953	403029	1.01229	3.03103	5.84052	17.4772	Down
e2f7	ENSDARG00000008986	567941	0.473951	1.63902	6.81394	12.3369	Down
si:ch73-141c7.1	ENSDARG00000009040	393762	0.202298	0.855247	0.973421	4.11229	Down
slc10a4	ENSDARG00000009131	556491	0.826274	2.27028	4.8671	13.3649	Down
zgc:112437	ENSDARG00000009215	550468	0.261048	0.551928	0.973421	2.05614	Down
nrap	ENSDARG00000009341	724004	0.0349134	0.147513	0.973421	4.11229	Down
npl	ENSDARG00000009390	100148292	3.13302	6.9367	20.4418	45.2352	Down
ascl1b	ENSDARG00000009702	30478	0.889351	1.80035	11.681	24.6737	Down
znf385a	ENSDARG00000009899	100147851	3.90699	13.9338	13.6279	60.6562	Down
slc38a5a	ENSDARG00000009901	100005797	0.0658306	0.208952	0.973421	3.08422	Down
fndc4b	ENSDARG00000009949	100332162	9.45612	19.4305	83.7142	118.228	Down
smpdl3b	ENSDARG00000010130	564392	0.147533	0.623596	0.973421	4.11229	Down
vstm4a	ENSDARG00000010154	553443	0.729993	2.12159	3.89368	11.3088	Down
si:ch73-265h17.1	ENSDARG00000010183	100535146	0.119547	0.505255	0.973421	4.11229	Down
ptgs2b	ENSDARG00000010276	559020	0.288728	0.711769	2.92026	7.1965	Down
srpx	ENSDARG00000010318	541513	1.08228	2.6141	6.81394	16.4491	Down
acer1	ENSDARG00000010347	550266	0.165619	0.350043	0.973421	2.05614	Down
lpar5a	ENSDARG00000010384	322473	0.165984	0.526225	0.973421	3.08422	Down
slc25a25a	ENSDARG00000010572	406541	7.31904	15.7366	40.8837	83.2738	Down
foxn4	ENSDARG00000010591	30315	0.710538	1.8144	7.78736	10.2807	Down
trim16	ENSDARG00000010673	568734	0.335364	1.06301	2.92026	9.25265	Down
npffr1l3	ENSDARG00000010712	561324	0.319737	0.675766	1.94684	4.11229	Down
chchd10	ENSDARG00000010717	393757	0.39632	3.03523	0.973421	4.11229	Down
CABZ01073795.1	ENSDARG00000010729		2.70504	6.09848	65.2192	147.014	Down
esrp1	ENSDARG00000011245	560190	0.195778	0.413637	2.92026	6.16843	Down
tlx2	ENSDARG00000011273	170781	0.449356	1.40449	2.92026	9.25265	Down
c1ql4a	ENSDARG00000011549	559288	0.235196	1.74028	0.973421	7.1965	Down
ftr52p	ENSDARG00000011652	555772	0.494431	1.17545	3.89368	9.25265	Down
zgc:100832	ENSDARG00000012035	445148	0.275306	2.04542	2.92026	15.4211	Down
polr3gla	ENSDARG00000012044	447901	0.851148	2.21771	2.92026	10.2807	Down
psme3	ENSDARG00000012234	30649	1.58409	3.74952	9.73421	16.4491	Down
pacc1	ENSDARG00000012271		2.93835	6.44938	15.5747	29.8141	Down
eya4	ENSDARG00000012397	541552	0.398286	1.16207	2.92026	11.3088	Down
col11a2	ENSDARG00000012422	561679	0.106885	0.225825	2.92026	6.16843	Down
per1b	ENSDARG00000012499	406204	36.704	74.7988	1043.51	2126.05	Down
rlbp1a	ENSDARG00000012504	393678	0.547212	1.15795	2.92026	6.16843	Down
pdss2	ENSDARG00000012563	436624	1.3934	3.59933	8.76079	22.6176	Down
saga	ENSDARG00000012610	792319	1.8641	4.45049	17.5216	46.2632	Down
bbx	ENSDARG00000012699	100005540	1.87404	4.56098	16.5481	18.5053	Down
calhm5.2	ENSDARG00000012726		0.187037	1.3837	0.973421	7.1965	Down
nsun3	ENSDARG00000013023	553534	2.35629	4.81416	14.6013	29.8141	Down
si:ch211-1f22.1	ENSDARG00000013203	100006166	0.561044	1.77943	1.94684	6.16843	Down
zgc:172271	ENSDARG00000013240	100000381	0.313017	1.10243	2.92026	10.2807	Down
eif4eb	ENSDARG00000013274	493617	0.500901	1.58803	2.92026	9.25265	Down
map3k15	ENSDARG00000013310	100334289	0.152231	0.637282	2.92026	18.5053	Down
sycp3	ENSDARG00000013438	678602	0.223766	0.47304	0.973421	2.05614	Down
tdrd9	ENSDARG00000013453	553222	0.0523203	0.165805	0.973421	3.08422	Down
wfikkn2a	ENSDARG00000013460	564992	1.04195	2.6148	7.78736	19.5334	Down
ikzf1	ENSDARG00000013539	30177	0.794767	2.56893	5.84052	16.4491	Down
gadd45bb	ENSDARG00000013576	497646	2.29778	4.76371	11.681	21.5895	Down
actn3a	ENSDARG00000013755	58037	0.148079	0.31287	1.94684	4.11229	Down
zgc:77158	ENSDARG00000013784	402971	1.63269	3.46508	12.6545	29.8141	Down
sim1b	ENSDARG00000013789	566656	0.373364	1.18458	0.973421	3.08422	Down
amy2a	ENSDARG00000013856	406539	0.160894	0.510079	0.973421	3.08422	Down
pdf	ENSDARG00000013950	619248	1.56836	3.31658	4.8671	10.2807	Down
ngfb	ENSDARG00000014050	58133	0.207127	0.437838	0.973421	2.05614	Down
pfkma	ENSDARG00000014179	447836	0.0944299	0.89789	0.973421	9.25265	Down
zgc:55413	ENSDARG00000014208	406830	0.241917	0.813169	1.94774	7.1965	Down
pdlim3b	ENSDARG00000014248	561865	0.593068	3.96981	2.92026	19.5334	Down
eya1	ENSDARG00000014259	30436	2.43357	5.50148	17.5216	32.8983	Down
slc5a6b	ENSDARG00000014599	796312	0.108726	0.559592	1.94684	6.16843	Down
si:ch211-212d10.1	ENSDARG00000014623	557566	1.35277	3.07064	21.4153	27.7579	Down
si:dkeyp-94g1.1	ENSDARG00000014624	797092	2.78169	6.01851	20.4418	44.2071	Down
bckdhb	ENSDARG00000014676	569980	34.2311	113.621	71.0597	76.0773	Down
cryba1l2	ENSDARG00000014803	449792	0.149885	0.475158	0.973421	3.08422	Down
drd2l	ENSDARG00000014858	378718	0.341	1.62165	1.94684	9.25265	Down
panx1b	ENSDARG00000014910	567417	0.253574	0.535784	2.92026	6.16843	Down
KCNN2	ENSDARG00000014939		1.83894	7.90188	11.681	19.5334	Down
tprkb	ENSDARG00000014941	492501	1.34733	6.26718	4.8671	22.6176	Down
kif23	ENSDARG00000014943	30627	0.151457	0.400014	1.94684	5.14036	Down
alpi.1	ENSDARG00000015273	541539	0.393445	3.22624	0.973421	15.4211	Down
fam110a	ENSDARG00000015293	100004155	0.636189	1.34536	1.94684	4.11229	Down
zc4h2	ENSDARG00000015314	323487	1.62712	6.72125	10.7076	44.2071	Down
thoc7	ENSDARG00000015394	445035	5.58774	12.2421	13.6279	29.8141	Down
klf3	ENSDARG00000015495	117603	1.29524	3.12184	12.6545	22.6176	Down
bmp6	ENSDARG00000015686	503761	0.211029	0.445923	1.94684	4.11229	Down
smcr8b	ENSDARG00000015803	407723	0.261567	0.898032	3.89368	13.3649	Down
mfsd5	ENSDARG00000015997	436986	3.59469	7.48069	42.8305	76.0773	Down
wdhd1	ENSDARG00000015998	436999	1.07083e-167	0.138039	2.14982e-166	2.05614	Down
qtrt2	ENSDARG00000016093		0.472871	1.11064	2.92026	9.25265	Down
htr6	ENSDARG00000016095	568269	1.10212	2.7178	5.84052	14.393	Down
bbs12	ENSDARG00000016112	570583	0.542745	1.28	11.681	25.7018	Down
sash3	ENSDARG00000016541	561954	1.17311	2.65655	6.81394	15.4211	Down
mcat	ENSDARG00000016613	564111	1.1055	4.89853	5.57224	24.6737	Down
zp3e	ENSDARG00000016908		0.250941	0.61859	2.92026	7.1965	Down
itgb2	ENSDARG00000016939	557797	4.95674	10.109	70.0863	142.902	Down
slc3a1	ENSDARG00000017165	557757	0.0636934	0.269139	0.973421	4.11229	Down
nr2f1b	ENSDARG00000017168	393564	0.613506	1.57409	6.81394	17.4772	Down
traf5	ENSDARG00000017240	563887	0.564554	1.14682	1.94684	5.14036	Down
prx	ENSDARG00000017246		1.86118	3.74297	74.9534	94.5826	Down
smtlb	ENSDARG00000017251	553408	0.349643	0.73948	0.973421	2.05614	Down
cdkl1	ENSDARG00000017329	445316	0.695132	1.65289	3.89368	9.25265	Down
epha2a	ENSDARG00000017354	30689	0.066451	0.210596	0.973421	3.08422	Down
mettl8	ENSDARG00000017359	100148927	2.59727	5.49014	12.6545	26.7299	Down
sema3d	ENSDARG00000017369	30250	0.867008	1.83194	9.73421	20.5614	Down
gstt1b	ENSDARG00000017388	393556	0.201215	0.425334	0.973421	2.05614	Down
mylz3	ENSDARG00000017441	58143	3.81733	7.64904	9.73421	24.6737	Down
si:ch211-1o7.3	ENSDARG00000017504	562403	0.520395	1.21548	3.89368	8.22457	Down
tlx3b	ENSDARG00000017615	266965	0.83167	2.52624	7.78736	23.6456	Down
dnajc5gb	ENSDARG00000017687	393371	0.0918168	0.679027	0.973421	7.1965	Down
si:ch211-106h11.1	ENSDARG00000017720	559987	0.0955092	0.605437	0.973421	6.16843	Down
micall2b	ENSDARG00000017834	556298	0.562123	2.0989	5.84052	18.5053	Down
brf1a	ENSDARG00000017835	334402	3.99579	8.18997	45.7508	57.572	Down
rsph14	ENSDARG00000017983	553388	0.201215	1.276	0.973421	6.16843	Down
vps13d	ENSDARG00000017986	567879	4.08026	12.3449	182.03	388.611	Down
scn8ab	ENSDARG00000018032	793996	2.55776	7.20164	64.2458	180.941	Down
gpx1a	ENSDARG00000018146	352926	2.30729	4.87873	7.78736	16.4491	Down
prkcha	ENSDARG00000018382	100144561	0.5663	1.49562	7.78736	20.5614	Down
heg1	ENSDARG00000018441	406202	4.47348	10.883	83.7142	203.558	Down
zgc:152658	ENSDARG00000018587	767632	0.174138	0.367944	1.94684	4.11229	Down
igf2a	ENSDARG00000018643	30710	4.56874	9.59799	29.2026	43.179	Down
si:dkey-199f5.8	ENSDARG00000018853	556544	1.07454	9.46417	22.3887	90.4703	Down
henmt1	ENSDARG00000018871	550540	0.185958	0.78612	0.973421	4.11229	Down
tpm4b	ENSDARG00000019128	324244	1.68295	5.98346	14.6013	29.8141	Down
tram1	ENSDARG00000019137	266757	0.616649	1.52019	5.84052	14.393	Down
fancf	ENSDARG00000019250	692250	0.527032	1.48527	2.92026	8.22457	Down
ndufb4	ENSDARG00000019332	406306	0.77529	4.74686	0.973421	7.1965	Down
flt1	ENSDARG00000019371	544667	0.170518	0.68952	1.94684	8.22457	Down
stat5a	ENSDARG00000019392	369197	4.08255	8.82099	32.1229	65.7966	Down
psma6a	ENSDARG00000019398	171585	5.82487	12.7115	18.495	38.0387	Down
CABZ01086041.1	ENSDARG00000019442		0.903701	2.60379	10.7076	30.8422	Down
mcm5	ENSDARG00000019507	286747	0.375207	0.792814	3.89368	8.22457	Down
hdgfl2	ENSDARG00000019530		2.67703	14.8743	15.5747	53.4597	Down
rom1a	ENSDARG00000019752	393767	0.098432	0.363919	1.94684	7.1965	Down
evpla	ENSDARG00000019808	373136	0.424184	0.952088	15.5747	34.9544	Down
pdlim1	ENSDARG00000019845	550568	1.34272	4.05489	8.76079	18.5053	Down
atp1a1b	ENSDARG00000019856	64616	0.0708098	0.299218	0.973421	4.11229	Down
slc5a11	ENSDARG00000019932	492334	0.102869	0.76079	0.973421	7.1965	Down
serpinh1b	ENSDARG00000019949	30449	1.12922	2.29187	3.89368	18.5053	Down
mrps33	ENSDARG00000020015	432383	15.8015	39.4527	42.8305	75.0492	Down
neil3	ENSDARG00000020079	492463	0.126236	0.266769	0.973421	2.05614	Down
kctd16b	ENSDARG00000020102	569756	2.96534	6.68599	14.6013	32.8983	Down
dld	ENSDARG00000020219	30138	0.649311	1.4481	8.76079	19.5334	Down
rhoj	ENSDARG00000020250	556371	1.77076	3.55447	19.4684	39.0667	Down
si:dkeyp-120h9.1	ENSDARG00000020278	566469	0.260514	0.605423	4.8671	11.3088	Down
TAFA3	ENSDARG00000020292		1.78557	9.69785	11.681	50.3755	Down
txlnba	ENSDARG00000020594	563018	0.0450453	0.0913508	0.973421	1.02807	Down
armc1l	ENSDARG00000020887	321240	0.672632	2.55505	2.92026	8.22457	Down
slc35a3b	ENSDARG00000020981	550599	0.761861	1.72639	1.94684	9.25265	Down
c5	ENSDARG00000021004	565774	0.0460141	0.145817	0.973421	3.08422	Down
foxd3	ENSDARG00000021032	30548	0.426426	1.2016	2.92026	8.22457	Down
znf367	ENSDARG00000021086	550421	0.190031	2.41005	0.973421	12.3369	Down
nipal3	ENSDARG00000021147	436907	1.75811	3.51936	18.495	37.0106	Down
serpind1	ENSDARG00000021208	359841	0.204107	1.50983	1.94684	14.393	Down
zgc:165604	ENSDARG00000021241	792578	0.060793	0.193016	0.973421	3.08422	Down
mybpc2b	ENSDARG00000021265	541384	0.0722098	0.457731	0.973421	6.16843	Down
slc30a2	ENSDARG00000021305	563540	0.466015	4.18707	1.94684	17.4772	Down
jag2b	ENSDARG00000021389	140422	1.50342	3.51508	3.89368	19.5334	Down
cgas	ENSDARG00000021572		1.13133	3.99701	2.92026	12.3369	Down
phf11	ENSDARG00000021677	569187	0.256491	0.826706	1.94684	2.05614	Down
morn3	ENSDARG00000021697	550359	0.381991	0.80743	1.94684	4.11229	Down
upk1a	ENSDARG00000021866	678515	0.212921	0.449923	1.94684	4.11229	Down
ak9	ENSDARG00000021913	557629	0.639608	1.96766	14.6013	23.6456	Down
vax1	ENSDARG00000021916	373870	0.481418	1.11897	4.8671	11.3088	Down
nek1	ENSDARG00000022350	556002	15.5836	35.3089	189.817	195.334	Down
clcn5b	ENSDARG00000022466	557584	0.614277	2.34305	17.5216	66.8247	Down
ddx43	ENSDARG00000022614	100136871	0.833772	3.48201	7.78736	24.6737	Down
armc2	ENSDARG00000022660	555846	0.322875	0.937892	7.78736	22.6176	Down
itgb1b.2	ENSDARG00000022689	405864	0.117423	0.248146	0.973421	2.05614	Down
mcf2a	ENSDARG00000022895	557201	2.40635	5.34223	26.2824	27.7579	Down
pkp2	ENSDARG00000023026	568060	0.604588	1.87826	6.81394	17.4772	Down
hoxa2b	ENSDARG00000023031	30325	0.132539	0.280095	0.973421	2.05614	Down
krt1-19d	ENSDARG00000023082	664718	0.583859	1.64553	2.92026	8.22457	Down
lcp1	ENSDARG00000023188	30583	10.1303	20.831	90.5281	186.081	Down
mob2a	ENSDARG00000023214	436637	3.6026	8.6729	17.5216	42.1509	Down
sim1a	ENSDARG00000023316	260351	0.41124	0.835338	12.6545	25.7018	Down
fmn2a	ENSDARG00000023318	793321	2.07446	5.61727	47.6976	118.228	Down
kcnn1b	ENSDARG00000023546	570401	2.55764	8.21347	17.5216	50.3755	Down
idh3g	ENSDARG00000023648	550579	8.65583	22.0636	45.7508	92.5265	Down
dnase1l1l	ENSDARG00000023861		0.0925702	0.1956	0.973421	2.05614	Down
rnf181	ENSDARG00000023958	393276	2.01823	4.5874	12.6545	18.5053	Down
rprmb	ENSDARG00000024006	393779	0.256887	1.08624	0.973421	4.11229	Down
adh8b	ENSDARG00000024278	402841	0.172323	0.919276	0.973421	2.05614	Down
cert1a	ENSDARG00000024325		1.54867	3.60376	14.6013	20.5614	Down
emilin1a	ENSDARG00000024537	566473	0.480546	1.69158	6.81394	24.6737	Down
polr3g	ENSDARG00000024687	100000978	0.0614721	0.194813	0.973421	3.08422	Down
slc24a5	ENSDARG00000024771	570312	0.377863	1.06469	2.92026	8.22457	Down
synj1	ENSDARG00000025011	337236	2.25969	6.90918	73.98	226.176	Down
loxl4	ENSDARG00000025089	100320658	0.147487	0.454632	3.89368	11.3088	Down
rpl10	ENSDARG00000025581	336712	0.732193	1.74092	1.94684	4.11229	Down
trim35-14	ENSDARG00000025601	100006191	0.220732	0.583045	1.94684	5.14036	Down
antxr1a	ENSDARG00000025672	793153	0.560857	1.13159	2.92026	6.16843	Down
chp2	ENSDARG00000025788	327599	2.43579	5.57657	17.5216	40.0948	Down
ankdd1b	ENSDARG00000025866	562681	0.219187	0.46337	0.973421	2.05614	Down
mxf	ENSDARG00000026049	561067	0.13046	0.275707	0.973421	2.05614	Down
ccdc3a	ENSDARG00000026052	560952	0.366181	1.35448	1.94684	7.1965	Down
pip4p1b	ENSDARG00000026387		2.34581	5.93066	9.73421	25.7018	Down
rfx4	ENSDARG00000026395	403016	0.704032	4.3677	8.76079	48.3194	Down
zgc:101583	ENSDARG00000026682	494104	0.795146	2.33764	9.73421	40.0948	Down
aqp7	ENSDARG00000026787	334529	0.40123	1.48368	3.89368	14.393	Down
gucy2d	ENSDARG00000026820		0.429135	0.876071	6.81394	14.393	Down
cryzl1	ENSDARG00000026902	436906	5.6268	12.7844	42.8305	79.1615	Down
fbxl4	ENSDARG00000026941	492349	0.463875	1.55184	5.84052	19.5334	Down
klhl6	ENSDARG00000026990	368818	0.646821	2.76214	3.89368	11.3088	Down
kat8	ENSDARG00000027187	100003790	0.150282	1.35813	0.973421	9.25265	Down
igf1ra	ENSDARG00000027423	245701	4.09891	8.20866	29.2026	41.1229	Down
rpp30	ENSDARG00000027428	541352	5.02697	14.4354	15.5747	50.3755	Down
hsd17b1	ENSDARG00000027469	402842	0.0961605	0.203189	0.973421	2.05614	Down
hpn	ENSDARG00000027609		0.127751	0.449813	2.92026	10.2807	Down
tmem230a	ENSDARG00000027687	445502	0.310924	4.59991	1.94684	28.786	Down
tmtops2b	ENSDARG00000027822	100331536	0.525221	1.52617	3.89368	11.3088	Down
naa50	ENSDARG00000027825	445229	1.1913	2.7462	10.7076	24.6737	Down
si:ch211-216p19.6	ENSDARG00000027907		0.166206	0.526973	0.973421	3.08422	Down
ap1s3b	ENSDARG00000027966	447897	0.52029	3.02509	1.94684	11.3088	Down
slc35d1b	ENSDARG00000027986	393447	0.828094	1.75022	4.8671	10.2807	Down
galk1	ENSDARG00000028088	449829	1.88404	4.88712	10.7076	27.7579	Down
cldn23a	ENSDARG00000028096		0.130169	0.360782	0.973421	1.02807	Down
cradd	ENSDARG00000028192	450046	3.4558	10.9706	5.84052	18.5053	Down
commd8	ENSDARG00000028201	777610	2.62588	8.65778	9.73421	30.8422	Down
jph2	ENSDARG00000028625	553333	0.623845	2.14193	7.78736	26.7299	Down
tek	ENSDARG00000028663	30747	1.22177	3.80278	16.5481	53.4597	Down
mrgbp	ENSDARG00000028894	393709	0.260439	0.60465	0.973421	3.08422	Down
tm6sf2	ENSDARG00000029057	791179	0.293379	0.619801	6.81394	14.393	Down
mboat1	ENSDARG00000029356	572841	1.82911	5.65526	11.681	33.9264	Down
f9b	ENSDARG00000029493	678552	0.140373	0.296659	0.973421	2.05614	Down
si:dkeyp-9d4.2	ENSDARG00000029720	100148554	2.43148	5.93014	12.6545	30.8422	Down
mep1a.1	ENSDARG00000029747	553530	0.127376	0.269179	0.973421	2.05614	Down
cel.2	ENSDARG00000029822	565117	0.139851	0.295555	0.973421	2.05614	Down
slc2a15a	ENSDARG00000029894	394245	0.155569	0.328792	0.973421	2.05614	Down
sec22ba	ENSDARG00000030108	114464	6.51148	13.59	40.8837	56.5439	Down
matn1	ENSDARG00000030215	403023	0.121675	1.08312	0.973421	5.14036	Down
jag1a	ENSDARG00000030289	140421	3.01972	6.85704	60.3521	137.762	Down
zgc:66313	ENSDARG00000030357	393400	0.6387	3.04112	4.8671	18.5053	Down
psmc1a	ENSDARG00000030537	336786	0.443199	1.40481	3.89368	12.3369	Down
xirp1	ENSDARG00000030722	497637	0.0636733	0.168161	1.94684	5.14036	Down
gabrr3b	ENSDARG00000030750		0.187348	1.188	0.973421	6.16843	Down
baxb	ENSDARG00000030881	503609	1.06496	3.15173	4.8671	14.393	Down
ksr1b	ENSDARG00000030933	556779	2.39629	4.84072	38.9368	71.965	Down
mybl1	ENSDARG00000030999	558540	0.43239	0.970617	7.78736	17.4772	Down
lipg	ENSDARG00000031044	393096	1.31096	4.78757	11.681	21.5895	Down
snai3	ENSDARG00000031243	567724	0.190995	0.403715	0.973421	2.05614	Down
enkur	ENSDARG00000031248	402794	1.89017	4.43956	8.76079	20.5614	Down
si:dkey-239b22.1	ENSDARG00000031588	103911941	0.433827	0.919016	30.176	48.3194	Down
kif9	ENSDARG00000031693	553438	0.0966549	0.249846	0.973421	2.05614	Down
fthl27	ENSDARG00000031776		46.4178	109.532	132.385	297.113	Down
pparg	ENSDARG00000031848	557037	1.37964	2.80044	6.81394	10.2807	Down
tns3.2	ENSDARG00000031911	100334324	0.565236	1.64209	7.78736	22.6176	Down
ptpa	ENSDARG00000031985		0.392432	5.62882	6.81394	44.2071	Down
cnot7	ENSDARG00000032116	768119	0.0582353	0.161242	0.973421	2.05614	Down
ckap4	ENSDARG00000032405		0.262764	1.24941	1.94684	9.25265	Down
pon1	ENSDARG00000032496	447803	0.12607	0.266356	1.94684	4.11229	Down
egln3	ENSDARG00000032553	406602	7.03618	18.8992	48.671	105.891	Down
rcan3	ENSDARG00000032623	325356	0.584238	1.52511	5.84052	11.3088	Down
tm7sf2	ENSDARG00000032816	494054	2.17698	5.32077	8.76079	8.22457	Down
rxfp2a	ENSDARG00000032820	792884	0.251782	1.68466	2.92026	19.5334	Down
si:dkey-206f10.1	ENSDARG00000032838	560719	0.0538308	0.170592	0.973421	3.08422	Down
trit1	ENSDARG00000032876	553523	1.57539	5.37302	8.76079	28.786	Down
nr1d1	ENSDARG00000033160	494487	10.7229	33.2824	125.571	389.639	Down
zgc:101699	ENSDARG00000033355	492789	0.123136	0.650535	0.973421	5.14036	Down
rrm2b	ENSDARG00000033367	368909	0.837729	5.59603	3.89368	28.786	Down
gpatch1	ENSDARG00000033418	448925	7.95606	24.5402	101.236	97.6668	Down
il12ba	ENSDARG00000033727	445373	0.294802	0.623383	0.973421	2.05614	Down
ncf1	ENSDARG00000033735	378966	8.45509	17.2468	70.0863	142.902	Down
hspbap1	ENSDARG00000033771	445320	0.789827	2.50394	4.8671	15.4211	Down
ampd1	ENSDARG00000033832	393867	0.0985979	0.937535	0.973421	9.25265	Down
abrab	ENSDARG00000033854	445477	0.123717	0.391029	2.92026	9.25265	Down
derl3	ENSDARG00000033871	393877	1.91793	4.36517	12.6545	28.786	Down
spty2d1	ENSDARG00000033889	337191	2.75801	5.61519	20.4418	23.6456	Down
entpd2a.2	ENSDARG00000033953	559298	0.392285	1.03651	1.94684	5.14036	Down
prom1b	ENSDARG00000034007	378834	0.384969	0.818327	3.89368	9.25265	Down
actl6b	ENSDARG00000034107	553775	2.12497	6.04583	12.6545	35.9825	Down
cx44.2	ENSDARG00000034207	114404	2.14276	4.50873	10.7076	22.6176	Down
hs1bp3	ENSDARG00000034222	553223	0.163815	1.11159	0.973421	3.08422	Down
pik3r3b	ENSDARG00000034409	100000252	7.76137	31.617	219.993	532.541	Down
srpx2	ENSDARG00000034559	100332730	0.260789	3.44451	1.94684	25.7018	Down
fitm2	ENSDARG00000034568	552928	0.845471	4.46742	4.8671	25.7018	Down
ncapd3	ENSDARG00000034773	556493	0.159251	0.504671	2.92026	9.25265	Down
dachb	ENSDARG00000034785	192122	0.726706	1.75496	6.81394	16.4491	Down
rarab	ENSDARG00000034893	555364	4.7625	10.4256	34.0697	55.5159	Down
tgfb1b	ENSDARG00000034895	563884	1.51514	3.20259	7.78736	16.4491	Down
bag2	ENSDARG00000035005	393975	0.356832	3.01881	0.973421	8.22457	Down
pdcd10a	ENSDARG00000035054	393527	3.44245	13.6926	19.4684	67.8527	Down
emc6	ENSDARG00000035282	337220	1.30362	33.7716	3.89368	100.751	Down
myh7bb	ENSDARG00000035322	560945	0.0373464	0.127821	0.973421	3.08422	Down
cfap298	ENSDARG00000035332		1.20717	2.7366	6.81394	16.4491	Down
mink1	ENSDARG00000035360	100038799	12.4112	71.0625	397.156	660.022	Down
myhc4	ENSDARG00000035438	334274	0.821254	1.69369	20.4418	42.1509	Down
atp2a1l	ENSDARG00000035458	494489	0.387964	1.84289	5.84052	20.5614	Down
zgc:110329	ENSDARG00000035532	550500	0.919673	1.94353	6.81394	14.393	Down
tacr1a	ENSDARG00000035533	100003539	1.37441	2.93384	6.81394	20.5614	Down
etnppl	ENSDARG00000035544	393421	0.334224	0.917991	4.8671	13.3649	Down
cfap73	ENSDARG00000035550	100001777	0.652754	1.94526	1.94684	7.1965	Down
rps6ka3a	ENSDARG00000035556	338219	0.194428	1.30082	2.92026	19.5334	Down
ypel1	ENSDARG00000035630	554488	2.82425	10.7415	11.681	34.9544	Down
irx4a	ENSDARG00000035648	402999	0.121609	1.94708	0.973421	8.22457	Down
srp19	ENSDARG00000035699	406652	2.00966	4.2469	15.5747	32.8983	Down
cnn2	ENSDARG00000035858	406658	9.17442	26.0176	58.4052	155.239	Down
atp6v1c1b	ENSDARG00000035880	449655	6.96729	17.0853	51.5913	126.453	Down
pgr	ENSDARG00000035966	569575	0.466708	0.986375	2.92026	6.16843	Down
itga11a	ENSDARG00000036086	541475	0.446254	1.20467	8.76079	23.6456	Down
smad3a	ENSDARG00000036096	58092	0.113543	0.319823	2.92026	8.22457	Down
eya3	ENSDARG00000036100	571385	4.5445	9.60661	69.1129	141.874	Down
gas2b	ENSDARG00000036152	567205	0.0932067	0.246141	1.94684	5.14036	Down
hnrnpa0l	ENSDARG00000036161	321899	9.61733	65.7868	53.5381	365.994	Down
nfatc1	ENSDARG00000036168	568315	0.427625	1.09707	6.81394	17.4772	Down
npvf	ENSDARG00000036227	100002108	1.10459	2.33507	4.8671	10.2807	Down
slc27a2a	ENSDARG00000036237	449925	0.494502	3.48566	4.8671	18.5053	Down
rnaset2	ENSDARG00000036282	791890	8.66502	17.8422	54.5116	95.6107	Down
ndufa1	ENSDARG00000036329	415243	5.70005	14.9694	8.76079	24.6737	Down
cers3b	ENSDARG00000036337	100141367	0.162751	0.515971	0.973421	3.08422	Down
riox2	ENSDARG00000036359		0.882172	2.26373	6.81394	17.4772	Down
rab11fip1b	ENSDARG00000036462	402861	0.912796	7.72763	0.973421	8.22457	Down
rnf41	ENSDARG00000036831	406837	2.39807	4.87166	37.9634	77.1054	Down
tsen54	ENSDARG00000036844	553550	0.519748	1.83091	2.92026	10.2807	Down
slc34a2b	ENSDARG00000036864	359838	0.122935	0.519294	0.973421	4.11229	Down
rps12	ENSDARG00000036875	337007	1.14325	2.47837	1.94684	3.08422	Down
zgc:153935	ENSDARG00000036888	777611	1.72114	19.0536	14.6013	54.4878	Down
ctss1	ENSDARG00000036940	393398	0.151394	1.43983	0.973421	9.25265	Down
dctd	ENSDARG00000036990	550332	0.162869	0.344228	0.973421	2.05614	Down
dhh	ENSDARG00000037062	558147	0.281623	5.98275	1.94684	17.4772	Down
mat2ab	ENSDARG00000037121	791612	0.866206	1.83049	6.81394	14.393	Down
zgc:158263	ENSDARG00000037267	791197	0.181346	0.57477	1.94684	6.16843	Down
gatb	ENSDARG00000037309	541317	1.65814	3.4619	15.5747	18.5053	Down
wdr92	ENSDARG00000037334	550284	1.50686	3.20116	9.73421	14.393	Down
rpl9	ENSDARG00000037350	336702	26.5351	56.1937	81.7673	168.514	Down
qdprb1	ENSDARG00000037378	791448	0.322161	6.132	0.973421	18.5053	Down
med19a	ENSDARG00000037392	767651	0.264104	5.74695	0.973421	20.5614	Down
tbc1d10c	ENSDARG00000037408	101887140	0.103918	0.219545	1.94684	4.11229	Down
foxb2	ENSDARG00000037475	559714	0.61824	2.95477	0.973421	6.16843	Down
slc35c2	ENSDARG00000037517	323482	2.28427	4.76717	16.5481	39.0667	Down
rps6kal	ENSDARG00000037574	337670	16.8881	51.5621	123.624	129.537	Down
BX530018.1	ENSDARG00000037576		0.225555	0.476826	0.973421	2.05614	Down
lgals8b	ENSDARG00000037613	100334749	3.05678	8.26049	8.76079	23.6456	Down
BX569798.1	ENSDARG00000037619		0.218141	2.3057	0.973421	10.2807	Down
aurkb	ENSDARG00000037640	791894	0.238337	1.00731	1.94684	8.22457	Down
zgc:173570	ENSDARG00000037645	570101	0.160665	0.509352	0.973421	3.08422	Down
tlr2	ENSDARG00000037758	403125	0.209343	0.55298	1.94684	5.14036	Down
rnf113a	ENSDARG00000037930	446116	2.74148	5.53254	10.7076	21.5895	Down
tnnt1	ENSDARG00000037954	558627	0.646191	8.19943	1.94684	24.6737	Down
nosip	ENSDARG00000037958	492793	0.188744	1.69743	0.973421	4.11229	Down
srrm2	ENSDARG00000037965	553531	0.261905	0.995983	4.8671	18.5053	Down
si:dkey-16l2.16	ENSDARG00000037967	100003902	1.34204	3.86731	10.7076	30.8422	Down
fus	ENSDARG00000037968	394058	2.36151	17.7385	15.5747	105.891	Down
cyth4a	ENSDARG00000038011	566849	0.449622	1.10798	4.8671	12.3369	Down
tpk1	ENSDARG00000038040	450054	0.128758	0.655866	0.973421	2.05614	Down
mgat3a	ENSDARG00000038069	553676	0.121872	0.257542	0.973421	2.05614	Down
ptx4	ENSDARG00000038072	100004372	0.104585	0.994488	0.973421	9.25265	Down
socs1a	ENSDARG00000038095	445073	2.58997	5.63282	6.81394	12.3369	Down
slc37a4a	ENSDARG00000038106	406465	0.131535	1.66857	0.973421	10.2807	Down
zgc:103564	ENSDARG00000038186	492461	0.37974	1.00334	1.94684	5.14036	Down
selenow2a	ENSDARG00000038228		6.27155	24.8709	67.166	266.271	Down
zgc:113333	ENSDARG00000038242	541364	0.599083	1.63647	2.92026	8.22457	Down
ggact.2	ENSDARG00000038248	447805	1.77979	3.99599	15.5747	34.9544	Down
thg1l	ENSDARG00000038360	492814	1.42203	3.94493	7.78736	21.5895	Down
c4b	ENSDARG00000038424		4.63586	10.5683	94.4218	225.148	Down
anks3	ENSDARG00000038557	100136846	0.673672	1.86824	7.78736	21.5895	Down
fzd8b	ENSDARG00000038569	58072	0.881985	2.07074	8.76079	20.5614	Down
sdhc	ENSDARG00000038608	445129	1.8441	3.78499	4.8671	7.1965	Down
pip4p1a	ENSDARG00000038615		1.2139	6.53989	19.4684	104.863	Down
gbp1	ENSDARG00000038668	436615	3.44065	13.6954	16.5481	45.2352	Down
si:dkeyp-66d1.7	ENSDARG00000038709	561899	1.83583	4.43597	6.81394	16.4491	Down
ch25hl2	ENSDARG00000038728	100136851	0.815775	2.58663	3.89368	12.3369	Down
e2f5	ENSDARG00000038812	402908	0.21272	1.01137	1.94684	9.25265	Down
klhl40a	ENSDARG00000039052	553257	0.830486	1.7372	8.29941	17.3545	Down
slx4ip	ENSDARG00000039069	393383	0.311295	1.86378	2.92026	17.4772	Down
cdkn3	ENSDARG00000039130	402796	0.648067	1.71313	1.94684	5.14036	Down
prpf38a	ENSDARG00000039213	445089	2.46965	5.65552	11.681	26.7299	Down
emc4	ENSDARG00000039268	402956	12.5752	35.5418	7.78736	5.14036	Down
qrfpra	ENSDARG00000039349	100149491	0.501776	2.58862	1.94684	9.25265	Down
calhm2.1	ENSDARG00000039482		0.0913204	0.484453	1.94684	4.11229	Down
soul2	ENSDARG00000039499	557389	0.351903	1.30164	1.94684	7.1965	Down
ugt2a6	ENSDARG00000039501	797211	0.152314	0.804769	0.973421	5.14036	Down
tsta3	ENSDARG00000039666	494077	3.83956	8.79119	23.3621	53.4597	Down
zp3b	ENSDARG00000039828	64692	0.344832	3.88504	0.973421	21.5895	Down
znf800b	ENSDARG00000039843	393408	1.90796	5.18334	20.4418	55.5159	Down
akirin1	ENSDARG00000039969	406432	7.65817	16.9736	49.6444	87.3861	Down
slc13a5b	ENSDARG00000039999	100006328	0.298777	0.939652	1.94684	9.25265	Down
scfd2	ENSDARG00000040005	792105	0.470094	6.55139	3.89368	49.9606	Down
tcf19l	ENSDARG00000040036	558431	0.336926	1.06818	1.94684	6.16843	Down
snai2	ENSDARG00000040046	494038	0.24345	0.685849	2.92026	8.22457	Down
prim1	ENSDARG00000040163	30440	1.89161	4.37361	11.681	20.5614	Down
nenf	ENSDARG00000040192	571299	2.70432	6.52884	13.6279	34.9544	Down
scamp5b	ENSDARG00000040274	100004357	2.40303	5.87149	10.7076	29.8141	Down
pon3.2	ENSDARG00000040290	568655	0.245163	0.777469	0.973421	3.08422	Down
prtgb	ENSDARG00000040442	572241	0.055898	0.177145	0.973421	3.08422	Down
unc50	ENSDARG00000040455	393217	3.75194	7.93146	16.5481	34.9544	Down
vil1	ENSDARG00000040466	393207	0.0976564	0.206354	0.973421	2.05614	Down
mthfd1b	ENSDARG00000040492	260441	1.31251	4.13448	16.5481	27.7579	Down
siae	ENSDARG00000040527	555385	0.984149	2.6573	8.76079	23.6456	Down
csgalnact1a	ENSDARG00000040535	793671	1.4734	3.4253	9.73421	22.6176	Down
pdzd3a	ENSDARG00000040568	557269	0.171147	0.361734	0.973421	2.05614	Down
tfap2c	ENSDARG00000040606	494033	0.421377	1.65991	8.76079	12.3369	Down
gcnt7	ENSDARG00000040608	101886707	0.242816	0.794622	2.92026	4.11229	Down
zgc:110333	ENSDARG00000040628	550497	0.437183	0.923928	2.92026	6.16843	Down
kcnab1b	ENSDARG00000040741	555922	3.59808	9.34961	27.2558	62.7124	Down
med16	ENSDARG00000040779	570199	0.15373	3.45162	1.94684	42.1509	Down
ildr1b	ENSDARG00000040910	447904	0.0906365	0.574539	0.973421	6.16843	Down
meox2a	ENSDARG00000040911	556898	0.251488	0.582784	1.94684	4.11229	Down
wnt10b	ENSDARG00000040925	30308	0.519349	2.37835	2.92026	13.3649	Down
gemin7	ENSDARG00000041011	798703	0.595587	1.89079	0.973421	3.08422	Down
chka	ENSDARG00000041078	558499	0.514931	3.33374	6.81394	27.7579	Down
cftr	ENSDARG00000041107	559080	0.0490235	0.10357	0.973421	2.05614	Down
wdr18	ENSDARG00000041113	445819	5.5518	11.6182	29.2026	60.6562	Down
drc3	ENSDARG00000041300	777619	0.446394	3.61643	2.92026	23.6456	Down
si:ch211-57i17.5	ENSDARG00000041375	565103	0.271738	0.574551	0.973421	2.05614	Down
bmp2b	ENSDARG00000041430	30632	0.128978	0.817699	0.973421	6.16843	Down
trmt10c	ENSDARG00000041575	492460	1.38015	4.95831	8.76079	27.7579	Down
zgc:91860	ENSDARG00000041599	431740	5.44968	12.1452	71.0597	158.323	Down
piwil1	ENSDARG00000041699	368200	0.301358	0.867321	3.89368	2.05614	Down
rrbp1b	ENSDARG00000041703	567029	0.332829	1.3456	4.8671	19.5334	Down
sntb1	ENSDARG00000041729	431722	1.79142	4.51392	12.6545	31.8702	Down
si:ch211-245h14.1	ENSDARG00000041911	563420	2.08863	5.12326	13.6279	14.393	Down
calhm6	ENSDARG00000041980		0.34945	0.738605	1.94684	4.11229	Down
pklr	ENSDARG00000042010	114551	0.429675	0.908065	2.92026	6.16843	Down
niban1a	ENSDARG00000042055		0.111796	0.531434	1.94684	9.25265	Down
si:dkey-4e7.3	ENSDARG00000042124	402865	1.77262	4.01112	7.78736	11.3088	Down
chrac1	ENSDARG00000042337	503606	5.29561	11.1984	16.5481	34.9544	Down
lpar2a	ENSDARG00000042338	445184	0.35833	0.757385	1.94684	4.11229	Down
acot21	ENSDARG00000042513		0.394342	1.45872	1.94684	7.1965	Down
si:dkey-251i10.1	ENSDARG00000042521	100038774	0.3278	1.03984	0.973421	3.08422	Down
tpd52l1	ENSDARG00000042548	553769	1.5123	7.01224	11.681	20.5614	Down
klf2a	ENSDARG00000042667	117508	0.229255	0.968907	1.94684	8.22457	Down
cts12	ENSDARG00000042753	567046	0.437332	1.22048	2.92026	9.25265	Down
apoba	ENSDARG00000042780	566465	0.0169968	0.0538564	0.973421	3.08422	Down
fgf1b	ENSDARG00000042811	100005049	0.552894	1.16845	3.89368	8.22457	Down
zdhhc8a	ENSDARG00000042872	555918	0.514547	2.03344	0.973421	4.11229	Down
cyp2n13	ENSDARG00000042953	492484	0.470389	1.98889	1.94684	8.22457	Down
cyp2ad6	ENSDARG00000042956	799957	1.80823	3.66235	11.681	23.6456	Down
abhd17ab	ENSDARG00000043084	100003419	0.525396	2.40606	2.92026	13.3649	Down
lxn	ENSDARG00000043102	494053	1.13479	2.39945	3.89368	8.22457	Down
blf	ENSDARG00000043126	503516	0.794275	2.2381	5.84052	16.4491	Down
hhla2a.1	ENSDARG00000043182	541514	0.179593	1.71765	0.973421	8.22457	Down
kcnh5a	ENSDARG00000043220	556304	0.21071	1.26183	2.92026	17.4772	Down
xylb	ENSDARG00000043260	393350	0.327392	1.5569	1.94684	9.25265	Down
stap2b	ENSDARG00000043281	406601	0.136799	0.867302	0.973421	6.16843	Down
nmu	ENSDARG00000043299	407657	0.391504	3.45043	0.973421	5.14036	Down
abraxas1	ENSDARG00000043339		0.15461	0.980288	0.973421	6.16843	Down
tbl2	ENSDARG00000043357	337068	2.17412	5.25037	20.4418	49.3474	Down
dph3	ENSDARG00000043360	553692	4.58902	9.71314	6.81394	14.393	Down
si:dkey-5n18.1	ENSDARG00000043436	570444	0.37711	1.19648	0.973421	3.08422	Down
kcnj13	ENSDARG00000043443	555691	1.12297	3.29289	32.1229	54.4878	Down
gpr55a	ENSDARG00000043447	664762	0.600746	2.22183	3.89368	14.393	Down
TAGAP	ENSDARG00000043475		1.92456	4.86214	27.2558	57.572	Down
otx5	ENSDARG00000043483	353179	1.17565	2.79521	7.78736	18.5053	Down
pnck	ENSDARG00000043648	567480	0.612028	2.26486	1.94684	7.1965	Down
mob3c	ENSDARG00000043705	431738	0.450656	1.71866	1.94684	10.2807	Down
srek1ip1	ENSDARG00000043728	553315	2.21817	4.69167	5.84052	12.3369	Down
postna	ENSDARG00000043806	378983	0.0925702	1.57036	0.973421	11.3088	Down
st6galnac1.2	ENSDARG00000043816	799868	0.73162	2.11156	2.92026	12.3369	Down
stx11a	ENSDARG00000044039	405846	0.515002	1.08851	2.92026	6.16843	Down
fuca2	ENSDARG00000044073	445487	2.54753	6.99866	19.4684	53.4597	Down
atp5if1b	ENSDARG00000044092		2.97217	7.07232	7.78736	18.5053	Down
gfpt2	ENSDARG00000044094	569945	0.11492	0.971376	0.973421	8.22457	Down
rbm18	ENSDARG00000044255	393766	1.83623	5.24299	8.76079	30.8422	Down
cldn2	ENSDARG00000044387	562525	0.135811	0.430517	0.973421	3.08422	Down
cdca5	ENSDARG00000044437	559398	0.156324	0.330387	0.973421	2.05614	Down
def6b	ENSDARG00000044524	100535515	1.54611	4.16359	16.5481	31.8702	Down
zgc:110782	ENSDARG00000044544	541358	0.874164	2.51498	2.92026	10.2807	Down
polq	ENSDARG00000044622	566079	0.169718	0.47804	5.84052	16.4491	Down
ddt	ENSDARG00000044751	415237	1.02821	2.57308	2.92026	9.25265	Down
dck	ENSDARG00000044807	474325	0.740315	2.34773	2.92026	9.25265	Down
suclg2	ENSDARG00000044914	317746	1.45008	2.95469	13.6279	27.7579	Down
cyp27b1	ENSDARG00000045015	793309	0.116884	0.246997	0.973421	2.05614	Down
pdrg1	ENSDARG00000045017	550453	6.3295	12.6633	25.3089	49.3474	Down
lhfpl5a	ENSDARG00000045023	558325	0.243838	0.568354	0.973421	2.05614	Down
fkbp10b	ENSDARG00000045129	324381	0.728872	2.95218	5.84052	23.6456	Down
zdhhc4	ENSDARG00000045159	561817	1.57346	5.13512	5.84052	21.5895	Down
dusp19b	ENSDARG00000045200	406252	2.69669	12.1901	28.2292	66.8247	Down
zmp:0000000624	ENSDARG00000045254		1.5965	7.17639	3.89368	17.4772	Down
decr2	ENSDARG00000045257	406623	0.82229	2.32897	5.84052	13.3649	Down
gsnb	ENSDARG00000045262	336623	0.0992048	0.52406	0.973421	5.14036	Down
vmo1b	ENSDARG00000045299	793799	1.12553	2.37937	4.8671	10.2807	Down
mtfr1	ENSDARG00000045304	494035	1.21475	2.43385	13.6279	15.4211	Down
mtrr	ENSDARG00000045398	560667	4.09351	9.52574	63.2723	77.1054	Down
si:ch211-244b2.4	ENSDARG00000045530	541512	0.115508	0.366131	0.973421	3.08422	Down
lepb	ENSDARG00000045548	564348	1.79145	3.79153	2.92026	6.16843	Down
dram1	ENSDARG00000045561	450028	0.841566	4.152	2.92026	14.393	Down
lum	ENSDARG00000045580	415149	0.283213	1.19707	1.94684	8.22457	Down
kcnj8	ENSDARG00000045589	561090	0.434183	2.29459	1.94684	10.2807	Down
nek8	ENSDARG00000045626	171094	0.263136	0.64866	2.92026	7.1965	Down
rab34a	ENSDARG00000045628	450074	0.502688	3.31997	2.92026	19.5334	Down
irf5	ENSDARG00000045681	405811	0.388324	1.84394	3.89368	12.3369	Down
adm2a	ENSDARG00000045708	403114	0.559752	1.62656	3.89368	11.3088	Down
ciapin1	ENSDARG00000045733	445283	3.14598	12.1749	14.6013	56.5439	Down
ppfibp1a	ENSDARG00000045749	565020	0.294888	0.903352	3.99072	13.5717	Down
mettl25	ENSDARG00000045754	678519	0.568961	2.20407	5.84052	22.6176	Down
cracr2ab	ENSDARG00000045758	564347	0.047981	0.182106	0.973421	3.08422	Down
prlrb	ENSDARG00000045955	561846	0.197689	0.570347	0.973421	1.02807	Down
snai1b	ENSDARG00000046019	792194	0.0596676	0.189093	0.973421	3.08422	Down
b4galnt4a	ENSDARG00000046150	565184	1.72557	8.45421	45.7508	224.12	Down
CR339041.1	ENSDARG00000051710		0.808302	1.79326	9.73421	21.5895	Down
CR339041.2	ENSDARG00000051711		0.134355	0.709834	0.973421	5.14036	Down
si:ch211-113a14.24	ENSDARG00000051718	573073	0.580381	1.22831	0.973421	2.05614	Down
ctu2	ENSDARG00000051851	445166	2.14247	4.31795	10.7076	16.4491	Down
tes	ENSDARG00000051857	403032	1.81436	6.46634	14.6013	32.8983	Down
fbn2a	ENSDARG00000051896	558217	0.0279534	0.0618205	0.973421	1.02807	Down
hpxb	ENSDARG00000051912		0.190351	0.603528	0.973421	3.08422	Down
slc14a2	ENSDARG00000051914	326634	0.1812	0.47859	1.94684	5.14036	Down
ccnb1	ENSDARG00000051923	58025	0.133559	0.359149	0.973421	1.02807	Down
ergic2	ENSDARG00000051936	393378	1.364	4.3244	7.78736	24.6737	Down
smu1b	ENSDARG00000051970	570074	15.5319	33.3413	146.987	325.899	Down
tmem187	ENSDARG00000051989	100001485	1.00981	2.49153	2.92026	7.1965	Down
cabp2a	ENSDARG00000052016	572226	0.594407	3.43222	3.89368	4.11229	Down
cmtm4	ENSDARG00000052020	436765	2.58168	6.13847	15.5747	37.0106	Down
nxnl1	ENSDARG00000052035	567911	0.243876	0.644203	1.94684	5.14036	Down
parietopsin	ENSDARG00000052056	796632	0.722962	3.36339	2.92026	10.2807	Down
col4a5	ENSDARG00000052063	323561	0.28929	0.840322	7.78736	22.6176	Down
trim35-31	ENSDARG00000052097	560122	0.269175	0.790134	1.94684	6.16843	Down
zgc:114041	ENSDARG00000052109	574425	1.02532	2.16711	5.84052	12.3369	Down
si:ch211-236k19.2	ENSDARG00000052165	557579	0.40558	0.857956	0.973421	2.05614	Down
trim35-3	ENSDARG00000052255	100003935	0.467468	2.76911	1.94684	4.11229	Down
ociad2	ENSDARG00000052336	558261	0.709895	2.81337	3.89368	15.4211	Down
pou2f3	ENSDARG00000052387	553427	0.112935	0.475839	0.973421	3.08422	Down
pkz	ENSDARG00000052396	503703	0.627361	2.0781	3.89368	13.3649	Down
gsk3bb	ENSDARG00000052468		6.8873	14.1042	31.1495	63.7404	Down
pcdh18b	ENSDARG00000052494	562031	1.1931	4.8701	21.4153	87.3861	Down
tia1	ENSDARG00000052536	793165	1.78265	6.24651	19.4684	47.2913	Down
tnmd	ENSDARG00000052615	556984	0.115751	0.427971	1.94684	7.1965	Down
si:dkey-182g1.2	ENSDARG00000052680	100005482	2.60721	5.55045	20.4418	35.9825	Down
CR933791.2	ENSDARG00000052876		0.129571	0.273819	0.973421	2.05614	Down
si:dkey-57n24.6	ENSDARG00000052912	100334148	0.35416	0.972762	4.8671	13.3649	Down
xcr1b.1	ENSDARG00000052988	100329796	0.266285	0.563012	0.973421	2.05614	Down
sema4e	ENSDARG00000052997	796377	0.865182	1.82332	9.73421	19.5334	Down
carhsp1	ENSDARG00000053129	393534	3.14688	8.70665	16.5481	43.179	Down
rprma	ENSDARG00000053383	553689	1.37525	4.6525	4.8671	16.4491	Down
pop5	ENSDARG00000053452	541421	1.28141	3.3873	3.89368	10.2807	Down
gdf6a	ENSDARG00000053479	566470	0.18514	0.489001	1.94684	5.14036	Down
zgc:113054	ENSDARG00000053483	541322	0.21262	0.449287	1.94684	4.11229	Down
aldh1a2	ENSDARG00000053493	116713	1.78104	5.87982	23.3621	77.1054	Down
crybb2	ENSDARG00000053512	553182	0.403305	1.27992	0.973421	3.08422	Down
snx24	ENSDARG00000053527	619249	3.09246	6.92096	16.5481	37.0106	Down
cyp4f3	ENSDARG00000053530	100037390	0.508562	1.61282	1.94684	6.16843	Down
kctd12.2	ENSDARG00000053542	553403	3.38265	6.77341	18.495	37.0106	Down
foxb1b	ENSDARG00000053650	799571	0.113818	0.360773	0.973421	3.08422	Down
gtf2a2	ENSDARG00000053685	798997	0.822991	2.17622	1.94684	5.14036	Down
ghrhrb	ENSDARG00000053708	792410	0.230191	0.608039	1.94684	5.14036	Down
GPR68	ENSDARG00000053711		0.530692	3.92717	1.94684	14.393	Down
CABZ01084566.1	ENSDARG00000053746		0.393311	1.03922	1.94684	5.14036	Down
trub1	ENSDARG00000053805	556642	0.916284	2.52306	3.89368	9.25265	Down
ism2b	ENSDARG00000053859	553163	0.818735	1.73068	3.89368	8.22457	Down
etv2	ENSDARG00000053868	555766	0.545289	1.3486	2.92026	11.3088	Down
angpt2b	ENSDARG00000053906	114408	0.142953	1.35951	0.973421	9.25265	Down
opn4b	ENSDARG00000053929	100884131	0.910808	2.08535	5.84052	13.3649	Down
htr1d	ENSDARG00000054124	556429	0.559092	1.77204	5.84052	18.5053	Down
adgrg6	ENSDARG00000054137	561970	0.471966	1.03435	6.81394	10.2807	Down
tctex1d2	ENSDARG00000054255	553323	1.65472	3.9863	2.92026	9.25265	Down
homeza	ENSDARG00000054304	368671	0.118418	0.500479	0.973421	4.11229	Down
rerglb	ENSDARG00000054324	566719	0.184158	0.583686	1.94684	6.16843	Down
ccn4a	ENSDARG00000054331		0.521349	1.34682	2.92026	5.14036	Down
slc7a8b	ENSDARG00000054343	100007990	0.345264	0.912537	1.94684	5.14036	Down
samsn1a	ENSDARG00000054543	336695	0.481653	3.73259	2.92026	22.6176	Down
her15.2	ENSDARG00000054560	678530	0.317583	1.11847	2.92026	10.2807	Down
FO681288.1	ENSDARG00000054584		0.387093	0.817881	4.8671	10.2807	Down
si:ch211-51c14.1	ENSDARG00000054645	568811	0.326153	0.804065	2.92026	7.1965	Down
hsd17b14	ENSDARG00000054842	445127	0.871443	2.91104	4.8671	13.3649	Down
CSKMT	ENSDARG00000054856		1.18667	2.75843	9.73421	22.6176	Down
ier5l	ENSDARG00000054906	326935	0.445606	13.3005	3.89368	116.172	Down
tmsb	ENSDARG00000054911	402820	0.503455	1.06441	1.94684	4.11229	Down
zgc:110540	ENSDARG00000054929	541538	0.164412	1.21622	0.973421	7.1965	Down
fam184b	ENSDARG00000055099	557812	0.644414	1.48525	10.7076	24.6737	Down
zgc:110410	ENSDARG00000055138	553618	0.203023	0.425909	0.973421	1.02807	Down
epoa	ENSDARG00000055163	100004455	0.279708	1.33	1.94684	9.25265	Down
si:ch211-256m1.8	ENSDARG00000055172	795494	0.0437648	0.231146	0.973421	5.14036	Down
zmp:0000000650	ENSDARG00000055245	100538209	0.125325	0.662103	0.973421	5.14036	Down
b3gat1b	ENSDARG00000055279	100332644	0.0877168	0.185312	1.94684	4.11229	Down
rab18a	ENSDARG00000055291	325255	2.44402	5.74017	22.3887	42.1509	Down
slc12a10.1	ENSDARG00000055313	570849	0.0780615	1.00309	0.973421	12.3369	Down
sp100.1	ENSDARG00000055359	796843	0.592115	2.41283	6.81394	27.7579	Down
hic1	ENSDARG00000055493	436585	8.85163	28.9118	64.2458	171.688	Down
si:ch211-212k18.7	ENSDARG00000055504	100000085	4.53638	9.44161	32.1229	66.8247	Down
slc22a6l	ENSDARG00000055523	404609	1.22401	4.83019	12.6545	29.8141	Down
wnt1	ENSDARG00000055554	30128	0.982421	2.28429	4.8671	11.3088	Down
c1galt1b	ENSDARG00000055561	337131	0.37514	0.792762	2.92026	6.16843	Down
c1galt1a	ENSDARG00000055585	557675	2.42661	5.94866	13.6279	34.9544	Down
cgna	ENSDARG00000055607		0.107191	0.442576	2.92026	6.16843	Down
[truncated: 1,089 more rows]
